# Supplementary material for: ENCAPP: elastic-net-based prognosis prediction and biomarker discovery for human cancers
Source: BMC Genomics. 2015 Apr 3;16(1):263. doi: 10.1186/s12864-015-1465-9 (PMC4392808; doi:10.1186/s12864-015-1465-9)
Supplement: Additional file 1: Table S1. — Summary of AUCs and p values for the different datasets. [file 12864_2015_1465_MOESM1_ESM.xlsx]

## Sheet: Sheet1
	Without clinical data		With clinical data (when available)
Dataset	median AUC	p-value (expression vs expression + network)	median AUC	p-value (clinical vs clinical + expression + network)
2002BreastCancer	0.778	< 0.001	0.786	< 0.001
2005BreastCancer	0.69	< 0.001	-	-
Cross-prediction (trained using 2005BreastCancer, tested on 2002BreastCancer)	0.649	0.019	-	-
ColonCancer	0.666	0.053	0.649	< 0.001
Cross-prediction (trained using clon cancer, tested on rectal cancer)	0.803	< 0.001	-	-
OvarianCancer	0.766	0.097	-	-
