# Supplementary material for: ENCAPP: elastic-net-based prognosis prediction and biomarker discovery for human cancers
Source: BMC Genomics. 2015 Apr 3;16(1):263. doi: 10.1186/s12864-015-1465-9 (PMC4392808; doi:10.1186/s12864-015-1465-9)
Supplement: Additional file 3: Table S2. — Number of different modules identified by each clustering method and list of significant modules identified by ENCAPP for the breast cancer (2002), breast cancer (2005), colon cancer and ovarian cancer datasets. All genes in a particular module are listed in a single row. Each module is listed in a separate row. [file 12864_2015_1465_MOESM3_ESM.xlsx]

## Sheet: Summary
2002BreastCancer
	Total number of modules	Modules after filtering out those where the majority of expression values are not available
Affinity propagation clustering	151	57
Hierarchical clustering	200	120
ClusterOne	350	234
2005BreastCancer
	Total number of modules	Modules after filtering out those where the majority of expression values are not available
ClusterOne	584	63
ColonCancer
	Total number of modules	Modules after filtering out those where the majority of expression values are not available
ClusterOne	584	104
OvarianCancer
	Total number of modules	Modules after filtering out those where the majority of expression values are not available
ClusterOne	2221	241
Note: The total number of modules also varies by dataset (for ClusterOne) as we have reported the number of modules corresponding to optimal performance. We did a parameter sweep around the default recommended parameters for ClusterOne and found that the s and d parameters need to be varied in the neighbourhood of the default recommended parameters for optimal performance.

## Sheet: 2002BreastCancer
List of significant modules identified by ENCAPP for the breast cancer (2002) dataset. All genes in a particular module are listed in a single row. Each module is listed in a separate row.
MORF4L1	DMAP1	EPC2	TRRAP	RUVBL1	ACTL6A
CHUK	NFKB2	NFKBIA	NFKBIB	DPF2
PAXIP1	WDR5	CXXC1	KMT2D	HCFC1	SETD1A
MCM3	MCM4	MCM7	MCM10	ORC6	ORC1	MCM6	CDC6
NGFR	NTRK1	NGF	KIDINS220	RTN4R
CKS1B	SKP2	DUSP1
MYOD1	TCF3	ID3	IFRD1
GATAD2A	MBD2	MTA2	MTA3
AGTR2	GNAI2	GNAI3	RGS5
ARFIP2	ARF1
GATAD2B	GATAD2A	MBD2	MTA3
CCNA1	GMNN	HDAC11	CDT1	MCM6
CASP9	CASP5
ENG	TGFBR2	TGFB2	BGN
CRY1	PER1	PER2
MYBL2	E2F4
PRMT5	CLNS1A	EPB41
GATAD2B	MBD2	MTA2
PAXIP1	KMT2A	WDR5	CXXC1	MEN1	KMT2D	SETD1A
BMP4	BMP6	GDF5
ZNHIT1	MORF4L1	DMAP1	EPC2	TRRAP	RUVBL1	ACTL6A
ADRM1	PSMC5	PSMD1	PSMC4
WDR5	CXXC1	WDR82	SETD1A
PGF	VEGFA	VEGFB
COG4	COG1
ENG	TGFBR2	TGFB2
HBEGF	PTGFRN	CD81

## Sheet: 2005BreastCancer
List of significant modules identified by ENCAPP for the breast cancer (2005) dataset. All genes in a particular module are listed in a single row. Each module is listed in a separate row.
MED6	MED15	MED28	MED25	MED16	CDK8	MED1	MED21	MED17	MED20	MED12	MED13	CDK19	MED13L	MED18	MED22	MED27
GEMIN4	SNRPD1	SNRPD2	SMN2
BATF	CEBPA	CEBPB	CEBPD	CEBPE	CEBPG	ATF7	DDIT3	ATF5	BATF3	DBP	HLF	NFIL3	TEF	ATF4
PTPRO	DPYSL4	SH3GL3	DPPA4	SH3GL1	SH3GL2	EGFL6	SYNJ1
MAPK1IP1L	TFG	ARHGEF16
CIRBP	RBMY1A1	CLK3	APOBEC3C	RBM3
CDC27	CDC16	CDC20	ANAPC10
TUBB3	SEL1L3	TUBB4A	LAPTM4A
RBM7	KHDRBS3	MARK4	YTHDC1	HNRNPK	RBM3
STAT3	STAT5B	STAT5A	JAK2	PTPN2	JAK1	JAK3
POLR2A	POLR2L	POLR2C	POLR2D	INTS6	POLR2J	POLR2B	POLR2G	POLR2H
ARMC7	KCTD13	TNFAIP1
U2AF2	PUF60	KIAA0907
GTF3C1	KLF6	APOM
CRCT1	RGS20	PVRL3	GNAZ
GHR	SOCS2	GH1	PRLR
APPL1	RBBP4	MTA2	RBBP7	SAP30	ARID4A
UBE2S	JTB	TNPO3
PACS1	FURIN	ADAM19
GIT1	SCRIB	ARHGEF7	GIT2	PPFIA2
RBMY1A1	APOBEC3C	RBM3
GZMB	PTGES3	SSB	CASP7
BRCC3	UIMC1	FAM175B
PRKCI	PARD6B	PARD3	LLGL2	PARD6A
DIS3	ZBTB17
MYBL2	RBL2	E2F4
POLI	REV1	POLH
SEPT6	2015-09-02	2015-09-05	2015-09-07
ANAPC2	CDC27	ANAPC5	CDC16	BUB1B	CDC20	ANAPC10
HUWE1	MCL1	USP9X	NUAK1
RAD50	TERF2IP	NBN	TERF2	TINF2	MRE11A	MDC1
PSMA4	PSMA2	PSMA6	PSMA7	LIMD2
RBBP4	MBD3	MBD2	MTA2	CHD4	RBBP7
MAST1	ECSIT	IFIT5	LONP1	GCDH	APOE	PRDX2	FBXW4
PPP3CA	PPIA	PPP3R1	RCAN2
NCL	SSB	POU5F1
BMP4	BMPR1A	BMPR2	BMP6	GDF5
CLK2	SRPK2	ZRSR2	SNRNP27
ASRGL1	MAP2K5	CDC42BPB
VAMP3	STX2	STXBP2	SNAP23	STX3
NR2E3	ELAVL2	HNRNPAB	HOXC13
CXCL1	CXCR1	CXCR2	CXCL6	CXCL5
TLX2	IRF6
IFNAR1	STAT2	IFNA2	IFNAR2
COPG1	COPZ1	COPZ2
DYNC1LI2	DMTN	PROCR
NOLC1	ARRB2	ARRB1	TCOF1
LRIG1	LIG1	INPP1
ELANE	SERPINA1	TFPI	PRSS3
COG8	MYEF2
RBMY1A1	APOBEC3C	RBM3
HBEGF	CD9	CD81
FNBP1	RND2	SNX2
CBX4	RYBP	RING1	RNF2	BMI1
GPSM2	YEATS4
PRKCI	RHOQ	PARD6B	PARD3	LLGL2	PARD6A
TRPC3	ITPR3	CABP1	TRPC1	TRPC6
PEX26	PEX6
CYFIP2	WASF1
IQCE	CALM2	CALM3	CAMTA2
POLRMT	TFB1M	TFAM
TBK1	AZI2	TBKBP1
IL13RA1	IL13	IL13RA2
SEPT6	SEPT2	SEPT5

## Sheet: ColonCancer
List of significant modules identified by ENCAPP for the colon cancer dataset. All genes in a particular module are listed in a single row. Each module is listed in a separate row.
ING3	KAT5	ZNHIT1	MORF4L1	RUVBL2	SRCAP	DMAP1	BRD8	EPC2	EP400	EPC1	TRRAP	MORF4L2	VPS72	YEATS4	ACTL6A
BAG6	DPT	REG1B	FZD4
ZDHHC17	TCERG1	LUC7L	HTT	EEF1A2	MTSS1
MAPK1	DUSP3	NTRK3	MTPN	IER3
TEKT1	OLIG3	BYSL
NUP62	FABP3	XPO6
RBM14	ZBTB20	POU2F2
TNIP1	NIFK	MOB1B
SLC44A1	NUDT21	JMJD1C	CTNND2
NCOA6	NR1H3	NCOA2	NR4A2	NR1H2	NCOA3	NCOR2	NCOA1	RARA	RXRA	NRIP1	PPARG	NCOR1	NR1H4	RXRB	KIF1A	RARG	THRB
UIMC1	FAM175B	BARD1	CSTF1	BRE
CEP44	LRRFIP1	ERAL1
SLC38A1	ABCB8	FTSJ3	SLC38A2
CRTAC1	IKZF2	AQP1	KRT4
MCRS1	TFPT	INO80	ACTR5	ACTR8	ACTL6A
CCNO	RAD51	CHD1L	XPA	WRN	RPA3	RAD52	BLM
RIPK1	RNF216	CDC42BPB	ZBP1
ARID5A	SOX5	FAM46B
DES	NEB	ANKRD1	MYPN
PRMT1	SPEG	IDH3B	BTG2
CEBPZ	SNX5	HMOX2	NKRF	PRKRA	ZFP28	NDUFS2
CTBP2	ZEB1	ZBTB18
HOXA5	DDX56	ZNF330	PDLIM4
KIAA0907	SRRM1	RBM39	SRRM2
CUL1	FBXO18	RBX1	SKP1	CUL7	UBE2M	ZC3HC1	FBXW8	FBXO4	FBXO11	CAND1
EPS8	MYO15A	SLITRK2
PARK7	TSR2	PIAS2	MX2
ITGB1	ITGA9	ITGA11	ITGA8
TFG	SEC24A	ARHGEF16	SEC23A
PRKCD	ADD2	KCNJ4	GNAZ
CFL2	ACTG1	CAP1
MAX	MXD4	MYCL	CLIP2
PRRC2A	MAN2C1	SSR3	IFT88
SNIP1	SF3B1	ZCCHC7	51639	ZMYM5	SON
EXOSC3	NUP210	CDK5RAP1	ZNF558	LIPG
EXOC5	BRMS1L	FGF12	ZNF148
KLHL20	CNKSR3
RBM14	QKI	SSX1
INADL	MPP5	MTA1	DDX18	GPR183
NGFR	NTRK1	KIDINS220	MAG	RTN4R
TRAPPC3	ZNF580	DYRK2
PRKCQ	VAV1	SH3BP2	PRL
STX1A	STXBP2	SLC6A1	CPLX1	STXBP5
CSTF2	KLHL32	SPAG8	CPSF2	ZNF341
RBBP6	ACOT13	WBSCR16	CAPZA2
PTBP2	NHP2L1	RBM10	PTBP1	PCBP3
SPA17	MYL6B	AKAP7
SPTA1	ERCC4	SPTAN1	ANK1	OBSCN
TESK2	LIMK2	SSH1
APPL1	APPL2	RAB22A	RAB5C
STX2	STXBP2	SNAP23	STX3
NOD1	SUGT1	PYCARD	NOD2	NLRP1	NLRC4	RIPK2	CASP1	CARD6
RAB10	TBC1D15	ENOPH1
UBE2R2	RNF113B	PNPLA2
MUS81	ERCC4	SLX4
ITGB7	ITGA4	MADCAM1	ITGAE
AEBP2	HNRNPC	PHKB
SLC44A1	TRA2A	CRABP1	MBTPS1
MAP4	NR0B2	ELL3
ABCF3	SLC35E1	MOCS2	HIRIP3
EIF3L	EIF4G2	EIF4B	EIF3A
CLEC7A	JAGN1	PTTG1IP	IL1RL1
TACC3	CIB3	ENOX2
UBE2S	JTB	TNPO3
KLHL20	HSPE1	PPP1R8	CNKSR3
ENOX2	MLLT6	WHSC1L1	VAPA
MOB3C	TDO2	DPM1	ASMTL
UBE2S	JTB	TNPO3	UBE2G1
DEF6	OIP5	EIF4ENIF1	FDPS	EFHC1
PLIN2	MAPK10	LDHA
RPS6KA3	ATP5J	BARX1
DHFR	HSPD1	FDXR	FHIT
BRMS1L	GOLGB1	NDUFA1	CAV2
PRKAR2B	SPA17	MYL6B	AKAP1	AKAP7
PDCD10	GPBP1L1	IFIT1	EIF3E
NPM3	NPM2	TAOK1	WT1	MARK1
UPF3A	UPF3B	CASC3	WIBG	EIF4A3	RBM8A
IRF9	ARID3B	STAT2
TRIM28	PAX3	SOX10	ZNF10
ZBTB7B	ZNF277	SH3YL1	GNGT1	IMP4
9890	GDPD2	ADPRHL2	C21orf33
CYTH4	CCDC120	CYTH2
DHPS	VASH1	PTPRH
RCAN1	PPP3CA	PPP3R1	RCAN2
PTPN4	CCSER2	OFD1	ZZEF1
GZMB	AHR	PTGES3	SSB	CASP7
DPEP1	KIAA1279	TCP10L	PLEKHF1
CAMK2G	GRIA1	TH	CABP2
FUNDC2	TP53I3	MAP3K12	NACA	RGS1
UBE2C	PCGF3	BCOR	EBNA1BP2	PCGF5
DLG1	GRIA1	KCNA5	KCNJ4	CASK
MECOM	SUV39H1	ELF2	RUNX1	ELF4
PHC1	SFMBT1	ZCCHC7	ACP1
EIF4G1	NCBP1	FDFT1	NCBP2	ANXA5
GATA2	POU2AF1	NAB1	SLC22A1
CCNK	CDK18	KCNRG
PPP1R15A	PPP1R2	PPP1CC	PPP1CB
AKAP12	AKAP8	PRKAR2A	AKAP11	AKAP3
XAB2	CNTNAP2	GLTSCR1L	ZMIZ1
DNAL4	CREM	FHL5	GNA14
APPL2	RAB22A	RAB5C
MYCBP	MYCBPAP	PRKAR2B	AKAP1
ADCYAP1R1	CASP2	MZB1
HOXB6	HMGB2	PKNOX1	TCEAL1	USP11
PPARGC1A	HNF4A	ESRRG	DUT	ESRRA	NR0B1	RORA	PNRC2	PNRC1	PROX1
DIAPH1	TDRD7	MAGEA8
DAG1	LAMA2	RAPSN	MUSK
10305	RPL36	RPL18A
51776	FES	EPHA8
GPC4	PLSCR4	HPGDS	APLN
SH2D2A	DUSP19	MAP2K7
ANK1	OBSCN	TTN
DDX39A	HIPK2	SARNP	PRMT6
CNGB1	PNN	DYNC1I2	SRRM2	VAMP8
EFNA1	EPHA2	EPHA4	EPHA5
CBX3	NIFK	WHSC1L1	MKI67
PPP1R13B	GPANK1	PBLD
10305	RPL36	RPL18A	APOC2	LPL
BMP4	BMP2	CHRDL2	SOSTDC1	BMPR1A	BMPR2	NOG	BMP7	ACVR2A
GRM5	PCNT	IQGAP3	CAMTA2
NCKAP1	CYFIP1	CYFIP2
COL4A3BP	CSNK1G2	RUNDC3B
PIM2	FBXO18	RPL21
ASB13	DNM1	TIMM50	BIN1
PPARGC1A	ESRRG	DUT	ESRRA	NR0B1	RORA	PROX1
DRG2	RWDD1	ZC3H15
CYB5A	CYCS	AGTPBP1
MUS81	ERCC1	ERCC4	SLX4
CSNK1G1	RUNDC3B	WWC1	AIFM1
AAMDC	ACY3	ASPA	PMM2
TRIM22	ZZZ3	ZNF513	155060	PPARGC1B	ZNF212
MAFF	MTCH1	CELSR1
SPTA1	ANK1	OBSCN
RAI2	SGTB	TXNDC12	ORM1	SERPINE1
ING3	ZNHIT1	MORF4L1	RUVBL2	ACTR5	SRCAP	DMAP1	ACTR6	BRD8	EP400	EPC1	DPCD	VPS72	YEATS4	ACTL6A
POU2AF1	NAB1	SLC22A1
DLGAP2	CACNG2	GRIN2C	KCNA1
MAP2K3	MAP2K6	TAOK1	MAP3K4	DYRK1B	TAOK2
MAPKAPK5	PIK3CG	PLA2G4A
PTBP2	SNRPA	HNRNPL	PCBP1	RBM11	QKI	PCBP2	PTBP1	PCBP3
F8	GP1BA	F9	VWF	ADAMTS13
TMEM14B	PPP2R3B	C1QTNF2	PSMD3
PLIN3	M6PR	RAB9A
SH2D3C	EFS	OSTF1	TSSK1B	NUP155
FDFT1	ANXA5
OAZ3	AZIN1	ADC
IRAK4	PELI1	IL1RL1
SH2D3C	EFS	TSSK1B	BLK	NUP155
RBM7	HMG20A	PTH2R
DLG1	KCNJ4	KCNJ12	CASK	LIN7B	APBA1	LIN7C
RAI2	SGTB	TXNDC12
RAB10	MICAL1	SEPT9	ENOPH1	SEPT7
RIPK3	RIPK1	RNF216	CDC42BPB	ZBP1
ATPIF1	DDX5	PIK3CA	ITIH1	DNAJB6
CNTN2	NCAN	L1CAM
NMT2	ANXA4	PADI4	SMPD1
DDB1	DTL	CUL4A	RBX1	DDB2	DCAF4	DET1	DCAF11	DCAF5	CAND1
DIO2	USP33	DDX56
PTPN12	TEX10	RBM19
GNB1	GNG3	GNG4	KCNJ3	GNG2
RNF113B	TRAF7	UBE2L3	RPL19	ARIH1
F8	F9	SERPINA10	SERPINC1
PRKAR2B	PRKAR2A	SPA17	AKAP1	AKAP7
TBL3	CACNB4	CDK11B
ACTR1A	DCTN4	SPTBN2
GDPD2	ADPRHL2	C21orf33
DHPS	VASH1	PTPRH
DYNLRB1	DYNC1I2	DYNLT3
NELL2	PRKAR1A	AKAP10	PRKX	AKAP4
MLX	MXD1	MXD4	MLXIP	MLXIPL
ATOX1	ATP7B	GGPS1
CYB5A	CYCS	AGTPBP1	PPFIA4
CDK7	ERCC3	GTF2H1	HNRNPU	ERCC2	ERCC5	GTF2H4	GTF2H5
S100B	IMP4	STK38
PTPN12	CSH1	TEX10	RBM19
PA2G4	NUP210	ZNF558	LIPG
DYNLRB1	TESC	DYNC1I2	DYNLT3
ETFA	ETFB	ACADM
IRAK1	IRAK4	PELI1	IL1RL1
MLX	MXD4	MNT	MLXIP	MLXIPL
CACNG2	GRIN2C	KCNA1	ATP2B4
PDE3B	DNAJC5	CACNB2
KIAA1598	FABP3	BBOX1
ZBTB16	CIDEA	COQ6
MEIS1	MEIS2	HOXA9	PBX1
PYCARD	CARD8	IL18	CASP1
MCHR1	MCHR2
RBBP6	RBP4	ACOT13	WBSCR16	CAPZA2
MAX	MXD3	MYCL	CLIP2
MSH2	MLH1	MSH6	MSH3	BRIP1	EXO1
MAPK3	PFKFB1	CCDC6	CPXM1	TTYH3
CYB5A	CYCS	COX4I2
PPP1R15A	PPP1CC	PPP1CB
PDE3B	DNAJC5	CACNB2
PDE3B	PKIA	DNAJC5	CACNB2
RABEPK	NKRF	PRKRA	ZFP28	ZMAT3
NR1H3	UBE2S	JTB
GRIN2D	CACNG2	GRIN2C	KCNA1
CDC23	ANAPC13	SLC52A2
KCNJ10	KCNJ16	KCNJ15
PNRC2	PNRC1	RARB	MAP6	RARG	RORB
ZNHIT1	RUVBL2	ACTR6	DPCD	SENP6	SENP1
PAXIP1	NXT1	PAGR1	TCN2
KCNJ12	CASK	LIN7B	APBA1	CACNA1B	LIN7C
RAPSN	MUSK
ITGB1BP1	KRIT1	CCM2	FIGNL1

## Sheet: OvarianCancer
List of significant modules identified by ENCAPP for the ovarian cancer dataset. All genes in a particular module are listed in a single row. Each module is listed in a separate row.
VIM	PRPH	DGCR14
ING3	MORF4L1	RUVBL2	BRD8	MRGBP	EP400	TRRAP	RUVBL1	MORF4L2	ACTL6A
SETDB1	DAP
CCDC33	PPP2R3C	ABLIM3	POLR1C
SPRY2	RTFDC1	FAIM	NUBP1
TNNT1	OSBP2	ARMC8
TAF6L	STX11	SLC38A2
CSNK2A1	GMFB	PACS1	SPIB
NCOR2	TNIP2	NCOR1	NR1D1	PGR
APP	TFPI	BACE2	PRSS3
CASP3	EIF4B	PTMA	CASP4
STAT3	FGFR4	NDUFA13
GOLM1	COQ7	PIAS4	CLK1	IMPDH2
RINT1	ZW10
TCEA2	TAX1BP3	CAMKV
CRTAC1	IKZF2	AQP1	KRT33B
BCAP31	RIPK1	CASP8AP2	CASP8
MED6	MED15	MED9	MED28	MED25	MED16	MED1	SREBF1	MED23	MED17	MED20	MED12	MED13	MED13L	MED18	MED22	MED27
MPC1	MAGED1	GPR135	SIRT7
BBS5	IMP3
CRX	LARP4	NRL	KIAA0141
SMAD5	RBM4	BCAT1
RUFY1	TTC12
C10orf10	KRT19	KRT2
FABP4	GRB14	CEACAM1
FARSA	EVL
BATF	CEBPA	CEBPB	CEBPD	CEBPE	CEBPG	DDIT3	ATF5	DBP	HLF	NFIL3	TEF	ZSCAN31	ATF4	TREX2
SS18L1	TCF7	GATAD1
SUPT5H	C9orf78	PPP2R2D
KMT2B	SEPT8	SEPT4
TFG	SEC24A	ARHGEF16
FANCA	FANCG	TOP3A	C17orf70	C19orf40	RMI1	BLM
DAP3	FADD
TMCC2	DMTN	PTOV1
UBTD1	IGBP1	DYRK4
TREX1	WASF1
RNF32	CYP2C9	FIBP	FBXW4
NR2E3	ATF6	YY1	ZNF232
DTX3	RNF144A	UBE2L6	UBE2L3	TRIM8
DDB1	CUL4A	WDTC1	DET1
GPHN	ARHGEF9	DYNLL1	MYO5A
RBMX	RBM7	KHDRBS3	KHDRBS2	MARK4	YTHDC1	CIRBP	PRR3	RBM3
FRS2	FGFR1	HDLBP
RBBP6	WBSCR16	CAPZA2
STAT5B	STAT5A	PTPN2	JAK1	JAK3	IL7R
TSSK1B	NUP155
ARMC7	KCTD13	CUL3
PKN1	MARCKS	ZNF282
U2AF2	PUF60	KIAA0907
KLF6	APOM	TRIT1
KCTD15	PPA1
ESRRG	ESRRA	NR0B1	EBP	NUP160
DLG2	CRIPT	DLG3	ABCA1
PDLIM1	AGK	SNX4	PGS1
KDR	FLT1	VEGFA	FLT4	VEGFC	NRP1
UBB	UCHL1	UCHL3	POGK
MAFK	BACH2	MAFG	NFE2L2	MAFB	NFE2	NFE2L1	NFE2L3	BACH1
POLR2E	FKBP14	SYT5
GRN	DLX2	VSNL1
NFYC	ADNP2
SDCCAG3	EDC3	DDX6	DCP1A	DCP2
APPL1	RBBP4	MTA2	EID1	RBBP7	ING1	SAP30	ARID4A
S100A8	RAB17	PDCD11	S100A9
PDE9A	LAGE3
PTPN9	TPD52
GRIP2	PPFIA1
TNFRSF11B	SBF1
PRDM14	MIA3
TAF9B	TAF6L	TRIM15
ZBTB48	PNRC2	GLOD4
GATAD2A	MBD3	MBD2	MTA2
GPS2	STMN1	MAP3K7CL
SPG20	ITCH	MLANA	USP9X
RGS16	AGTR2	GNAI2	GNAI3	MTNR1A	RGS5
ARFIP2	ARF5	ARF6	THSD7A
CDK3	CDK5	NES
DNMT3L	DNMT1	DNMT3B	DNMT3A
MTF2	CRIP1	GPRASP1	OPRD1
ARL15	SURF2	B4GALT3
FAM134C	PTPN18	STAP1
ERBB2IP	DSP
TSSK1B	TGFBR2
POT1	TERF2	TINF2	DCLRE1B
MRPL44	ZNF235	PI4KA
MLLT3	ELL2	AFF3	ELL
PRMT5	OLA1	WDR77	CLNS1A	PRDM1
MYOZ1	FLNC	SGCD	SGCG
SGSM2	MPP1	DNPEP	STK3
NLRP1	APAF1	BCL2L10	CASP9	CASP5
EIF2S1	EIF2AK1	PRKRIR	EIF2AK3
IRF9	ARID3B
GYS1	GYG1	GYG2
ZZZ3	ZNF212
ENOX2	ENOX1	UBE2G2
XRCC4	CAAP1	LIG4	NHEJ1	ASTE1
RAP2A	RAPGEF6	TM7SF2	RRP9
AHCYL1	PPL	EVPL	PSMD9
DUSP12	EIF5
ZNF451	CDCA4	PLEKHB1	RAP1GDS1
BCCIP	HIST1H2BN	MRPL23	CAPZB
CSRP3	ZNF675	PITPNB	KIF3B
SLC25A46	MTERFD1	TUFM
TEAD3	MYH7	TEAD1
PTPRF	IRS2	GRB14	CEACAM1
ING3	ZNHIT1	RUVBL2	SRCAP	ACTR6	MRGBP	TRRAP	RUVBL1	VPS72	YEATS4	ACTL6A
GATA3	RARB	HR
RNF128	UBE2L6
XPO1	CIITA	NUP214	RANBP1
APPL2	RAB22A	RAB5C
FAM134C	STAP1
PAWR	RIN1	RRAS2	LGALS4
PRKRIR	CKAP5	PTPRN2	TACC1
PDIA3	APOB	CALR	ITGA3
NTF3	NTRK3	NTRK2	BDNF
DLAT	PDK2	PDK3	PDHA1	PDK4
UBE2Z	GUK1	INTS8
CP	PLG	SPARC	MMP7
APPL1	RBBP4	GATAD2A	MBD3	MBD2	MTA2	CHD4	RBBP7
C17orf59	LPP	ATRAID
EPAS1	EGLN1	ARNT2	ARNTL
TRAFD1	NGLY1	CTH
GNAI1	RGS14	RGS4
CREBBP	GLI3	ONECUT1	AIRE
C10orf10	KRT19	KRT6B	KRT2
C4orf19	EIF4B	EIF3A	EIF3E
RAPGEF3	RAP1A	RAPGEF6	RAPGEF5
RPH3A	RAB8A	RAB3A
SEC23B	PRRC1	PWP1	HOXA3
PIM2	RPL21
CRP	CFH	CFI	APCS	C3
GZMB	DFFA	DFFB	SSB
NECAP2	MYO1C	TUBA3C	GCSH
RAB17	ARHGEF15	C11orf49	RAB7L1
SERPINF2	TGM2	PRSS1	PLCD1
TRIM22	ZZZ3	GATA1	TAF7	ZNF212
PLLP	MALL	MS4A12
MAFF	MTCH1	PSAP	CELSR1
ZNF544	CCBL2	RAB3A	RABIF
RALA	PLD1	CAV1	CAV2
TERF2IP	POT1	ACD	TERF2	TINF2	DCLRE1B
PLEKHB2	ZIC4	CDA
TRPV6	PDE9A	LAGE3
MAP1A	GABRR1	MAP1B
HSPA2	HSPA1A	HSPBP1
UCHL5	ADRM1	PSMC5	PSMD1	PSMD7	PAAF1	PSMD10	PSMC1	PSMC2	PSMC4	PSMD6
PRKRIR	MEMO1	TACC1
ISL1	LDB2	TFAP2B	HIST1H2AC
GCA	LCP1	SRI	PDE4C
UBE2H	TRIM17	RNF6
THAP10	PRKG2	PTS
LGALS4	SOD2
MRPL44	ZNF235	PI4KA
OSTF1	TSSK1B	NUP155
NDUFA4L2	QTRT1	C6orf62	ANXA9
C11orf30	PRKG1	ZNF646
RBPJ	MAML1	SND1	NOTCH4
MBP	HLA-DRA	PLP1
ABO	GRAMD3
EPHB1	EPHA3	EFNB2	EPHB4
FANCA	FANCC	FANCE	FANCF	FANCG	TOP3A	C17orf70	C19orf40	RMI1
RAB11FIP2	RAB25	RAB11FIP5	RAB11FIP3	RAB11A
SECISBP2	USP6	UCHL3
MCL1	PMAIP1	BBC3
SLC9A3R1	NF2	OPRK1	SLC4A8
TSSK1B	BLK	NUP155
UBE2Z	GUK1	INTS8	RNF103
APBB3	APLP2	RAB4A
ERCC8	ERCC6	UQCRQ	CBR1
LPA	SERPINA1	TFPI	PRSS3
PRKAR2A	AKAP11	AKAP3
GLTSCR1	NFYC	ADNP2
ODC1	OAZ1	AZI1
RPL5	ZNF331	SURF2	NPTN
DDB1	CUL4A	DET1
DDB1	CUL4A	DET1
RAI2	PPIB
TSC22D3	HPCAL4	TTC12
PIK3CA	AMBP	ITIH1	DNAJB6
ERCC8	ERCC6	UQCRQ	XPA
BCCIP	RPL23	HIST1H2BN	MRPL23
FH	PIM1	SNX6	NHLH1
TPD52	GPR135
ITPR3	ITPR2	TRPC1	TRPC4	TRPC5
RPS6KA5	SMAD6
SEC61G	CXCL9	SFTPC
KLRG1	LEPROTL1	NKG7
RAI2	SERPINI2
PLXNB3	BTBD3	SPOCK2
PLLP	FAM3A	ANP32B	MS4A12
P2RX4	BTAF1
PDE9A	LAGE3
ATPIF1	PIK3CA	ITIH1	DNAJB6
GNA13	F2R
ERBB4	ANKS1A	NRG1	NRG2
GPHN	DYNLL1	MYO5A
ABCF3	DNALI1	MOCS2	HIRIP3
TRAK1	RHOT1	RHOT2
SMAD1	HOXC8	RAB30
IGSF1	RANBP10	TSEN2
IMPA1	IMPA2
LNPEP	TNKS2	TNKS
ADD2	RPH3A	RAB3B	RAB3A	RPH3AL
TAF9B	TRIM15	EHMT1
CIB1	PLK2	DLGAP4	PLP2
WDR74	ARFGAP3	SCN5A
OBSCN	MYBPC3	TTN	CAPN3
CD82	NUP88	CD19	CD22
CIAPIN1	OSGEP	NVL	TNS1
DAZL	DZIP1
DCC	MAZ	SIAH2	NTN1
DDB1	CUL4A	DET1
DDB1	CUL4A	DET1
DMWD	USP12	USP46	WDR48	ATAD5
ENSA	KCTD15
EPB42	STX12	SLC4A2
MLX	MXD1	MLXIP	MLXIPL
GLRA2	PSD	GMFG
DNMT3L	DNMT3B	DNMT3A
IRAK1	IRAK4	PELI2	PELI1	IL1RL1
PAX6	IPO13	ALX1
TAF6L	TAF9	SUPT3H	NDRG1	SUPT7L
MYO10	PLA2G10	CALML3
ALAS1	C2orf42
CRX	NRL	KIAA0141
APP	APBA3	BACE2	PRSS3
SMAD1	RAB30
FLT1	PGF	VEGFA	VEGFB
PDE9A	TFAP4	LAGE3
MAP2	PRKAR2A	AKAP11	AKAP3
SH3GL3	SNX24
IGFBP5	IGF1	IGFALS	IGFBP7	PAPPA2
SLC9A3R1	RDX	OPRK1	SLC4A8
SMAD1	RAB30
SMAD1	RAB30
SMAD7	ZBTB11	SOX13
MAFK	BACH2	MAFG	NFE2L2	NFE2	NFE2L1	NFE2L3	SSX5
MAPK8	WWOX	DUSP22
NME7	PTGES2	MYOT
TMEM14A	ISG15	PPM1B
APPL1	RBBP4	MTA2	RBBP7	ING1	SAP30	ARID4A
CRX	NRL	KIAA0141
CRX	NRL	KIAA0141
UBE2Z	GUK1	INTS8
AGTR1	PDE6H	COTL1
EPHB1	EFNB1	EFNB2	EPHB4
SAE1	SUMO1	TOP2B
ALAS1	C2orf42	CERK
ALAS1	C2orf42
F8	GP1BA	VWF	ADAMTS13
EDC3	DCP1A	DCP2	EDC4	RITA1
PTN	COX6C	GPD1	APOBEC3G
PPP2R3C	POLR1E	POLR1D	POLR1C
NR2F2	HMGN3	TRIP4	THRB
SMAD1	RAB30
VEGFA	NRP1	PLXNA1	SEMA3A
UBE2G2	AUP1
ZMIZ2	ARSJ
ISG15	PPM1B
GNAI3	CCDC88C	RGS10
HOMER1	GRIK1	C1orf116
RECQL5	MTSS1	ALDH7A1
KCND2	KCNIP2
ARF4	RAB11FIP3	ARF5	RAB11B
SMAD1	PREB	RAB30
UBE2H	RNF6
RECQL5	ALDH7A1	DDX42
ANXA10	EDC3	DCP1A	DCP2	EDC4
DYNC1LI2	DMTN	PROCR
KMT2A	PPIE	XAB2	TASP1
TRAFD1	NGLY1
NR2E3	HOXA10	SNAPC1	POLR3D
GNPAT	BAZ1B
MED23	WDTC1	FOXJ3	PUM2
CD47	COL4A3	RHAG
