# Supplementary material for: ENCAPP: elastic-net-based prognosis prediction and biomarker discovery for human cancers
Source: BMC Genomics. 2015 Apr 3;16(1):263. doi: 10.1186/s12864-015-1465-9 (PMC4392808; doi:10.1186/s12864-015-1465-9)
Supplement: Additional file 5: Table S3. — Sample size, number of good and bad prognosis patients, breakdown by stage and grade for the different datasets. [file 12864_2015_1465_MOESM5_ESM.xlsx]

## Sheet: Sheet1
Dataset	Sample Size	Positive Outcome (=0)		Negative Outcome (=1)
		#patients		#patients
2002Breast Cancer	293	215	GRADE:	78	GRADE:
			I: 61		I: 14
			II: 76		II: 25
			III: 79		III: 39
2005Breast Cancer	286	179	Grade/Stage	107	Grade/Stage
			Not Available		Not Available
ColonCancer	152	137	STAGE:	15	STAGE:
			I: 26		I: 2
			IIA: 50		IIA: 5
			IIB: 4		IIB: 1
			IIIB: 18		IIIB: 1
			IIIC: 13		IIIC: 3
			IV: 19		IV: 3
			Unknown: 2
OvarianCancer	90	17	STAGE:	73	STAGE:
			IIC: 0		IIC: 1
			IIIB: 0		IIIB: 1
			IIIC: 14		IIIC: 61
			IV: 3		IV: 10
			GRADE:		GRADE:
			G2: 2		G2: 6
			G3: 15		G3: 66
					Unknown: 1
