# Supplementary material for: ENCAPP: elastic-net-based prognosis prediction and biomarker discovery for human cancers
Source: BMC Genomics. 2015 Apr 3;16(1):263. doi: 10.1186/s12864-015-1465-9 (PMC4392808; doi:10.1186/s12864-015-1465-9)
Supplement: Additional file 7: ENCAPP_Code_Datasets. — ENCAPP code and associated datasets. [file 12864_2015_1465_MOESM7_ESM.zip]

Archive with 25 entries (22 files):
- ENCAPP_Code_Datasets/
- ENCAPP_Code_Datasets/.DS_Store
- __MACOSX/
- __MACOSX/ENCAPP_Code_Datasets/
- __MACOSX/ENCAPP_Code_Datasets/._.DS_Store
- ENCAPP_Code_Datasets/2002_clinicalInfo7m.txt
- __MACOSX/ENCAPP_Code_Datasets/._2002_clinicalInfo7m.txt
- ENCAPP_Code_Datasets/2002D_module.txt
- ENCAPP_Code_Datasets/2005_module.txt
- __MACOSX/ENCAPP_Code_Datasets/._2005_module.txt
- ENCAPP_Code_Datasets/ColonD_module.txt
- __MACOSX/ENCAPP_Code_Datasets/._ColonD_module.txt
- ENCAPP_Code_Datasets/ColonDf_clinicalInfo10m.txt
- __MACOSX/ENCAPP_Code_Datasets/._ColonDf_clinicalInfo10m.txt
- ENCAPP_Code_Datasets/ENCAPP_cv.m
- ENCAPP_Code_Datasets/ENCAPP_cv_CC.m
- ENCAPP_Code_Datasets/ENCAPP_cv_CC_sup.m
- ENCAPP_Code_Datasets/ENCAPP_cv_sup.m
- ENCAPP_Code_Datasets/ENCAPP_readme.txt
- ENCAPP_Code_Datasets/OVPlatRD_module.txt
- __MACOSX/ENCAPP_Code_Datasets/._OVPlatRD_module.txt
- ENCAPP_Code_Datasets/Track_Modules_2002D.txt
- ENCAPP_Code_Datasets/Track_Modules_2005.txt
- ENCAPP_Code_Datasets/Track_Modules_ColonDf.txt
- ENCAPP_Code_Datasets/Track_Modules_OVPlatRD.txt
