# Supplementary material for: ENCAPP: elastic-net-based prognosis prediction and biomarker discovery for human cancers
Source: BMC Genomics. 2015 Apr 3;16(1):263. doi: 10.1186/s12864-015-1465-9 (PMC4392808; doi:10.1186/s12864-015-1465-9)
Supplement: Additional file 7: ENCAPP_Code_Datasets. — ENCAPP code and associated datasets. [file 12864_2015_1465_MOESM7_ESM.zip › ENCAPP_Code_Datasets/2002_clinicalInfo7m.txt]

ID	diameter(mm)	a	Grade_3_classes	Age(years)	Lymph_node_number_postive	Chemo	Hormonal
4	20	1	0	41	0	0	0
6	13	1	1	49	0	0	0
7	20	0	2	46	0	0	0
8	28	0	0	48	0	0	0
9	15	1	0	48	0	0	0
11	22	1	0	37	0	0	0
12	22	0	0	46	0	0	0
13	21	1	0	41	0	0	0
14	10	1	2	48	0	0	0
17	17	1	1	48	0	0	0
26	14	1	0	40	0	0	0
27	20	1	2	45	0	0	0
28	15	0	0	40	0	0	0
29	12	1	1	52	0	0	0
36	10	1	1	52	0	0	0
38	14	1	1	52	0	0	0
39	25	1	0	46	0	0	0
45	25	1	0	37	0	0	0
48	32	0	0	30	0	0	0
51	35	1	0	41	0	0	0
56	14	1	1	30	0	0	0
57	25	0	0	28	0	0	0
58	30	1	0	38	0	0	0
59	30	1	0	44	0	0	0
60	16	1	0	45	0	0	0
61	9	1	0	38	0	0	0
62	25	1	0	36	0	0	0
71	30	0	0	48	0	1	0
72	30	1	1	39	0	0	0
73	27	1	0	50	0	0	0
75	28	0	0	52	0	0	1
76	30	0	1	52	0	0	0
103	30	0	0	42	0	0	0
107	2	1	0	38	0	0	0
109	20	0	0	41	0	0	0
110	35	1	0	51	0	0	0
111	25	1	0	50	0	0	0
113	12	0	1	47	0	0	0
117	15	1	0	51	1	0	0
118	17	1	1	47	0	0	0
120	13	1	1	42	0	0	0
122	25	1	1	43	0	0	0
123	20	1	0	48	0	0	0
124	15	1	1	38	0	0	0
125	15	1	1	50	1	0	1
126	15	1	1	38	0	0	0
127	10	1	2	42	1	1	0
128	25	1	2	50	1	1	1
129	15	1	1	43	3	1	0
130	18	0	0	47	1	1	0
131	17	0	0	39	0	0	0
132	15	1	1	47	1	1	1
133	18	1	2	32	0	0	0
134	12	1	0	38	1	1	0
135	20	0	0	45	2	0	1
136	40	0	0	31	2	0	0
137	18	1	2	41	1	1	0
138	15	1	0	44	0	0	0
139	45	1	0	41	0	0	0
140	18	1	2	46	0	0	0
141	30	0	0	33	0	0	0
142	20	1	0	39	0	0	0
144	30	0	0	38	0	0	0
145	19	1	1	48	2	1	1
146	30	1	0	47	4	0	0
147	17	0	1	38	1	0	0
148	50	1	0	49	0	0	0
149	30	0	1	44	3	1	0
150	20	1	1	36	6	0	0
151	40	1	0	42	4	1	0
153	50	0	0	37	0	0	0
154	15	1	2	40	0	0	0
155	40	1	0	49	0	0	0
156	21	1	0	42	4	1	0
157	30	1	2	45	1	0	0
158	28	0	0	49	1	0	0
159	20	1	1	44	3	1	0
160	40	1	2	32	4	1	0
161	40	1	2	46	9	1	0
162	30	1	0	50	3	1	0
163	15	1	0	38	7	1	0
164	30	0	0	50	0	0	0
165	15	1	0	39	0	0	0
166	35	1	0	43	3	0	0
167	15	1	2	44	0	0	0
169	25	1	1	40	1	0	0
170	25	1	2	42	2	1	0
172	30	1	0	46	2	1	0
174	20	1	0	41	1	0	0
175	15	0	1	48	0	0	0
176	50	1	1	46	3	1	0
177	25	0	0	48	1	1	0
178	30	1	1	48	1	1	0
179	30	0	0	40	0	0	0
180	45	1	0	36	7	1	0
181	20	0	0	35	0	0	0
182	11	1	2	43	1	0	0
183	22	1	2	42	0	0	0
184	23	0	0	44	1	1	0
185	20	1	1	42	0	0	0
186	24	0	1	47	1	1	0
187	20	1	1	40	2	1	0
188	15	1	2	41	1	1	0
189	25	1	1	39	0	0	0
190	20	1	2	48	1	0	0
191	45	1	0	34	0	0	0
192	20	1	1	41	3	1	0
193	8	1	2	50	0	0	0
194	12	1	1	45	3	1	0
195	20	0	1	45	3	1	0
196	25	1	2	47	2	1	0
197	10	0	2	37	2	1	0
198	20	1	1	43	2	1	0
199	15	1	0	39	0	0	0
200	20	1	1	43	1	1	0
201	25	1	0	33	0	0	0
202	39	0	0	47	0	0	0
203	23	1	0	49	1	1	0
205	15	1	0	50	0	0	0
207	35	1	2	44	0	0	0
208	30	1	0	45	3	1	0
209	25	1	2	41	5	1	0
210	30	1	2	50	1	1	0
212	20	0	1	42	0	0	0
213	15	1	0	49	1	1	0
214	20	1	2	41	0	0	0
215	27	0	0	49	0	0	0
217	25	0	0	43	8	1	0
218	25	1	0	38	3	1	0
219	15	1	2	46	0	0	0
220	20	1	2	42	1	1	0
221	19	1	1	45	0	0	0
222	15	0	0	34	0	0	0
224	20	1	2	44	0	0	0
226	10	0	0	49	0	0	0
227	20	1	0	39	0	0	0
228	35	0	0	39	0	0	0
229	30	1	0	45	0	0	0
230	20	0	0	28	0	0	0
231	30	1	1	43	0	0	0
233	25	1	2	42	0	0	0
235	17	1	2	47	0	0	0
236	20	0	0	49	2	0	0
237	25	0	0	50	0	0	1
238	26	0	0	42	0	0	0
239	10	1	2	40	0	0	0
240	40	1	0	47	0	0	0
241	25	0	0	41	0	1	0
243	15	1	1	44	1	1	0
245	35	1	0	48	4	1	0
246	14	0	0	35	0	0	0
247	20	1	1	50	1	1	1
248	15	0	0	40	0	0	0
249	12	1	1	44	2	1	1
250	15	1	2	39	0	1	1
251	16	1	0	49	0	0	0
252	18	1	0	46	0	0	0
254	27	1	0	37	0	0	0
256	40	1	2	49	4	1	0
257	25	0	0	32	5	1	0
258	20	1	1	43	1	1	0
259	13	1	2	42	0	0	0
260	18	1	1	42	2	1	0
261	7	1	2	50	1	0	1
263	29	1	0	39	3	1	0
264	21	1	1	42	4	1	1
265	45	0	0	41	4	1	1
266	11	1	2	43	0	0	0
267	25	1	0	49	1	1	0
268	35	0	0	38	0	0	0
269	35	0	0	38	7	1	0
270	34	0	0	50	0	0	0
271	10	1	2	42	0	0	0
272	18	1	0	43	5	1	1
273	20	1	1	50	1	0	1
274	13	1	2	49	0	0	0
275	50	1	1	49	6	0	1
276	35	0	0	37	6	1	0
277	12	1	2	37	1	1	0
278	35	1	1	49	0	0	1
280	9	1	2	48	1	1	0
281	20	1	1	48	1	1	1
282	18	1	2	48	2	1	0
283	22	1	0	49	4	1	0
284	40	1	1	45	8	1	1
285	25	1	1	43	0	0	0
286	15	1	1	41	0	0	0
287	42	1	1	44	3	1	0
288	25	1	0	35	1	0	0
290	15	1	2	49	2	1	0
291	12	1	1	39	2	1	0
292	10	1	2	48	0	0	0
293	18	1	2	46	1	1	1
294	35	1	1	49	9	1	0
295	21	1	2	48	0	0	0
296	23	1	0	46	0	0	0
297	30	1	1	37	5	1	0
298	35	1	2	50	1	0	1
300	13	1	1	35	5	1	0
301	20	1	2	47	3	1	0
302	24	1	0	47	0	0	0
303	25	1	1	43	3	1	1
304	15	1	2	40	0	0	0
305	30	1	2	40	0	0	0
306	20	1	1	43	0	0	0
307	30	0	0	44	9	1	0
308	20	1	1	41	2	1	0
309	22	1	1	43	4	1	1
310	15	0	0	45	3	0	0
311	35	1	1	42	4	1	0
312	28	1	1	47	0	0	0
313	17	1	1	40	0	0	0
314	20	1	1	39	2	0	0
315	15	1	2	40	1	1	0
317	15	1	1	43	0	0	0
318	15	1	2	37	2	0	0
319	30	1	0	48	0	0	0
320	15	1	0	44	1	1	0
321	30	1	1	39	9	0	0
322	25	1	1	45	2	1	0
323	25	1	2	41	0	0	0
324	40	0	0	46	2	1	0
325	18	1	2	42	8	1	0
326	28	0	0	39	0	0	0
327	20	1	1	49	2	1	0
328	18	1	2	41	1	1	0
329	22	1	2	49	0	0	0
330	15	0	0	26	13	1	0
331	17	1	2	48	0	0	0
332	21	0	0	49	1	1	0
333	21	0	0	44	0	0	0
334	22	1	1	36	1	1	0
335	42	0	0	48	1	1	0
336	7	1	2	47	0	0	0
337	18	1	2	29	2	1	0
338	18	0	0	49	0	1	0
339	20	1	1	45	0	1	0
340	22	1	1	43	1	1	0
341	30	0	1	45	4	1	0
342	20	1	1	45	0	0	0
343	15	1	2	45	1	0	0
344	13	0	2	44	0	0	0
345	25	1	1	47	4	1	0
346	28	1	1	49	1	1	0
347	17	1	2	41	11	0	1
348	17	1	1	50	0	0	0
349	37	1	1	45	0	1	1
350	15	0	2	46	3	0	1
351	14	1	0	41	2	1	0
352	22	1	1	43	0	0	0
353	14	1	1	36	3	1	0
354	32	1	0	47	0	0	0
355	14	1	1	50	0	0	0
356	16	1	2	49	0	0	0
357	12	1	2	38	2	1	1
358	7	1	2	45	0	0	0
359	20	1	1	49	1	0	1
360	35	1	2	49	3	1	1
361	18	1	2	42	1	1	1
362	25	1	0	46	5	1	1
363	37	1	1	42	5	1	1
364	19	0	1	49	0	0	0
365	18	1	1	51	0	0	0
366	15	1	1	50	0	0	0
367	30	1	1	49	0	0	0
368	30	1	1	33	0	0	0
369	20	0	1	39	0	0	0
370	18	1	2	51	2	0	0
371	20	1	1	51	0	0	0
373	23	1	1	51	1	1	0
374	15	1	2	52	1	1	0
375	30	1	0	52	1	1	0
377	20	0	0	52	6	0	0
378	30	1	0	52	1	0	1
379	30	1	2	52	0	0	0
380	15	1	1	52	0	0	0
381	30	1	1	52	1	0	0
383	15	1	1	52	1	1	0
385	30	1	0	53	1	0	1
387	20	1	1	52	1	0	1
388	15	1	1	52	0	0	0
389	25	1	0	51	4	0	1
390	7	1	2	51	1	0	1
391	27	1	1	51	0	0	0
392	13	1	1	51	1	1	0
393	17	1	2	51	2	0	1
394	17	1	1	51	0	0	0
395	25	1	1	51	11	0	0
396	25	0	0	51	2	0	1
397	27	1	1	51	0	0	1
398	25	0	0	34	0	0	0
401	22	1	1	41	0	0	0
402	15	0	2	47	0	0	0
403	30	1	2	47	3	1	0
404	17	1	2	39	3	0	0
