# Supplementary material for: ENCAPP: elastic-net-based prognosis prediction and biomarker discovery for human cancers
Source: BMC Genomics. 2015 Apr 3;16(1):263. doi: 10.1186/s12864-015-1465-9 (PMC4392808; doi:10.1186/s12864-015-1465-9)
Supplement: Additional file 7: ENCAPP_Code_Datasets. — ENCAPP code and associated datasets. [file 12864_2015_1465_MOESM7_ESM.zip › ENCAPP_Code_Datasets/2002D_module.txt]

Patient	7341	5691	26258	10540	9525	6601	6602	10933	55929	26122	8295	8607	86	1027	1019	894	80306	10025	9412	9477	9968	54797	23468	79003	1147	4791	4792	4793	5977	10403	285180	57405	79003	8878	8739	22976	11091	30827	8085	3054	9739	55388	3312	6118	9133	4176	6500	26272	80204
103	-0.12653	-0.0480675	-0.040201	0.045041	0.051055	0.22003	0.084287	0.047654	0.032133	-0.026085	-0.057753	0.0410035	0.097367	0.228865	0.15681	0.41047	0.004535	0.052007	0.37136	-0.096636	0.23361	0.097367	0.10851	0.19641	0.010682	-0.043372	0.22441	0.26451	0.18577	0.33897	-0.17892	-0.058362	-0.11991	-0.086598	0.094172	0.042606	0.070877	-0.025951	0.19176	0.000139500000000001	0.080736	-0.086193	-0.002485	0.001773	0.020651	0.068175	-0.056929	-0.099296	0.052578
107	0.021333	0.211675	-0.1145	0.09307	-0.0093135	0.030608	-0.13685	-0.018784	-0.13559	0.044977	-0.042744	0.061919	0.028233	0.21002	0.22644	0.25091	-0.066688	0.09803	0.20006	-0.060319	0.030909	0.028233	0.094647	0.2745	0.095799	0.018522	0.11384	0.074614	0.20776	0.10794	-0.11891	-0.11119	-0.07753	-0.10603	-0.04507	0.066833	0.091365	-0.02721	-0.2122	-0.03292	0.019961	0.12393	0.015711	-0.086482	0.3427	-0.06845	-0.086092	-0.32204	-0.067768
109	-0.17012	-0.000705499999999998	-0.14135	0.17281	0.0778705	-0.020736	-0.008854	-0.02027	-0.20178	0.041372	0.052081	-0.0595285	0.005253	0.0297195	-0.10918	0.28425	-0.12947	0.20748	-0.064353	0.08595	0.17239	0.005253	-0.15513	0.36067	-0.036992	-0.075958	-0.016988	0.044099	-0.087892	-0.016298	-0.075933	-0.051432	-0.11111	-0.17783	0.088262	-0.094278	0.073546	-0.064909	0.32987	-0.214856	0.15958	-0.071316	0.098019	-0.11013	0.012456	-0.16101	0.1141	-0.043813	-0.28451
11	0.039929	-0.1638515	0.16174	-0.062807	0.0133855	0.02649	0.083215	-0.022998	-0.20935	-0.10417	0.06008	-0.0372015	0.14272	0.0056635	-0.035428	-0.078825	0.028138	-0.094813	0.10104	0.33658	0.10188	0.14272	-0.12302	0.11528	-0.0938	0.079801	0.008044	-0.080515	0.047145	-0.016269	0.13374	-0.03626	-0.007094	0.19235	0.043533	0.17311	0.017169	-0.043794	-0.027033	-0.126705	0.04446	-0.055409	0.16614	0.008265	0.028909	-0.026973	0.27523	-0.036233	0.10598
110	-0.11192	0.167405	0.048777	-0.059908	0.031135	0.19428	0.17868	-0.049188	-0.033293	0.087139	-0.43785	0.1048155	0.051594	0.18155	-0.017859	0.080524	0.17319	0.006699	-0.003243	-0.068848	0.31051	0.051594	0.30184	0.013551	0.001499	0.037265	0.18055	0.23943	0.29355	0.12842	0.081445	-0.078499	-0.082906	0.026072	0.095898	0.3936	-0.11278	0.14991	-0.003723	-0.020982	0.14231	0.16922	0.066799	0.45086	0.11469	0.031618	-0.062102	-0.10628	-0.033224
111	-0.15882	0.135564	-0.000734	0.005186	0.090733	0.012906	0.057691	0.013256	-0.054769	-0.074336	-0.090058	-0.002449	0.008112	-0.0562415	-0.10053	0.18554	0.010911	0.12609	-0.001628	-0.053402	0.10172	0.008112	-0.02399	0.10053	0.14497	0.0715	0.050086	0.20944	0.23999	0.10273	0.058554	0.080092	-0.11119	-0.030682	-0.023933	0.13742	0.029138	0.080642	-0.038016	0.172615	0.020394	0.010106	-0.000546	0.27246	0.06035	0.1346	-0.003769	-0.016805	0.050524
113	-0.032615	0.0325985	0.10015	-0.019592	0.0760955	-0.025134	-0.11792	0.097637	-0.17552	0.074771	0.097896	0.008774	-0.006456	-0.0046935	0.025779	-0.014571	-0.018401	-0.061438	-0.26725	0.04916	-0.13947	-0.006456	-0.15145	0.29911	-0.019918	-0.032968	-0.056267	0.070026	-0.26699	-0.25326	0.040473	-0.048037	-0.11991	-0.16324	-0.019207	0.034148	0.010269	0.005795	0.20423	0.070069	0.079604	-0.066718	0.011993	-0.008655	0.044339	-0.06278	0.042515	0.16061	-0.11293
117	-0.071326	0.054467	-0.10199	0.13669	0.067247	0.071575	0.23048	-0.091562	-0.075788	-0.082462	0.089542	0.0168095	-0.006094	0.0720395	0.021294	0.19315	0.044953	0.26471	-0.087928	-0.048733	-0.10568	-0.006094	0.046015	-0.008477	-0.009428	-0.03518	-0.084684	0.15259	-0.27762	0.081187	-0.15697	-0.19231	-0.028621	0.088836	-0.076315	0.37501	0.017623	0.085022	0.010403	-0.0296335	0.10778	0.18927	0.026129	-0.011715	0.4007	0.064939	-0.027385	-0.024623	0.02813
118	-0.072722	0.146406	0.009878	0.047365	0.051472	-0.063787	0.18719	-0.045512	-0.41003	0.030059	-0.086938	0.101148	0.20229	0.1117945	-0.006387	0.020173	0.053513	0.02448	-0.028123	-0.16967	-0.19997	0.20229	-0.036658	0.084452	0.035677	0.06958	-0.097034	0.13243	-0.34562	-0.072257	0.089008	-0.17826	-0.062135	-0.047246	0.029364	0.024286	0.096015	0.049882	-0.21592	-0.028105	-0.062773	-0.013312	-0.002718	0.006892	-0.007059	-0.048968	-0.076956	0.045804	0.008344
12	0.11794	-0.095732	0.063602	-0.17147	-0.0109	0.040474	0.003537	-0.081514	-0.15676	-0.051948	-0.075075	0.38621	-0.047765	-0.043018	0.20443	0.24202	0.052923	0.28942	0.23754	-0.22929	0.14048	-0.047765	0.067949	0.18271	0.001021	0.83018	0.11437	0.055626	0.28126	0.12688	-0.2248	1.1314	-0.32511	-0.095846	0.23664	0.39416	0.1228	-0.076541	0.26765	0.23962	0.03515	-0.024179	-0.15157	-0.10942	0.069992	-0.35254	-0.21585	-0.55705	-1.5796
120	-0.058796	-0.077915	0.13675	0.050283	0.117665	-0.11844	0.021994	0.06169	-0.31325	-0.057779	-0.25058	-0.0615565	0.1704	0.11273	-0.11712	0.2053	-0.12943	0.054566	-0.17884	0.074131	-0.25764	0.1704	0.14199	-0.17217	0.074676	0.014389	-0.25186	-0.020116	-0.54707	-0.048626	0.068813	-0.20034	-0.18413	-0.32379	0.046591	-0.15682	-0.02166	-0.030686	0.044428	0.0242455	0.10729	-0.13511	0.054541	-0.40597	-0.26802	-0.031513	0.096974	-0.15629	-0.065156
122	-0.034326	0.0313105	-0.090137	0.18336	0.001163	0.1162	-0.055751	-0.09962	0.41185	-0.001128	-0.070924	0.017078	-0.042778	-0.119095	0.052527	0.047761	0.028163	0.13869	-0.11679	-0.052319	-0.22407	-0.042778	0.071993	-0.13126	0.059802	0.042697	0.065917	0.074653	-0.57805	-0.15229	0.025798	0.12004	-0.079602	-0.026979	-0.010961	0.006475	-0.044313	0.063004	0.076026	0.213198	0.10848	0.12337	0.05162	0.009098	-0.077522	0.067587	0.002113	0.020294	-0.020513
123	-0.025169	0.0263085	-0.012969	0.019039	0.003104	0.056107	-0.0974	0.039358	-0.008088	-0.11587	0.12449	0.0254775	-0.076091	-0.0587375	-0.19252	-0.076852	0.007273	0.040916	-0.18544	-0.021473	-0.10792	-0.076091	0.054795	-0.16403	-0.053627	-0.085941	0.058868	0.020213	-0.38765	-0.23672	-0.052508	-0.012741	0.20391	0.21055	0.03553	-0.073148	0.056224	0.004808	-0.14274	0.0100515	0.04376	-0.071127	-0.011243	0.046191	-0.1253	-0.10583	0.008676	0.053005	-0.096017
124	-0.014931	0.074074	-0.09904	-0.001683	-0.0438165	0.11144	-0.10684	-0.20448	0.19426	-0.12007	0.067189	0.140465	-0.2093	-0.112526	-0.078773	-0.042297	0.007278	0.09044	0.080066	0.085513	-0.11895	-0.2093	0.1101	-0.070301	0.10323	-0.021891	0.19713	0.15265	-0.23664	-0.066317	0.030734	0.05316	-0.005033	0.02644	0.045002	0.021786	-0.064311	0.12206	-0.1634	0.0893825	0.095251	0.072957	0.008177	0.14375	0.017357	-0.12777	-0.062114	0.21564	-0.081091
125	0.030597	0.047381	0.044483	-0.044418	0.0387805	-0.069605	-0.2011	-0.14074	0.11895	-0.055414	-0.1887	0.04339	-0.19637	-0.0144405	-0.040945	0.00142	-0.006938	0.082345	-0.12767	-0.12393	-0.31015	-0.19637	0.020003	-0.13026	0.042975	-0.012072	0.001304	0.1161	-0.64239	-0.26939	0.01524	0.10202	0.23174	0.062525	0.032453	-0.036555	-0.049624	0.1202	-0.044153	-0.012693	0.017027	-0.002093	0.004028	0.14406	-0.087617	-0.10423	-0.075096	-0.16709	-0.089829
126	0.000659	0.10786	-0.05691	-0.086291	-0.0161135	0.005832	-0.008082	-0.028476	0.049894	0.067794	-0.053253	0.11795	-0.1062	-0.0167965	0.009434	-0.026128	-0.016478	0.088384	0.11399	-0.086793	-0.029177	-0.1062	0.13221	0.02887	0.011473	-0.054093	0.086384	0.017825	-0.044142	0.038195	-0.056499	0.10182	0.062894	-0.019031	0.043468	0.098908	0.033705	0.024609	-0.18685	0.0073665	-0.012715	-0.048791	0.045314	0.063667	-0.062548	-0.1226	-0.069196	0.019065	-0.11319
127	0.18731	0.055768	0.048106	-0.10516	0.0926175	-0.0384	-0.093934	0.23034	0.45058	-0.060028	-0.099559	0.256495	-0.148	-0.083837	-0.02749	0.10254	0.043657	0.10078	0.2036	-0.14355	0.13483	-0.148	0.014673	-0.007639	0.025748	-0.11387	-0.003846	0.073987	0.095673	-0.11425	0.10552	0.17618	0.079726	-0.035198	0.054423	0.055383	-0.045479	0.073352	0.055877	-0.064511	-0.068979	-0.070986	-0.037086	0.29566	-0.14038	-0.12582	-0.008422	-0.021065	-0.084487
128	0.12368	0.02323	-0.011069	-0.038785	0.094885	0.026709	-0.029649	-0.20934	0.48309	0.012992	-0.17345	0.18726	0.018887	-0.043742	-0.045784	0.17108	0.051038	0.045581	0.27733	-0.063258	-0.27634	0.018887	0.006493	-0.22046	0.040896	-0.000303	-0.039632	0.5266	0.006892	0.004779	-0.062514	0.28579	0.072499	0.10951	-0.04739	0.051037	0.057653	0.1785	-0.25854	0.0423005	-0.10338	0.26581	-0.11012	0.34556	-0.2274	-0.06723	-0.11902	0.013916	-0.065223
129	-0.039665	0.0119655	-0.11242	0.068647	0.040492	0.007401	0.012917	0.12553	0.046942	-0.043207	-0.082188	-0.0319015	-0.10927	0.061688	-0.044615	-0.12244	-0.037402	0.054566	-0.025308	-0.072783	-0.05575	-0.10927	0.042213	-0.18128	0.039683	0.021482	-0.055793	-0.018172	-0.34744	-0.089987	0.090283	0.042571	0.064451	-0.012122	-0.026693	0.11515	-0.080328	0.072593	-0.13472	0.028229	0.029906	-0.018725	0.018457	0.11958	-0.059225	0.006859	-0.010012	0.13019	0.017244
13	0.14838	-0.00730000000000001	-0.038123	0.1327	0.0293905	0.085258	0.17811	0.08564	0.16376	0.22429	0.000246	0.161675	-0.046883	-0.025032	-0.12741	-0.006219	0.030309	0.22719	0.18302	0.35551	0.25643	-0.046883	0.093446	0.0298	0.061792	-0.018365	0.043472	0.092025	0.28669	0.12542	0.056654	0.23982	-0.24204	-0.033435	-0.13751	0.028769	-0.09137	0.079501	0.075126	-0.0016415	0.10905	0.043863	-0.095821	0.051202	-0.14554	0.084973	0.22995	0.21052	0.11535
130	-0.013608	0.003053	0.004574	0.017036	-0.0469175	0.14075	0.18762	0.17313	-0.079854	0.11833	-0.32771	-0.0945145	-0.062052	0.010044	0.011593	-0.026368	-0.0115	-0.087579	-0.098037	-0.006239	0.006299	-0.062052	0.011662	0.10075	-0.027099	-0.01473	-0.054717	0.021711	0.24945	0.23753	0.014381	0.051271	0.016329	0.017366	-0.042411	0.045527	-0.001997	-0.033844	0.030434	-0.0589705	0.1175	0.017407	0.015325	0.30275	0.036777	0.035916	-0.010781	-0.055393	0.034601
131	0.14486	0.1125955	-0.38717	-0.012774	-0.004312	0.28329	-0.034577	-0.11528	0.2446	-0.015242	-0.29292	-0.0577655	-0.15945	-0.020615	0.085845	0.096423	0.046591	0.2371	0.42253	-0.027359	0.19256	-0.15945	0.1296	0.24355	0.18871	0.12771	-0.004598	0.29668	-0.054617	0.18007	-0.21899	0.22216	0.06473	0.13445	0.11795	0.074437	-0.058401	0.00631	-0.16115	-0.096546	-0.11767	-0.05517	0.057249	0.58807	0.17528	-0.029975	-0.046317	0.094802	0.031043
132	0.035895	0.018154	-0.1136	-0.027846	0.002201	-0.006571	0.11289	0.023582	-0.02128	-0.019493	0.18143	0.0768015	0.28049	0.0473495	-0.046852	-0.19288	-0.031769	0.062378	-0.021036	-0.04963	0.092686	0.28049	0.14042	-0.018798	-0.031786	0.013986	-0.063081	0.023098	-0.26538	-0.18186	0.09857	0.036558	0.1047	0.012119	0.059164	-0.027122	-0.1249	-0.033675	-0.10489	0.0525795	-0.10183	0.007505	0.016833	0.066495	-0.072978	0.039006	-0.001522	0.008083	-0.022482
133	0.061089	0.0056735	0.029487	0.039654	0.087896	0.020378	0.02674	-0.090675	0.31629	-0.027159	-0.040767	0.023577	-0.12589	-0.067505	0.041744	0.058173	-0.002043	0.083562	0.040846	0.020268	-0.4401	-0.12589	0.042837	-0.13731	-0.004905	-0.009951	-0.000587	0.10458	-0.60656	-0.17113	-0.027035	0.14047	-0.19605	0.043999	0.048928	-0.002376	0.027803	0.03923	0.048763	-0.0440535	0.10473	0.078427	-0.009279	0.27857	-0.076033	0.06134	0.014084	-0.02998	0.009465
134	-0.028786	0.0069455	-0.17822	0.054831	-0.001422	0.053822	-0.072986	-0.12546	0.14296	-0.052293	0.094224	0.052426	-0.14017	-0.1019095	-0.049521	0.14502	-0.049816	0.067727	0.010804	-0.023846	0.11273	-0.14017	-0.022763	-0.044121	0.02623	-0.016173	0.027681	0.11979	-0.26349	-0.071296	0.012517	0.053992	-0.12469	-0.007934	0.038321	-0.057036	0.019699	0.006389	-0.014257	0.103557	0.02792	0.000252	-0.0146	0.097263	-0.15245	-0.03682	0.050219	0.044782	-0.10517
135	0.006885	0.0765065	-0.069474	0.036889	-0.016818	0.015318	0.19045	0.47374	0.092592	0.16303	-0.07842	0.006716	-0.10946	-0.0143405	0.034135	0.21784	0.072035	0.095948	0.34174	0.006096	0.2112	-0.10946	-0.036288	0.29314	0.16292	0.043032	0.087749	0.084123	0.42594	0.37283	-0.10819	0.103	0.001223	-0.14758	0.068372	0.08203	0.13591	0.026606	0.31485	-0.146359	0.003048	0.008983	0.017091	0.19896	-0.11279	0.040242	-0.019043	0.13852	-0.071394
136	-0.046365	0.092254	-0.34214	0.14848	-0.00744	-0.051945	0.30819	0.037978	0.093385	-0.056898	-0.021262	-0.011032	-0.043196	-0.1659	-0.07245	0.008919	-0.13737	0.36366	0.078187	-0.095286	0.26907	-0.043196	-0.11772	0.34036	0.02901	0.051877	-0.081882	-0.003376	0.065702	0.1591	0.23448	0.10855	-0.22263	-0.19853	0.18366	-0.00383	-0.053528	0.10309	-0.021093	-0.0025925	-0.005028	0.088749	0.033531	0.17303	0.1336	-0.14624	-0.071732	0.010254	-0.097393
137	-0.024834	0.0714795	0.025135	0.002072	0.0708435	0.035881	0.005587	-0.1237	0.20146	0.09714	0.13837	-0.067658	-0.14418	-0.0117475	-0.031062	0.15051	-0.020517	0.13995	-0.022228	-0.016026	-0.13191	-0.14418	0.11195	-0.088672	0.087844	-0.047741	0.05851	0.066873	-0.29484	-0.094045	0.026777	0.15754	-0.21596	-0.06029	0.10824	-0.12571	-0.01539	0.11202	-0.015094	0.0020065	0.16345	-0.022043	-0.026763	0.22265	0.068006	-0.054799	-0.022377	0.14447	-0.033346
138	-0.003133	0.0217605	0.028747	-0.082749	0.032827	-0.039026	0.003266	0.096553	0.17577	0.026682	0.19442	-0.0171615	-0.25287	-0.131975	-0.056375	-0.11502	0.028198	0.064239	-0.024863	-0.020262	-0.2324	-0.25287	-0.21885	-0.013586	0.046092	0.055996	0.04384	0.049149	-0.30448	-0.18828	-0.069839	0.11093	0.22245	0.008404	0.048121	-0.030455	-0.036088	0.019157	-0.007291	0.0128555	0.062759	-0.078028	-0.085086	0.23963	-0.060718	-0.061296	-0.004469	0.21921	-0.048094
139	-0.042709	0.094228	-0.008359	0.14352	0.011976	-0.026558	0.069712	0.072867	0.13703	0.032506	-0.14448	-0.0009645	-0.000832	0.0416635	-0.019208	0.034421	-0.012712	0.25923	-0.055046	0.003555	-0.040499	-0.000832	0.048333	-0.073732	-0.008009	0.05212	0.10584	0.1116	-0.016059	-0.053523	0.021291	0.040702	-0.25318	-0.045827	0.060761	0.053174	-0.052987	0.06476	0.098618	0.044849	0.16888	0.15307	0.029697	-0.092948	-0.096765	0.033696	0.004445	0.11199	-0.004521
14	-0.009198	0.0316105	0.078972	0.003282	0.169315	0.002933	-0.066246	-0.060103	-0.06896	0.009503	0.091532	-0.073941	0.065754	0.0508515	-0.006562	-0.069628	0.002034	0.049276	-0.50627	0.253	-0.3845	0.065754	0.084255	-0.10971	0.051153	0.065744	0.049748	0.031135	-0.6356	-0.47194	0.028096	0.41023	-0.26678	0.12214	-0.017921	-0.035404	-0.021196	0.16352	-0.1975	0.24125	0.013585	0.01728	0.12316	0.029488	-0.00341	-0.16949	-0.070749	0.095785	-0.058799
140	0.034523	0.029467	-0.15434	0.065261	-0.01315	0.026647	0.21355	-0.017051	0.25261	-0.060066	-0.16248	0.017811	-0.023867	-0.055713	-0.019824	-0.020415	0.048076	0.18883	0.023305	0.044495	-0.19181	-0.023867	-0.0053	-0.010273	0.061764	0.032146	0.021444	0.16764	-0.32907	-0.14769	0.036482	0.064781	0.027329	-0.13251	0.008781	-0.008963	-0.079922	0.00823	0.004517	-0.077497	0.02605	0.048776	-0.012283	0.21423	-0.20528	0.12153	-0.028311	-0.073677	0.039349
141	-0.078783	0.028617	-0.13932	0.051639	0.006074	0.10834	0.18786	-0.052683	0.072856	-0.056115	-0.071277	-0.0330495	-0.0933	-0.043604	-0.025297	0.10526	-0.062037	0.14257	0.17144	0.030715	0.13564	-0.0933	-0.077088	0.21753	0.045734	0.036972	0.052567	0.044498	0.21981	0.1657	-0.007326	0.008775	-0.067194	-0.044474	-0.042431	-0.059851	0.073316	-0.014451	0.20947	-0.0304425	0.081807	0.009373	0.007609	0.0017	-0.074952	-0.020801	0.039753	0.023332	-0.058937
142	0.006211	-0.0965945	-0.1717	0.010593	-0.0093455	0.067485	0.041319	-0.025172	0.25446	-0.039963	0.22314	-0.029646	-0.044474	0.0119445	-0.008699	0.01785	-0.013925	0.020905	-0.047911	0.052647	-0.1852	-0.044474	-0.10081	0.18969	0.058533	-0.039314	0.072843	0.066085	-0.33918	-0.071711	-0.072087	0.068839	0.053138	0.096811	-0.013079	-0.043801	-0.006976	-0.010719	0.11184	-0.012835	0.0321	0.01054	0.045208	0.073386	0.030497	0.068637	0.02034	0.062933	0.076002
144	0.32174	-0.090296	-0.32753	-0.12751	0.007825	0.040222	0.1899	0.055576	0.47828	0.032765	1.3681	0.178825	-0.14164	-0.104395	0.13381	0.34728	0.04129	0.096873	0.50757	0.043197	0.08238	-0.14164	-0.016176	0.33646	0.080274	0.42667	0.15174	-0.025152	0.13255	0.41793	-0.26439	0.22537	0.044705	-0.26096	0.12589	0.096819	0.33202	0.05598	0.33936	0.437065	0.09573	0.12196	0.071541	0.11579	0.17045	-0.083314	0.055441	0.013285	-0.086073
145	0.10995	0.208291	-0.086526	0.068059	0.1296265	-0.31608	-0.2912	0.010065	0.29826	0.03169	-0.16605	0.155361	-0.27638	-0.0419325	-0.065501	-0.15622	0.028131	0.09046	-0.033366	0.086526	-0.34652	-0.27638	-0.00578	-0.24046	0.11303	0.12005	-0.061835	0.092775	-0.3014	-0.16229	0.01227	0.21184	0.076864	-0.18904	0.27669	0.043043	0.017083	0.23606	-0.33045	0.05246	0.15101	0.15345	-0.11131	0.37037	0.33674	0.013465	0.29497	-0.014249	-0.42812
146	0.05596	-0.052452	0.055463	0.093855	0.0179075	-0.002712	0.25483	0.045254	-0.24372	-0.10896	-0.26553	0.0386775	-0.080046	0.14846	0.058376	0.14974	0.031343	-0.056159	0.088737	-0.056083	0.015452	-0.080046	0.067351	-0.12184	-0.010759	-0.021803	-0.078144	0.06199	0.000279	0.003462	0.27152	0.01995	-0.061222	-0.20215	0.094216	0.060658	-0.16094	0.006619	-0.11024	0.057325	0.08804	0.041093	0.038953	-0.13801	-0.15647	0.07515	0.062418	-0.15062	-0.1086
147	0.050884	0.1472465	0.086733	0.044641	0.055648	-0.020932	0.044611	-0.003478	-0.21614	0.076938	0.16654	-0.0708395	-0.025571	-0.005841	0.047774	0.03237	0.007903	0.011257	-0.097549	-0.006973	0.052488	-0.025571	-0.10052	-0.000653	0.005221	0.063087	0.048349	0.004695	0.093452	0.023373	-0.070222	0.028296	0.067079	-0.040219	0.059048	0.05167	0.069294	0.064279	0.11993	-0.0430715	0.092454	-0.05667	0.034082	-0.041693	-0.15553	-0.032352	0.099617	0.007955	-0.052819
148	0.066643	-0.005978	0.086776	0.082095	-0.0319325	0.037965	-0.047609	0.007333	0.40513	-0.084075	-0.22951	-0.0417595	-0.18893	-0.0656455	-0.010497	-0.27131	0.11573	0.08126	-0.19338	-0.030418	-0.16747	-0.18893	0.19141	-0.15993	-0.005553	0.02917	0.01441	0.017684	0.030184	-0.11427	0.1418	-0.013882	0.095785	-0.3045	0.037268	-0.062178	-0.11755	0.018657	-0.086199	0.0688415	0.14803	-0.021306	0.024836	0.071891	-0.10497	0.029782	0.020316	-0.022569	0.072299
149	0.003112	0.1900755	0.040142	-0.65072	0.320215	-0.1877	-0.11167	-0.12173	0.23515	-0.037942	-0.24798	0.28303	-0.24117	-0.117555	0.29056	-0.037127	0.1101	0.033211	0.30597	0.4692	-0.19593	-0.24117	-0.10421	-0.29827	0.016228	0.15536	-0.046456	0.10588	-0.20159	0.076918	-0.17818	0.33153	-0.28052	-0.1719	0.31467	0.071161	-0.10782	0.37885	0.052597	0.006315	-0.03222	0.007176	-0.41408	0.38917	0.26023	0.025913	0.57432	0.050297	-0.52603
150	0.019049	-0.0302435	-0.052254	-0.033078	-0.019357	-0.045668	0.17489	0.15002	0.25804	0.15728	-0.33697	0.109682	0.029522	-0.0165405	0.018738	0.18783	-0.039425	0.099548	0.29306	0.18368	0.074583	0.029522	-0.03208	-0.024183	0.10942	0.054156	-0.073681	-0.039895	0.2562	0.23793	0.046554	0.20768	-0.29737	0.11194	0.033944	0.051082	0.012299	0.10413	-0.033594	-0.042703	0.061575	0.1148	-0.049513	0.024736	-0.03232	0.026921	0.14368	0.077421	0.073439
151	-0.033302	-0.0166375	0.059674	-0.012005	0.0009265	-0.025187	-0.11285	-0.07107	-0.14379	-0.13101	0.03406	0.0093935	-0.038613	-0.0372035	-0.1054	0.087294	-0.06713	0.018743	0.061026	-0.025381	-0.16058	-0.038613	-0.18516	-0.11196	-0.079005	0.041163	-0.017232	0.001368	-0.11212	-0.12264	0.12687	0.10766	-0.060324	0.15561	-0.013861	0.031852	0.14457	0.006815	-0.065509	-0.086115	-0.032686	0.038674	0.059549	-0.076752	-0.044686	-0.049136	0.02343	0.091343	-0.014758
153	0.30177	0.02818	0.026491	0.085881	-0.1108395	-0.10585	0.021757	-0.2711	0.26956	0.12978	-0.099993	0.2875	-0.13068	-0.1964	0.1483	0.12321	0.20853	0.30071	0.32438	0.026163	-0.38355	-0.13068	-0.23038	-0.002753	0.20103	0.23244	-0.003215	0.21263	-0.12864	0.27802	-0.10189	0.29941	-0.094683	-0.15938	-0.01514	0.072041	-0.036957	0.11868	-0.080173	0.068185	-0.21157	0.14217	-0.43747	0.48158	0.10648	0.057966	-0.025444	0.18925	-0.008106
154	-0.055253	0.0123185	-0.007562	0.014757	-0.0433255	0.060058	-0.061172	-0.034839	-0.030554	-0.14282	0.070418	0.0084605	0.07218	0.034195	0.035539	0.10288	0.053151	0.067026	-0.23007	-0.002946	-0.34296	0.07218	0.047247	-0.16043	0.020399	0.009165	0.010802	0.065777	-0.56454	-0.23034	0.14277	0.021015	-0.089572	-0.021977	-0.025657	0.009787	-0.055534	-0.007131	0.0663	0.0764865	-0.021769	0.031438	0.002595	0.004719	0.023466	0.06232	-0.006631	-0.015858	0.059754
155	0.062379	0.012654	-0.052736	0.093916	-0.0370005	0.10781	0.024497	-0.070059	0.28445	0.039315	-0.10634	0.065257	-0.065774	-0.036048	0.068668	0.21506	0.049836	0.13711	-0.063024	-0.063945	-0.20147	-0.065774	0.25926	-0.11601	0.088958	0.15132	0.12683	0.1776	-0.15903	-0.03673	0.037005	0.10294	-0.19924	0.060638	-0.006141	0.034735	-0.068839	0.047986	-0.009903	0.028276	0.019836	0.1375	0.0084	0.26774	-0.14799	0.048852	-0.03791	0.093341	0.077419
156	0.022919	0.041619	0.007643	0.060977	-0.0007445	0.15838	0.073438	0.030419	-0.02756	0.04729	0.065383	0.0460295	-0.034256	-0.0404685	0.053333	-0.088954	0.026213	0.059267	0.008029	-0.13414	0.028619	-0.034256	0.14709	-0.025341	0.041753	0.065885	0.099242	0.097014	-0.15272	0.097235	0.058782	0.010233	-0.16779	0.17098	0.080804	0.043845	-0.0069	-0.007775	0.041874	0.06329	0.070588	0.076695	0.031862	0.16178	0.057242	0.073892	-0.066972	0.12539	0.024753
157	0.11472	0.080855	0.15171	0.073393	-0.0428605	0.031386	0.14739	0.004175	0.37986	0.036612	-0.05544	0.136224	0.00959	-0.016067	0.027229	-0.096619	-0.085383	0.064534	0.059449	-0.004149	-0.11156	0.00959	0.012321	-0.2811	0.069171	0.086542	-0.005023	0.15291	-0.30385	-0.13778	0.25396	0.084293	-0.034502	-0.091884	0.056321	-0.019508	-0.043539	-0.056304	0.24339	0.056963	0.038526	0.085587	-0.06826	0.11106	-0.17058	0.055583	-0.079556	0.015681	0.039146
158	0.043326	-0.002814	0.073402	0.18633	0.00462	-0.001677	-0.085074	0.002569	0.051477	0.028438	-0.082064	0.0892915	-0.02347	-2.4999999999999e-06	0.011783	0.36335	0.1469	0.075351	0.21886	-0.015201	0.08194	-0.02347	-0.032555	-0.044648	0.034301	-0.10838	0.003239	0.002255	0.075117	0.21853	-0.075831	0.14405	-0.28158	-0.092693	0.014043	0.062132	0.041951	0.063434	-0.003222	0.0584465	-0.12401	0.12264	-0.034747	0.1037	0.042331	-0.00324	0.05236	0.19033	0.016553
159	0.07997	0.021835	-0.14263	0.071731	-0.0506375	0.058107	0.15527	0.023048	0.40683	-0.057191	-0.26398	0.145665	0.08695	-0.0190025	0.002808	-0.18682	0.026398	0.36622	0.091448	-0.096254	0.14408	0.08695	0.083671	-0.21559	0.10423	0.062043	0.059126	0.068284	0.15475	0.066702	-0.049199	0.13318	0.099499	-0.14319	-0.039438	-0.048758	-0.14157	0.001412	-0.14032	-0.040172	0.083052	0.0261	0.014631	0.21661	0.003853	0.020268	-0.10614	-0.063493	-0.019458
160	0.02896	-0.0150165	-0.02448	0.018908	-0.032247	0.10206	0.16615	-0.054725	0.16481	-0.080367	-0.003127	0.0461065	-0.013995	-0.0120725	0.049078	-0.24466	-0.088022	0.081582	0.066254	-0.052741	-0.071669	-0.013995	0.036051	-0.18798	-0.022491	0.014752	0.037445	0.0948	-0.21756	-0.066059	0.054034	0.047812	-0.3065	-0.10893	0.10017	0.058528	-0.10478	0.0027	0.087236	0.060419	0.11061	0.1185	-0.030385	0.1185	-0.10488	0.011162	-0.05214	0.099747	0.051332
161	0.039056	0.0459825	-0.01543	0.077406	0.0956875	0.093753	0.10218	-0.092535	0.17808	-0.056952	-0.027668	0.1020095	-0.040364	-0.0413165	-0.098079	0.092945	-0.12865	0.15088	0.10358	-0.026401	-0.081455	-0.040364	0.18563	-0.097799	0.079385	0.018258	-0.010139	-0.004309	-0.35357	-0.08598	-0.026155	0.10511	-0.14213	0.051852	0.035662	0.02016	0.078099	0.11663	0.001548	0.1095225	0.068752	0.057283	0.17848	-0.035002	-0.08179	-0.14378	-0.027715	0.046233	-0.034785
162	0.056772	-0.0252175	-0.21311	0.061219	-0.008515	0.12064	0.071457	0.14939	0.090582	-0.049272	-0.010689	-0.1134505	-0.084929	0.1009285	0.007681	0.017988	-0.033777	0.079168	0.29886	-0.068508	0.27642	-0.084929	0.13877	0.51333	0.04416	0.060936	0.071096	-0.054553	0.29393	0.43333	0.013815	0.030739	-0.098226	0.16517	0.045533	0.14266	0.075379	0.037374	-0.061622	-0.0110535	0.075244	-0.025397	0.027113	0.0235	-0.063759	0.076371	0.085668	-0.048407	0.015461
163	0.000969	0.198165	-0.031839	0.18553	0.02753	-0.047521	0.3735	0.20382	0.0607	0.10642	-0.16341	0.0436945	-0.021404	-0.036108	-0.04266	-0.11154	0.01291	0.17352	-0.006286	-0.15256	0.25739	-0.021404	-0.11792	0.34521	-0.009458	0.029285	0.055702	0.049218	0.28037	-0.19338	0.14132	0.10285	-0.39804	0.060951	0.081521	0.07076	0.084316	0.10826	0.2307	0.03292	0.037955	0.097671	-0.003476	0.38058	-0.27772	-0.11175	0.015248	0.065783	-0.12929
164	-0.021843	0.0160685	-0.023828	-0.12614	0.0400535	0.22203	0.12492	0.15903	0.1029	0.00428	0.049971	-0.0077795	-0.063237	0.078471	0.14319	0.037623	0.096649	-0.023017	0.27189	-0.10617	0.15218	-0.063237	0.042366	0.69008	0.009804	0.14422	0.10863	-0.005992	0.44442	0.47336	-0.17244	0.10529	0.3296	0.079663	-0.20403	0.19308	0.14904	0.081453	0.23271	0.065742	-0.11079	0.016894	-0.15102	0.084761	0.23	0.091299	0.067339	0.022291	0.004936
165	-0.055608	0.08544	-0.076903	0.02805	-0.028009	-0.083351	-0.17467	0.1821	0.10951	0.064509	-0.28696	0.184535	-0.078008	-0.0230695	-0.043679	0.13431	0.037238	0.039992	0.14818	-0.16344	0.22615	-0.078008	-0.11474	0.10383	0.12898	0.080709	0.095099	0.032064	0.18328	0.076564	-0.010225	-0.068046	0.34522	0.023973	0.048363	-0.025555	0.037826	0.12323	0.017516	0.0869565	-0.079785	0.038125	-0.008709	0.32137	-0.063186	-0.072289	-0.079917	0.011213	0.18314
166	0.021315	0.186025	-0.048229	0.051025	0.043679	0.009077	-0.025577	0.23152	0.10416	0.028915	-0.14574	0.0941045	-0.11667	0.086845	-0.009705	-0.074079	0.036262	-0.19391	-0.1801	-0.11937	0.25185	-0.11667	0.11539	0.34863	-0.016258	0.032616	0.087711	0.074463	0.093929	-0.026703	0.23554	0.058175	0.26304	-0.19224	-0.14086	0.34559	-0.17	0.072307	-0.28045	0.132276	0.047455	0.005791	-0.073984	0.20405	-0.16037	0.11377	-0.034994	0.011388	0.082248
167	-0.022011	0.037552	-0.017054	-0.033818	0.010686	0.025042	-0.093428	-0.012909	0.028214	-0.10105	0.1218	0.023295	0.10965	0.042761	-0.057199	-0.13097	-0.008115	-0.024414	-0.16271	-0.010276	-0.11432	0.10965	-0.013521	-0.17472	0.02873	0.018422	0.047419	0.12948	-0.35467	-0.15887	0.041629	0.036087	0.16288	0.008648	0.004131	-0.059158	-0.010821	0.067816	-0.093086	0.0375275	-0.009645	0.020619	0.011249	0.067775	-0.089358	0.023428	-0.06647	-0.11326	0.051875
169	0.082139	-0.041601	-0.12604	-0.04904	-0.0093045	-0.003565	0.22347	0.23733	0.099542	0.030538	-0.73966	0.127475	0.12877	0.18192	0.055018	0.067085	-0.010274	-0.026992	0.14043	-0.10197	0.10185	0.12877	-0.002576	-0.1887	0.034545	0.10924	-0.03596	0.075667	0.30281	0.075724	0.19405	0.053885	-0.092485	-0.23114	0.068938	0.009795	-0.12944	0.092433	-0.11997	-0.0974605	0.04196	0.16277	0.10231	0.064272	0.12626	0.007084	0.053359	-0.30695	0.015772
17	-0.088131	0.1951785	-0.006459	0.10935	0.062228	0.12536	-0.074463	-0.049396	0.16086	0.072921	0.19617	0.1048765	0.025058	-0.0455335	-0.309	0.1571	-0.046389	0.10012	-0.54666	0.08344	-0.4718	0.025058	0.12601	0.001074	0.03418	-0.13714	0.067315	0.080979	-0.50545	0.046679	0.079395	-0.024195	-0.24581	0.037395	-0.21891	0.02539	0.036394	0.15196	0.11343	0.191199	-0.011914	0.07148	0.011855	-0.069621	-0.15891	-0.19475	-0.1848	0.073849	-0.26112
170	0.062535	0.0088385	0.19422	-0.094926	-0.0107445	0.018249	-0.2248	-0.08412	0.18491	-0.080036	-0.058963	-0.036335	0.02805	0.097953	0.054338	-0.031667	0.20778	-0.022765	-0.064566	-0.18664	-0.14717	0.02805	0.090449	-0.22071	-0.015522	-0.038664	-0.10762	-0.11307	-0.44718	-0.2121	0.008397	-0.005846	0.38851	-0.003322	-0.034523	-0.14872	0.068502	0.043584	0.031315	0.0657035	-0.034769	-0.12559	0.057955	-0.078995	-0.063076	0.070622	-0.087649	-0.1513	0.002365
172	0.032004	-0.058166	0.17349	0.061915	-0.009447	-0.062206	-0.20211	-0.084909	-0.009866	0.011846	-0.046782	-0.0516895	0.022303	0.2153	0.069855	-0.21606	0.00292	0.04654	0.18295	-0.031184	0.12595	0.022303	-0.20694	-0.12151	-0.053238	-0.04422	-0.058319	0.0045	0.12228	-0.090314	0.13418	0.03864	-0.4066	0.16347	-0.11714	-0.10871	-0.039346	0.02944	-0.067079	0.1534415	0.066643	-0.023445	0.054254	-0.20133	0.031853	-0.003017	-0.050924	0.030015	-0.002491
174	0.098315	-0.00105999999999999	-0.16239	-0.19973	0.05533	-0.097241	-0.013697	-0.15082	0.21183	-0.041648	-0.38668	0.240825	0.019364	-0.0643275	0.005197	-0.21607	0.041228	0.19919	0.32003	-0.015683	0.11552	0.019364	-0.20693	0.16266	-0.007509	-0.076533	-0.074768	0.087667	-0.13128	-0.045548	-0.065937	0.16895	0.17756	0.080002	0.18125	0.049385	0.012873	0.11423	0.005526	-0.010833	0.026709	0.085511	0.31057	0.33858	0.23513	0.26125	0.43171	0.084121	0.067162
175	-0.10029	0.105444	-0.17775	-0.025865	0.0876495	0.17832	0.076532	0.31212	-0.17017	0.27807	-0.4064	0.0249355	-0.12956	0.0904105	-0.039683	-0.07529	-0.124	0.080511	0.37821	0.023861	0.19788	-0.12956	0.000259	0.2175	0.082365	0.071725	0.12039	0.032968	0.45545	0.60558	-0.091304	0.11509	0.18209	0.44733	0.07739	0.46707	0.50093	0.14519	0.31757	0.096314	0.031971	0.22369	0.025705	0.046616	0.13463	0.54907	-0.010181	0.20249	-0.31734
176	0.26524	0.0635315	0.18373	-0.071802	0.1538185	-0.11146	-0.17579	-0.076423	0.40907	-0.16694	0.19891	0.104659	0.047223	0.072189	0.050281	-0.14321	0.003993	0.026548	-0.018138	-0.42084	-0.33084	0.047223	-0.16772	-0.32948	-0.06043	0.022483	-0.029201	-0.039563	-0.38663	-0.47345	-0.15471	0.016606	0.18602	0.037366	-0.60894	0.20794	-0.055047	0.027963	0.005868	0.024975	-0.00701	0.083914	-2	0.13334	-0.18707	1.5905	-0.018754	0.10042	0.83901
177	-0.11461	0.091089	-0.031038	-0.066376	0.019421	0.27908	0.08949	-0.028536	-0.086947	0.19291	0.036963	0.160462	0.007224	0.005221	0.15015	0.21337	0.051407	-0.041527	-0.046568	-0.093375	0.097958	0.007224	0.13528	0.12392	0.037719	-0.017127	0.01167	-0.076331	0.13919	0.27055	-0.13853	0.027493	0.056223	-0.10494	-0.049177	0.040705	0.022169	-0.005533	0.33653	-0.009723	0.041435	-0.016632	0.008887	-0.085037	-0.093597	0.022054	-0.030038	0.05992	0.11174
178	-0.006653	0.0213385	0.050433	0.006989	0.072558	-0.047041	-0.12753	-0.10011	-0.032055	-0.13665	0.14835	0.0219465	0.013584	0.0252625	-0.048684	-0.11434	-0.065922	-0.11919	-0.17968	-0.001461	-0.18485	0.013584	-0.044635	-0.3136	-0.021831	-0.013622	0.03692	-0.019289	-0.2878	-0.16386	0.027385	-0.015625	0.087092	-0.17413	-0.01789	-0.074717	0.093723	0.12998	-0.17466	0.161396	0.050996	-0.080888	0.006746	-0.03154	-0.055608	-0.019526	-0.057765	-0.046741	0.033152
179	0.041604	-0.089903	0.12033	-0.1874	0.117782	0.024558	-0.068541	-0.047767	-0.090667	-0.10277	0.087547	-0.096574	0.10381	0.0034955	-0.008737	-0.17709	0.093719	-0.034476	-0.017806	0.011734	-0.044001	0.10381	-0.094551	0.015951	-0.094098	-0.077722	-0.001514	-0.003557	0.084173	-0.046579	-0.22958	0.033286	0.1495	0.27777	0.2614	-0.000756	-0.077339	-0.059745	0.052694	-0.0180885	-0.088608	-0.053794	-0.03182	0.20211	-0.00171	-0.016392	0.10495	0.055854	-0.083039
180	-0.056987	-0.0230325	-0.054844	-0.12555	-0.0333705	0.024203	0.15754	-0.091007	0.068487	0.080633	-0.23853	-0.0769255	0.018276	0.1056355	0.032271	0.25876	-0.004508	-0.008486	-0.11255	-0.025408	0.075143	0.018276	-0.067591	0.053697	-0.13515	0.13022	-0.068896	0.14631	0.13441	0.007516	0.13904	0.020806	-0.03954	0.027199	-0.031189	-0.06498	0.002686	-0.094274	0.18135	0.0876855	0.041361	-0.023986	0.076866	0.027635	0.080099	-0.013724	0.035365	-0.091625	0.045694
181	0.022158	0.033481	-0.085716	-0.055912	-0.0265245	0.008002	-0.22257	0.022818	-0.18048	-0.038019	0.008655	-0.047742	0.087833	0.10094	0.050541	-0.033894	0.015208	0.007628	-0.04875	-0.007925	0.043975	0.087833	-0.1796	0.097805	-0.0752	-0.016263	0.043376	-0.078985	-0.054533	-0.12316	-0.087072	0.050037	-0.027187	0.25702	0.004483	-0.036472	0.058822	0.034763	-0.03378	0.0446025	0.090779	-0.03734	0.007445	0.17094	-0.11796	0.070822	0.038297	0.090049	-0.004332
182	-0.010331	0.0680815	-0.004044	0.085398	0.0743345	0.10638	0.048171	-0.00232	-0.02979	-0.005316	0.17421	-0.022992	0.001176	0.0039305	-0.10085	0.24941	-0.12421	0.11264	-0.23513	0.033539	-0.28409	0.001176	-0.013115	0.011613	0.054935	0.058121	-0.028727	0.078223	-0.48373	-0.15272	0.018608	0.024358	-0.090485	0.093278	0.013993	0.017522	0.041158	-0.029326	0.077855	0.0929995	0.062481	-0.019375	0.05414	0.11081	0.24557	-0.056803	0.029156	0.16548	-0.026409
183	0.095319	0.10057	-0.05702	0.017306	0.0567485	-0.01967	-0.024852	-0.04654	0.015747	-0.020291	-0.04361	-0.01239	-0.063386	0.0219005	-0.10917	-0.055542	-0.038271	0.096677	-0.059383	-0.023454	-0.13892	-0.063386	0.069796	-0.042809	0.074851	0.049965	0.052735	0.068185	-0.26048	-0.12627	-0.0104	0.058445	-0.051851	0.17366	0.068746	0.00829	-0.052184	0.069585	0.004856	0.061935	0.049752	0.060165	0.043941	0.29005	-0.15029	-0.053574	-0.01263	-0.038528	0.003397
184	-0.014439	0.0289385	0.008346	-0.026688	0.085981	0.027033	-0.045741	0.14513	-0.033474	0.15376	0.049644	0.0448905	0.016673	0.013345	-0.050784	0.27463	-0.055711	0.060325	0.1176	0.070294	0.12854	0.016673	-0.018437	0.15478	0.067703	0.035922	0.11195	0.048776	0.20015	0.22933	-0.066665	0.07607	-0.17084	-0.013168	0.039778	-0.042909	0.22475	0.082375	0.25338	0.045299	0.11091	0.055667	-0.042353	0.025223	0.034562	-0.037199	0.1052	-0.042051	-0.11848
185	-0.040777	0.048056	0.11246	0.03476	0.053565	0.012293	0.10335	-0.004451	-0.052838	0.012312	0.083215	0.06082	0.009468	0.0501875	-0.012873	-0.026183	-0.066641	0.012005	-0.13768	-0.051663	-0.15296	0.009468	0.019076	-0.01063	0.018409	-0.012748	0.00761	0.11409	-0.10562	-0.10446	0.17502	-0.031948	-0.19648	0.004462	-0.003355	-0.05758	-0.049116	0.060061	0.10868	0.1286265	-0.019701	0.10972	0.066926	-0.16664	0.011443	0.055826	0.05923	-0.11572	0.009376
186	0.052233	0.013976	-0.34596	0.13069	0.067203	0.16537	0.18308	0.33456	-0.055649	0.039407	-0.070885	0.061584	0.005466	0.025014	0.11314	0.44111	0.064413	0.16288	0.22369	-0.013797	0.027172	0.005466	0.00584	0.3543	0.083926	-0.02027	0.13729	0.28024	0.30851	0.1954	0.039633	0.038839	-0.22106	-0.11548	0.053058	-0.06313	0.037992	-0.02671	0.36331	-0.059028	0.011808	-0.016159	-0.036536	-0.013557	-0.10748	0.098098	0.030303	0.16698	0.007683
187	0.058688	0.003769	0.016999	0.039717	0.0190595	0.028039	0.077128	-0.043301	-0.009597	-0.051091	0.26084	0.029999	0.010746	-0.042555	-0.015129	0.073948	-0.065376	0.064372	-0.14037	0.017734	-0.20408	0.010746	-0.050482	-0.089144	-0.049128	0.02013	-0.033654	0.074998	-0.2832	-0.07418	0.025508	0.028387	-0.041843	-0.11147	-0.003797	-0.10884	-0.0438	-0.056429	0.076978	0.041516	0.013986	0.006427	-0.022131	-0.021164	0.20913	0.029533	-0.02563	0.11984	0.015173
188	-0.013386	0.069199	-0.004891	0.050701	0.042588	0.068663	0.029975	-0.11041	-0.05189	-0.025956	-0.053826	0.0615475	0.028119	0.0109495	0.025569	0.044647	-0.03612	0.046532	-0.10426	0.012227	-0.14819	0.028119	0.079192	-0.11822	-0.043961	-0.006998	0.048479	0.13816	-0.19395	-0.081982	0.030013	-0.011257	0.0652	-0.13733	-0.042562	-0.071264	-0.054998	0.036155	-0.04262	0.029307	0.090498	-0.003169	-0.017293	0.002197	0.084257	-0.092132	0.003346	-0.065338	-0.001994
189	0.070417	0.0539135	0.28454	-0.071332	0.0627015	0.065165	-0.21122	0.019383	-0.04222	-0.039695	-0.024611	-0.0783535	0.11419	0.0918325	-0.017326	0.059247	-0.091216	-0.049697	-0.086405	0.053912	0.037559	0.11419	-0.065004	-0.06725	0.058377	-0.058215	-0.14919	-0.098191	-0.069144	0.00265	0.1084	-0.073465	-0.10049	0.024466	-0.088094	-0.024771	0.065404	-0.062737	0.01457	-0.1148075	-0.025231	-0.16982	-0.030616	-0.062248	0.018626	0.099412	0.004392	-0.21894	-0.033473
190	-0.038866	0.08668	0.00502	-0.10146	0.066705	0.088475	0.033817	0.000579	-0.15753	0.01098	0.10257	0.0358885	0.13501	-0.002605	0.053053	0.14765	-0.067303	0.036524	-0.10922	-0.013904	-0.061407	0.13501	0.73789	-0.1568	-0.056899	-0.005854	0.048265	-0.014567	-0.035197	-0.073622	0.046504	-0.043807	-0.15268	0.031154	0.037928	0.037123	0.012898	0.075207	-0.036356	0.1245655	-0.014041	-0.06363	-0.06179	0.071164	-0.045862	0.027461	0.055559	0.067595	0.021474
191	0.067205	-0.022156	0.031079	-0.011687	0.02279	-0.006849	0.085528	-0.069296	0.043802	-0.09362	0.058483	-0.004465	0.054591	-0.0020895	-0.042984	-0.029413	-0.003287	-0.034931	-0.18214	-0.007725	-0.15123	0.054591	0.14878	-0.25879	-0.056451	0.009523	-0.12324	-0.042005	-0.42123	-0.24212	0.026367	0.024937	0.12389	0.039531	0.008104	-0.052543	-0.10219	0.058745	-0.11371	0.150909	-0.068538	-0.072152	-0.056633	-0.090713	-0.033309	-0.008967	0.010089	0.028325	0.030636
192	0.034476	0.0395215	-0.13148	0.060658	-0.121327	0.027952	0.19084	0.08498	0.097621	0.039501	-0.41491	-0.0496575	-0.14094	0.235525	-0.001511	-0.010001	0.023588	0.1145	0.040858	-0.060614	0.41635	-0.14094	0.066846	0.29323	-0.000716	0.080412	-0.045158	-0.025146	0.011845	-0.16591	0.090585	0.045502	-0.16451	0.099337	0.020744	0.031853	-0.11427	0.036158	-0.16756	-0.051687	-0.06584	0.098004	0.016628	0.044951	-0.05342	0.069184	-0.030742	0.087306	0.067422
193	0.016319	0.0533645	0.077224	0.03468	0.0848885	-0.030848	-0.096847	-0.094304	0.10306	-0.0552	0.1841	0.047892	0.060046	0.0332085	0.026959	-0.007575	-0.003877	0.070571	-0.14506	-0.056197	-0.12281	0.060046	0.032632	-0.11367	0.050974	-0.007726	-0.007376	-0.014245	-0.21166	-0.11927	0.00591	-0.04966	0.006422	0.11127	-0.019198	0.07652	0.042478	0.081637	-0.013477	0.0895955	-0.054654	0.002007	0.0115	0.14451	-0.041957	-0.018849	0.011201	0.092353	-0.015295
194	0.12145	0.0591185	0.072735	0.010677	0.046144	0.00812	-0.14627	-0.088605	0.054616	-0.092274	0.27207	0.042883	0.017776	0.008933	0.005095	0.041888	-0.041251	0.061156	-0.10992	0.05238	-0.14964	0.017776	-0.11479	-0.020281	-0.046738	0.014973	-0.085547	-0.00066	-0.28813	-0.13086	-0.005991	-0.066648	-0.074083	0.12159	0.037062	-0.012347	0.063286	0.11018	0.023365	0.098489	-0.016963	0.067242	0.018105	-0.037485	0.043337	0.014855	0.053492	0.08357	0.066236
195	-0.037517	0.0121955	0.021669	-0.039712	-0.0421245	-0.017198	-0.067867	-0.016941	-0.14243	-0.26584	-0.16641	-0.0465405	0.046594	-0.02143	0.023419	-0.092718	0.085664	-0.068827	0.24692	-0.028978	-0.085042	0.046594	-0.077666	0.072463	0.096681	0.015854	-0.01074	-0.034745	0.27167	0.017308	-0.023365	-0.02144	0.04249	0.22875	0.088807	0.069772	0.075881	0.021998	0.046205	-0.0014845	-0.002739	0.001824	0.019432	0.008735	0.35193	-0.013535	-0.027529	-0.037313	0.038446
196	-0.044294	0.02661	-0.02251	0.017516	0.0768895	0.013098	-0.16106	-0.20029	0.065492	-0.16087	0.052445	0.0326125	-0.029231	-0.014936	-0.015777	0.096316	-0.000123	0.023147	-0.15769	-0.040858	-0.18869	-0.029231	0.070151	-0.25045	-0.001569	0.016645	0.072732	0.15961	-0.61976	-0.13135	0.067099	-0.060304	0.025995	0.002402	-0.010154	-0.094976	-0.032293	0.064246	-0.057687	0.0274375	0.003427	-0.013771	-0.007917	-0.039181	0.052613	-0.02745	-0.034671	0.035229	-0.020753
197	0.099494	0.000591500000000002	0.27922	-0.11429	0.058287	0.031931	-0.56815	-0.33731	-0.15718	-0.13563	-0.20461	-0.123995	0.015038	0.0868795	0.16748	-0.008442	0.10128	-0.15863	-0.28768	-0.15266	-0.50139	0.015038	-0.22216	-0.40766	-0.049759	0.10587	-0.14794	-0.0901	-0.79747	-0.3942	-0.14736	0.077891	0.20243	0.2012	-0.071989	-0.096592	0.065483	0.024787	0.036529	0.013431	-0.059425	-0.25744	-0.030951	-0.12536	-0.16474	0.033373	0.064526	-0.006276	0.035907
198	0.12123	-0.0219675	0.17594	-0.049504	0.0246635	-0.1459	-0.12509	0.01655	0.017081	-0.090385	0.026339	0.0013975	0.091247	0.089333	0.04547	-0.087394	0.023515	-0.11808	-0.066277	-0.046315	-0.066276	0.091247	0.043221	-0.37075	-0.0443	0.055985	-0.48337	-0.33012	-0.29203	-0.18899	0.14185	-0.059422	0.16035	-0.004207	-0.053819	-0.07368	0.043248	-0.018043	-0.11185	0.0531465	-0.079633	-0.08085	-0.001012	-0.44642	-0.079634	-0.025842	0.014246	-0.23113	-0.055334
199	0.10372	0.0694175	0.057208	-0.049555	0.0133075	0.007784	-0.005062	-0.17752	0.1783	-0.022438	0.096895	0.188955	-0.21148	-0.0901935	-0.043701	-0.16785	0.022519	0.087017	0.10662	0.04223	-0.04816	-0.21148	-0.083329	-0.009792	0.094558	0.09317	0.044812	0.19321	-0.11671	-0.012737	-0.10137	0.13661	0.094265	-0.007589	-0.037063	-0.024461	0.0476	0.071144	-0.092181	0.0294695	-0.049739	0.068317	-0.03529	0.3439	-0.14064	0.03047	-0.003681	0.12517	0.016031
200	0.015723	0.0604895	-0.02688	-0.003463	0.0562405	0.16591	-0.077219	-0.16667	0.17348	-0.20326	0.020346	0.0083205	0.061999	0.0492625	0.078409	-0.18637	0.058253	0.034818	-0.16665	-0.09115	-0.26239	0.061999	0.070286	-0.17949	-0.041468	0.060869	0.055429	0.29424	-0.41445	-0.013536	-0.12281	-0.013135	0.23086	-0.082582	-0.014274	-0.059055	-0.056521	-0.007278	-0.13821	0.082611	0.13278	0.10713	-0.020272	0.11762	-0.008154	0.012916	-0.031349	-0.015573	0.012862
201	-0.000596	0.044397	-0.15234	-0.027619	0.059952	0.11811	-0.15473	-0.23003	0.066816	-0.19967	0.00984	0.0568455	-0.15799	-0.07335	-0.016201	0.059304	0.035018	-0.024139	-0.15638	-0.063424	-0.22351	-0.15799	0.054901	-0.28957	0.030804	0.015292	0.039462	0.056	-0.37342	-0.028583	-0.10446	0.005249	0.2224	-0.19531	-0.038986	0.082096	-0.045596	0.081389	0.014052	0.006414	0.088919	0.022909	0.014874	0.11757	0.032867	-0.028902	-0.072536	-0.11318	-0.010456
202	0.10144	0.0613625	0.21901	-0.060506	-0.0023475	0.038507	-0.22672	-0.19377	-0.000932	-0.031416	-0.21167	0.025672	0.040174	-0.0119235	0.02385	-0.1821	0.021274	-0.11691	0.018353	-0.048953	-0.10597	0.040174	-0.06986	-0.074527	0.019349	0.052478	-0.041899	-0.054316	0.07094	0.016607	-0.07668	0.055828	0.20971	-0.15896	0.050209	0.003725	0.071402	-0.10766	0.18139	-0.063548	0.009208	0.099153	0.017021	0.57928	-0.10626	-0.063015	-0.04752	-0.09399	-0.07844
203	-0.029875	0.12517	-0.22267	-0.05012	-0.049428	0.16458	-0.042744	-0.096027	0.069864	-0.11908	0.076472	0.136295	-0.078797	0.045135	0.041389	-0.16086	0.021493	-0.005795	-0.055102	-0.008807	-0.03437	-0.078797	0.10186	-0.018243	-0.005408	-0.008625	0.092135	0.10625	-0.13453	0.034741	-0.145	0.024653	0.39705	0.20337	0.025789	-0.053942	-0.096987	-0.025541	-0.15113	-0.0155925	0.013923	0.037853	0.001018	0.19251	-0.069256	-0.052123	0.019053	0.10774	-0.028914
205	-0.055564	0.076305	-0.10282	3.4e-05	0.011747	0.002326	-0.022729	0.046469	-0.00664	-0.15151	0.23297	-0.0030075	-0.043073	-0.075737	0.013375	0.15918	-0.11291	-0.05696	0.063656	-0.025728	0.002812	-0.043073	0.021126	0.077609	-0.063247	0.001369	0.034598	0.002198	-0.13862	-0.044165	-0.10329	-0.10983	0.25231	0.08728	-0.003058	-0.068763	-0.088203	-0.076504	-0.095087	-0.0314195	0.019568	-0.023327	-0.049256	0.1521	0.04442	-0.019606	-0.021339	-0.034447	-0.034835
207	0.041856	0.0470405	-0.012107	-0.025467	0.0829985	0.031005	-0.086986	-0.13571	0.20988	-0.17793	-0.13962	0.0642745	-0.02577	-0.0143015	-0.017672	-0.18774	-0.041952	0.005962	0.008238	0.022181	-0.055526	-0.02577	0.10058	-0.32115	-0.046328	-0.052443	0.147	0.13863	-0.13665	-0.030412	0.005599	0.050517	0.15977	-0.10085	0.011962	-0.028581	-0.04075	0.15834	-0.10452	0.0547645	0.10996	-0.000937	-0.012295	0.015918	-0.12087	-0.045643	0.064885	-0.18865	0.078533
208	0.045234	0.0824865	-0.028279	-0.055952	0.073795	0.073727	-0.11475	0.065012	0.062205	-0.095213	-0.14749	0.0058325	-0.10684	0.011644	-0.038565	0.017047	-0.087924	0.044098	0.002392	-0.00666	0.27179	-0.10684	-0.15619	0.18333	-0.11616	-0.01475	0.099557	0.002995	0.18469	0.18026	0.046543	-0.032737	0.071047	-0.028002	0.01792	-0.00155	0.002019	0.078776	0.094134	0.052281	0.055649	0.079125	-0.049842	0.080617	-0.14167	0.017673	-0.015476	0.12583	0.004557
209	-0.007844	-0.011538	-0.050946	-0.010884	0.056515	0.044347	-0.045782	-0.018166	0.028197	0.052457	0.023461	0.012481	0.034576	0.052714	0.026786	0.024597	0.022766	0.002633	-0.012541	-0.021189	-0.039362	0.034576	0.062637	-0.006754	-0.078764	0.045239	-0.069191	-0.011169	-0.16716	-0.054581	0.019837	0.072689	0.018621	0.027528	-0.027639	0.031157	-0.059952	-0.041345	-0.026472	0.032708	-0.036649	-0.01848	0.010351	0.008646	0.020889	0.02163	-0.022997	-0.010802	0.008991
210	-0.069662	0.0536355	-0.10662	-0.10789	0.007259	0.092299	-0.10949	0.041028	-0.08279	-0.14793	0.032365	-0.0301275	-0.016249	0.07886	-0.032468	0.054829	-0.031793	-0.028889	-0.058076	0.005684	0.40917	-0.016249	-0.081367	0.13672	-0.088634	0.016938	0.052515	0.017647	0.18357	0.075132	0.12355	-0.027207	0.053759	0.041885	0.051542	-0.028526	0.03359	0.025	0.15846	0.1037645	-0.01782	-0.020912	0.031168	-0.032163	-0.20869	-0.071078	-0.006337	0.025499	-0.016799
212	0.13663	-0.0157125	-0.21532	-0.11218	0.0803225	0.031078	0.11041	-0.18274	-0.085711	-0.10049	0.26683	-0.0424245	-0.078471	-0.0201675	-0.093502	0.2836	-0.047842	0.0753	0.18321	-0.055078	0.035339	-0.078471	-0.049188	0.001019	0.051439	-0.049413	0.12611	0.057868	0.068021	0.029919	-0.1463	0.022564	0.041337	-0.2114	-0.11577	0.074336	0.23635	0.099403	0.21117	0.099497	0.02649	-0.16755	-0.14944	-0.041911	0.27086	0.010756	0.038799	0.020493	-0.033461
213	0.009569	0.1621415	-0.24234	-0.007392	0.026551	0.033389	0.22918	0.051882	0.066677	-0.082927	-0.054673	0.0490975	-0.20493	-0.002909	-0.11201	-0.06204	0.044954	0.17573	0.043924	-0.074526	0.10309	-0.20493	0.077179	0.35416	0.060762	-0.069391	0.22213	0.053125	0.11073	0.043159	-0.058345	-0.051276	-0.049739	0.081472	0.004871	0.1097	-0.034605	0.1138	-0.041889	0.1148065	0.14926	-0.003879	-0.001151	0.27866	-0.13737	-0.061367	-0.10921	0.092288	-0.054238
214	-0.003581	0.057288	-0.074709	-0.013204	-0.0003055	0.047444	0.14975	0.054991	-0.056518	0.009498	-0.039168	-0.0496195	0.083471	0.073501	-0.002172	0.076374	-0.018627	-0.030202	-0.29177	-0.016826	-0.20143	0.083471	0.017928	-0.074566	0.064527	0.080414	0.031415	0.12187	-0.28433	-0.2169	-0.046301	0.072246	-0.12845	0.019242	0.029516	-0.032746	-0.002469	0.034066	-0.10692	0.059462	0.059802	0.067787	0.037267	0.074296	-0.062968	0.06909	0.035036	0.00259	0.11426
215	-0.11205	0.047987	-0.22998	0.09471	-0.111545	-0.004918	0.36621	0.59578	-0.15998	0.049153	-0.1968	0.0444925	0.16057	0.015984	0.094594	0.22703	0.049546	0.11459	0.22851	-0.029021	0.1835	0.16057	0.10544	0.41001	0.08125	0.069317	0.13155	0.095073	0.42043	0.15837	0.006796	0.032166	-0.18736	0.27862	0.064051	0.29799	0.028037	-0.048911	0.35011	-0.093721	0.016009	0.01162	0.052598	0.14716	-0.042503	0.066797	-0.029041	0.10861	0.10278
217	-0.061605	0.16363	-0.099018	0.18438	-0.007026	0.13536	0.22156	-0.14563	-0.20307	0.031854	-0.29731	0.014399	-0.15338	0.063334	-0.010197	0.038135	-0.045767	0.39072	-0.10046	-0.041746	-0.097605	-0.15338	-0.009053	0.53719	0.088396	0.028894	0.11911	0.18304	0.26742	0.073554	0.009009	0.076487	-0.15265	0.37659	-0.043165	0.21693	-0.029545	0.057729	0.21148	0.039001	0.15054	0.21301	0.006005	0.38494	0.034071	0.032471	0.015576	0.079974	-0.018445
218	-0.030142	0.052121	-0.005287	0.013001	0.009684	-0.065325	0.093899	0.080112	-0.052252	0.06998	-0.21171	0.0770065	-0.066939	0.0492855	-0.024016	-0.062102	-0.080143	0.10238	0.079095	0.030776	0.10648	-0.066939	-0.21196	0.35884	0.006642	0.012553	0.023928	0.011484	0.40058	-0.11489	0.14132	0.081185	-0.031991	0.34026	-0.011658	0.24405	-0.023482	0.029553	0.11829	0.027842	0.041109	0.081368	0.021509	0.02691	0.43332	0.043071	0.079821	0.16471	0.054445
219	0.022647	0.023159	0.12499	-4.6e-05	0.105807	0.13379	-0.068486	-0.11715	-0.11901	-0.079888	0.38243	-0.020037	0.050613	0.0590865	0.1066	-0.079492	0.013991	-0.030324	-0.28037	-0.10084	-0.26658	0.050613	0.14671	-0.14422	0.061862	-0.052264	-0.11034	0.01592	-0.52306	-0.19681	-0.031667	-0.031177	-0.056607	-0.007097	-0.071351	-0.070584	0.058955	-0.099566	0.00245	0.00480949999999999	0.090662	-0.046927	-0.027144	-0.045853	-0.058804	0.000185	-0.005201	0.071431	-0.10672
220	0.039099	0.092236	-0.18571	-0.080449	0.0311495	0.14686	0.023074	0.021346	-0.021058	-0.15355	0.13624	-0.0354125	-0.085853	0.0092575	0.052661	0.11412	0.014394	0.05035	-0.16373	-0.006093	-0.19739	-0.085853	-0.079154	-0.099614	0.006712	0.052721	0.11261	0.21032	-0.32486	-0.21062	0.1108	-0.050882	-0.083036	-0.061992	-0.014299	-0.016514	0.037225	-0.018487	0.083236	0.0551215	0.086935	0.024156	-0.024865	0.1054	-0.048825	-0.022502	-0.070779	0.014427	0.057009
221	0.034102	0.006329	-0.026655	-0.081566	0.0144975	0.064888	-0.040141	-0.050104	-0.058338	-0.18545	0.14305	-0.0171405	-0.10533	0.0043585	0.058013	-0.24771	0.036368	-0.023888	-0.20635	-0.038521	-0.12022	-0.10533	-0.1027	-0.062927	-0.072538	0.088148	-0.164	-0.14872	-0.48093	-0.33683	0.14384	0.032843	0.11216	-0.066115	-0.003977	-0.069644	-0.057553	0.028926	-0.3564	0.0519325	-0.002638	-0.1198	0.01367	0.22429	-0.17937	0.066417	-0.014173	-0.095993	0.13907
222	-0.0837	-0.0615035	-0.42345	-0.016895	0.063883	0.2238	0.37958	0.20624	0.015022	-0.031952	-0.10005	-0.025165	-0.23671	-0.019521	0.079604	0.39248	0.19075	0.17627	0.020642	-0.064679	0.14836	-0.23671	0.008194	0.7423	0.11175	-0.031962	0.27116	0.16329	0.29584	0.56699	-0.1969	0.04813	-0.17722	-0.39149	0.0027	0.11303	0.069743	-0.021563	0.25887	-0.0125785	0.26512	0.13556	0.02011	0.19077	0.13456	-0.01331	-0.072029	0.067449	0.066133
224	0.1657	0.095807	0.13879	-0.34671	0.1446855	-0.10257	-0.069781	-0.31198	-0.18069	0.089181	0.017647	0.03775	-0.58305	-0.24585	-0.27322	0.015223	-0.57478	0.2214	0.38149	0.19258	-0.18016	-0.58305	-0.13364	-0.25638	0.15677	-2	-0.046615	0.20333	-0.44868	0.086233	-0.064109	0.42207	-0.3391	-0.46649	-0.62055	0.040809	0.061293	0.065766	-0.16939	0.02723	0.12958	0.02597	-2	0.43007	-0.5362	0.35189	0.4071	0.14925	0.40241
226	0.13586	-0.009636	-0.065156	0.062626	0.042689	0.028938	0.1148	0.20682	0.094136	0.034039	0.32326	-0.082479	0.074162	0.0917575	0.048207	0.28891	0.18658	0.005407	0.1092	0.041136	0.22559	0.074162	0.11885	0.2954	0.030768	-0.055931	0.089788	-0.0872	0.4109	0.11426	-0.11036	0.099726	0.12337	0.024614	0.004577	0.24072	0.23411	-0.042721	0.52928	-0.0844175	0.099833	0.010482	-0.082627	-0.1386	-0.26526	0.066328	0.039006	-0.1927	-0.004346
227	-0.068666	-0.0469075	-0.031634	0.10755	-0.019805	-0.005037	-0.13899	0.068326	0.1008	0.020874	-0.12765	0.0680765	0.075848	-0.107485	0.017127	-0.33938	-0.046874	0.074635	0.011788	-0.16732	1.0525	0.075848	0.10156	-0.037475	0.072937	1.04	0.15386	0.060317	0.089598	0.15735	0.19121	-0.018604	0.16896	-0.21803	0.089417	0.089139	-0.11643	0.13302	0.24608	0.123966	0.17224	0.12548	-0.0525	-0.058953	-0.35863	-0.071586	-0.082667	-0.10554	-0.026116
228	-0.01173	0.0470535	-0.03111	0.030927	-0.080772	0.16867	0.062486	0.18325	-0.15708	0.15552	-0.33514	-0.034118	0.12848	0.083254	-0.039378	-0.091142	0.035591	0.053551	0.38169	-0.071897	0.36527	0.12848	0.1801	0.15808	-0.020586	-0.065666	0.16416	0.054891	0.36799	0.37032	-0.03515	-0.000774	0.01327	-0.062327	-0.052369	0.030634	0.12952	0.017521	0.06718	-0.0769995	0.0211	-0.001049	-0.030154	0.070114	0.005816	0.028085	-0.051488	-0.092211	-0.060099
229	0.10272	0.114215	-0.14949	0.12688	-0.0785495	-0.0601	0.083998	0.12606	-0.099866	-0.034446	0.18921	0.49525	-0.083256	0.000903999999999999	-0.017421	0.005267	0.013241	0.079159	-0.039985	-0.093983	-0.16229	-0.083256	-0.090716	0.13306	0.062679	0.032978	-0.05888	0.055016	-0.27864	-0.017823	0.1826	0.084277	-0.21136	0.16614	0.017804	0.28079	-0.01831	0.17711	-0.25664	-0.036327	-0.18588	0.11813	-0.07544	0.37801	-0.033142	0.054509	-0.02017	-0.065623	0.16269
230	0.098243	0.0368845	-0.076719	0.005165	-0.014626	0.072426	0.036801	-0.074757	-0.056674	-0.21072	0.13058	0.0318365	-0.066416	-0.0379655	-0.12887	-0.24498	0.18764	0.10266	0.093299	-0.033521	0.059274	-0.066416	-0.10333	-0.040316	-0.04441	0.013486	-0.15943	-0.06142	0.078132	0.066815	-0.095002	0.12997	0.01433	-0.11007	-0.13465	0.035248	0.008117	0.010563	0.081379	0.0461005	-0.074354	-0.014337	-0.080158	0.32003	0.025392	-0.017415	-0.018806	0.090062	-0.008705
231	-0.04412	0.0274675	-0.19354	-0.080006	-0.025932	-0.058842	-0.038991	-0.23846	0.023945	-0.037483	-0.74484	-0.0435065	-0.056944	0.078593	-0.10787	0.024768	0.005265	-0.034638	-0.19099	-0.027575	0.039312	-0.056944	-0.11294	-0.14652	0.007785	0.097057	0.07161	0.00223	-0.30721	-0.06717	0.035511	-0.014223	0.071706	-0.31115	0.14012	-0.11233	0.20306	0.14517	-0.016086	0.054	0.15538	0.082335	0.16368	-0.10274	-0.1808	0.1429	-0.041844	-0.15946	0.22595
233	0.011853	0.1431855	-0.22526	0.097954	0.039323	0.001853	0.1428	-0.048326	-0.039867	-0.018582	0.18788	-0.057893	0.048184	-0.0120665	-0.23152	-0.28797	-0.064454	0.10816	-0.11921	-0.12491	-0.08413	0.048184	0.19001	-0.024662	0.025166	0.037895	0.094908	0.10497	-0.43408	-0.1589	0.026775	-0.04534	0.000864	-0.19453	-0.085307	-0.091785	-0.06947	0.10098	0.022833	0.11227	0.14403	0.1032	-0.033627	-0.056603	0.096268	0.028609	0.053709	0.083861	-0.027105
235	0.000497	0.017611	-0.12488	0.1124	0.0254905	-0.106	0.11867	-0.045162	-0.11201	-0.19532	-0.24276	0.0007585	0.047494	0.12736	-0.13203	0.044007	-0.012909	0.08377	-0.11876	0.077295	-0.12842	0.047494	0.19088	-0.11966	-0.15511	-0.038135	-0.20975	0.11158	-0.27376	-0.11985	0.1994	-0.12719	-0.23811	0.37172	0.07546	-0.094303	0.02095	-0.025253	-0.047694	-0.0509245	0.050316	0.043551	0.22651	0.11646	-0.24643	0.011755	0.010436	-0.13876	-0.076776
236	0.22027	0.135375	-0.17925	0.29485	0.012619	-0.062234	0.071942	-0.026246	-0.17466	-0.1107	0.25611	-0.0058325	0.097529	-0.0135625	-0.015121	0.14001	-0.003758	0.05722	0.057561	-0.31	0.14616	0.097529	-0.00661	0.26448	0.000102	0.07805	-0.12469	0.019181	0.047423	-0.070971	0.055807	-0.022044	-0.39825	0.39284	-0.14475	0.12481	0.08958	-0.053087	0.016963	-0.067424	-0.003087	0.10285	-0.14058	0.09056	-0.003536	0.42161	0.15166	0.043699	0.081675
237	0.008711	0.143175	-0.06418	0.13889	-0.020065	0.12303	-0.21296	-0.083866	-0.10755	-0.047546	0.13218	0.398635	0.1881	-0.0478095	-0.05483	-0.097656	-0.016489	-0.032462	0.18021	-0.18329	0.11284	0.1881	0.009899	-0.24584	0.077757	-0.033693	-0.039448	0.015198	0.076005	0.26899	0.07637	-0.057109	-0.13847	0.010874	-0.009476	-0.044751	0.044359	-0.03895	-0.11121	0.0565255	-0.1807	0.06933	-0.026801	-0.041766	0.24754	0.065072	-0.066174	-0.010255	0.18385
238	0.040255	-0.0097345	-0.07223	0.16089	-0.00845	0.061358	0.25969	0.22662	-0.016906	-0.096434	0.10368	0.021379	0.001227	0.0841075	0.057469	-0.26974	-0.002644	0.040091	0.28607	-0.10319	0.079939	0.001227	-0.0425	0.13192	0.026596	0.047329	-0.02271	-0.049943	0.27943	0.22769	0.038064	-0.035629	-0.28497	-0.090293	-0.004343	0.10476	0.029342	-0.021718	0.4427	-0.0050375	0.029168	0.1642	0.012179	-0.078246	-0.037036	0.0299	-0.015965	-0.0036	0.027712
239	0.060902	0.075329	0.03476	-0.014246	0.01925	0.030137	-0.17863	0.1222	-0.38963	-0.25243	-0.15945	0.54327	0.047001	0.139755	0.06003	-0.18944	0.088401	0.015267	-0.22325	-0.21851	-0.23553	0.047001	0.12579	-0.15586	-0.065289	-0.02579	-0.23154	-0.12802	-0.48616	-0.13162	0.093544	-0.033403	0.18576	-0.22574	-0.11072	-0.16236	-0.22977	-0.085258	-0.31202	0.0157675	-0.10887	-0.079584	-0.056811	0.01408	-0.13521	0.10242	-0.23136	-0.22428	0.066763
240	-0.000345	0.095298	-0.11145	0.22906	-0.10676	-0.11784	0.13056	-0.07594	0.033236	-0.21243	-0.15017	0.0782305	-0.1068	-0.038931	-0.012599	-0.13363	0.11229	-0.051182	0.15366	-0.068731	0.11021	-0.1068	-0.16496	-0.029249	0.036232	0.10192	-0.05329	0.11613	0.46351	0.048561	0.1466	0.01932	-0.1138	0.23944	0.015352	0.24862	-0.096919	0.085769	-0.049276	-0.001493	-0.091318	0.28401	-0.030254	0.33452	0.38221	0.13114	-0.005988	-0.27583	0.059532
241	-0.013917	0.034124	0.046245	0.072105	0.0467315	-0.093031	0.11057	0.236	-0.080147	-0.044303	-0.027178	0.12321	0.023992	-0.1159955	-0.054245	0.15825	-0.018091	0.16683	0.35451	0.062311	0.26146	0.023992	-0.016269	0.062963	0.061722	-0.11738	0.10001	0.20301	0.16448	0.14792	-0.058925	-0.007836	-0.16701	-0.07531	0.10392	0.125	0.11998	0.076372	0.077133	0.086901	-0.014664	0.1583	-0.00045	-0.037309	0.014046	0.097251	0.060145	-0.12019	0.068757
243	0.15217	0.0974615	-0.16755	0.018662	0.07431	-0.068413	-0.14637	-0.29084	0.16287	0.091914	0.10981	-0.0664375	-0.14331	-0.025332	0.35426	-0.012228	0.27253	0.006161	-0.18351	0.30321	-0.16181	-0.14331	-0.087464	-0.15207	0.032617	-0.055272	0.015233	0.11402	-0.41051	0.11127	0.018214	0.25052	-0.13015	-0.039554	2	0.074068	0.081129	0.25125	-0.12245	0.30053	0.080734	0.20496	-0.00516	-0.12549	0.029758	-2	0.13499	0.12408	0.32819
245	-0.11054	0.076595	-0.19845	0.047434	0.1366955	0.18402	0.22483	0.23421	0.13045	-0.1431	-0.41323	-0.30286	-0.024323	0.111163	2	0.062427	0.38488	0.038396	0.59382	1.7516	0.10365	-0.024323	0.18702	0.01317	-0.039074	0.4533	0.00961	-0.14512	0.0515	0.27707	-0.17322	-0.13679	-0.07038	0.1093	-0.21695	0.15989	-0.043462	-0.078418	0.39361	0.15145	-0.046892	0.17029	0.076871	0.20062	-0.076026	0.16794	0.44835	0.014424	-0.063742
246	0.25115	0.103517	-0.24064	0.11539	0.0484645	0.091719	-0.1166	-0.022581	0.19966	-0.060343	0.10441	0.1289735	-0.070379	-0.337369	0.025643	0.084414	0.258	0.1589	-0.056958	0.16536	-0.15812	-0.070379	-0.22111	-0.006877	0.11275	-0.003608	0.020785	0.017442	-0.30302	-0.13192	-0.22631	0.20493	-0.39789	0.34081	0.16053	0.12466	0.13813	0.18511	0.019124	-0.077545	0.095191	0.14366	0.11714	0.14422	0.20589	-0.04195	0.17267	0.23975	-0.442
247	-0.088161	0.0886805	-0.2327	0.12391	-0.0102275	-0.0241	-0.16906	-0.27071	-0.17045	-0.23133	-0.086309	0.019491	0.13379	0.067595	0.043123	-0.19005	0.21968	0.035328	0.038438	-0.079407	0.087272	0.13379	-0.00986	-0.15954	-0.028033	-0.10507	0.035617	-0.013819	-0.076329	-0.011959	-0.07895	0.12417	0.13751	-0.19162	0.054916	0.029605	-0.010818	0.12135	-0.28141	0.003973	0.079237	-0.063821	-0.050238	0.1056	-0.046018	0.020572	-0.056808	0.046566	0.11718
248	0.078216	-0.09141	-0.15255	0.3233	-0.067313	0.17008	0.13618	0.047824	0.12018	-0.056127	0.32798	0.122814	-0.065339	-0.26699	-0.30835	0.12732	-0.15034	0.2412	0.2108	0.052474	0.21768	-0.065339	-0.22377	0.2025	0.031202	-0.22977	0.19319	0.25129	0.15821	0.42734	-0.028175	0.15267	-0.13119	0.001536	0.037386	0.16704	0.080013	0.051001	0.072836	-0.10867	-0.11167	-0.072238	0.048941	0.11703	0.013594	0.17129	0.071563	0.29431	-0.065298
249	-0.090896	0.0059115	-0.064248	0.10044	0.0120935	0.036267	0.15046	-0.028399	0.048952	0.026605	0.070804	-0.1009605	-0.13969	0.102644	0.055101	-0.087784	0.037802	0.055964	0.09244	0.096883	-0.10464	-0.13969	0.011561	0.12287	0.11846	0.073881	0.021208	-0.030992	0.18831	0.010954	-0.068938	-0.15149	0.062472	0.18048	-0.12516	0.080515	0.071792	0.019639	-0.034507	0.130193	-0.013613	-0.039431	-0.0274	-0.045068	0.10955	-0.012548	0.10377	0.021695	0.018606
250	0.045934	-0.017434	0.032512	0.043898	0.125404	0.022977	0.10191	-0.005382	-0.068967	0.028079	0.13261	-0.024506	0.18585	0.019648	-0.087137	-0.085391	-0.017965	0.083485	-0.25023	0.050016	-0.22806	0.18585	-0.071285	-0.085573	-0.047369	-0.031124	0.067526	0.17401	-0.47543	-0.053006	0.060928	0.029042	-0.26277	0.01218	0.010324	-0.044825	-0.036646	0.002474	-0.10774	0.02522	0.082589	0.093582	-0.0237	0.36349	-0.073217	0.05964	0.031343	0.20843	-0.00594
251	-0.10987	-0.083524	-0.062037	0.031757	-0.0106825	0.0023	0.023421	-0.046022	-0.28697	-0.075717	0.066614	0.0052485	0.095992	0.002461	0.044699	-0.16016	0.062912	-0.085271	0.003964	-0.027997	0.15966	0.095992	0.093551	0.15912	-0.028418	0.27375	-0.002067	-0.12602	0.095635	0.13733	0.013276	-0.053363	0.22651	-0.24345	-0.000922	-0.015108	-0.091224	0.00462	-0.1641	-0.0397015	0.007238	-0.07306	-0.062242	0.24845	0.11197	-0.032313	-0.079158	0.066267	0.12751
252	-0.039945	0.0520925	0.1671	-0.014086	-0.017535	0.01304	-0.030716	0.12054	0.16022	0.05968	-0.16463	0.1403935	-0.096654	0.005102	0.045503	-0.092494	0.028267	-0.002254	0.30295	0.24192	0.1372	-0.096654	0.10287	-0.20024	-0.10706	-0.067782	-0.013972	0.11495	0.075246	0.38437	0.071498	0.005915	-0.012546	-0.090451	0.11886	-0.099838	-0.12727	-0.013762	-0.061178	0.0049055	-0.006152	0.095856	0.068029	0.14933	0.045407	0.19534	0.094869	-0.12482	0.10685
254	0.000449	-0.048602	-0.092805	0.097828	-0.0186705	-0.039937	0.14437	-0.016814	-0.089207	-0.081771	-0.12003	0.010755	0.19514	0.0691215	0.030895	-0.0241	0.017928	-0.016356	0.25871	0.08585	-0.005252	0.19514	-0.036885	-0.038896	0.078869	0.060713	0.062595	0.077605	-0.2115	-0.12818	-0.18287	-0.089537	-0.03748	0.17077	0.077995	0.091477	-0.068998	0.053402	-0.12943	0.008075	0.14058	0.11808	0.055621	-0.12923	-0.025263	0.063416	0.034974	0.014187	-0.057917
256	0.09492	0.202915	0.18423	-0.18761	0.102791	-0.23387	-0.44155	-0.29824	0.009774	-0.06917	0.26454	0.0693975	0.021395	-0.241125	-0.07203	-0.19314	-0.10064	-0.10994	0.03653	0.22339	-0.060245	0.021395	-0.071905	-0.35533	0.16763	-0.36027	-0.14632	0.07466	-0.25647	-0.08466	-0.16547	0.19207	0.24266	0.48243	-0.059879	-0.33269	0.025879	0.026752	-0.22231	-0.007971	-0.023794	-0.26403	-0.16179	0.12134	-0.18444	-0.37271	0.30165	0.080311	-0.86403
257	-0.102	0.035276	0.022923	0.005141	0.049625	0.022383	-0.12295	-0.16929	-0.20059	-0.049526	0.05663	-0.12386	0.001636	0.001483	0.0601	-0.12029	0.011383	0.009182	-0.2641	0.072027	-0.19176	0.001636	-0.16525	-0.011361	0.029579	0.038531	0.01615	-0.014927	-0.13143	-0.086941	0.07242	-0.029963	0.20256	0.21238	0.065352	-0.01951	-0.059669	-0.025233	-0.013644	0.0319825	0.047395	-0.072855	0.11303	0.014211	0.21847	0.009331	-0.006683	0.1574	0.023157
258	-0.015468	0.0643915	-0.20437	0.13686	0.056114	0.16254	0.18248	-0.052382	0.051855	-0.00626	0.052449	0.034804	-0.15762	-0.0627855	-0.01632	-0.011646	0.071388	0.16404	-0.097062	0.0032	-0.002115	-0.15762	0.17017	0.45705	0.06139	0.031771	0.22566	0.27307	-0.036027	0.076452	0.016209	0.13985	-0.087647	0.1537	0.011242	0.17314	-0.01208	0.098093	-0.037075	0.0360445	0.14429	0.10188	-0.021651	0.33724	0.27479	-0.021082	0.043087	0.25509	0.021426
259	0.049043	-0.16458	-0.24097	-0.54912	0.066155	0.27121	-0.53346	-0.45004	0.44339	0.003261	-0.22223	-0.0996665	-0.50367	-0.0746355	0.092204	-0.16367	1.148	-0.034996	0.5638	-0.014897	0.009815	-0.50367	-0.19601	-0.61066	0.18054	-0.030946	-0.17692	-0.34151	-0.59488	-0.40903	-0.41217	0.66775	-0.57614	0.19739	-0.54685	0.080138	0.16484	0.57249	-0.61736	0.0210285	-0.25108	0.55765	-0.792	0.8644	0.27964	-0.099854	-0.12667	0.049144	-0.25218
26	0.011427	-0.0311795	0.099679	0.24376	0.0223335	-0.1562	-0.000493	-0.13099	-0.34011	0.035493	0.15757	-0.040897	-0.061767	0.0535645	-0.071458	0.21751	-0.1011	0.044531	-0.20538	0.22668	-0.12023	-0.061767	-0.046252	-0.081881	0.008081	-0.44514	0.010056	0.014192	-0.2233	-0.26004	0.088087	-0.08509	0.12341	-0.009783	-0.16723	0.039397	0.006238	0.14969	0.13549	-0.077315	0.023421	-0.047934	-0.043759	0.046669	0.22646	0.00887	0.15143	0.14832	0.14694
260	-0.018142	0.044398	-0.085199	0.055382	-0.023623	0.007766	0.042398	-0.13185	-0.1292	0.0519	0.002353	0.0313545	-0.009121	-0.0836035	0.026802	-0.024719	0.009538	0.10244	-0.31994	-0.16238	-0.2507	-0.009121	-0.11296	0.17547	0.091714	0.066214	0.002776	-0.09867	-0.13408	-0.086741	0.034412	0.075507	-0.18729	-0.077322	0.006958	0.088527	-0.013633	0.11011	-0.01261	0.080646	0.047761	0.078556	0.052974	0.23699	-0.041625	-0.081926	-0.10125	-0.058641	-0.1019
261	-0.034646	-0.138007	-0.087894	-0.00632	-0.0097415	-0.023367	0.013809	-0.18978	0.10537	0.058906	-0.16703	-0.036793	-0.11492	0.00423	0.033891	0.1332	0.026223	0.059766	-0.40786	-0.065556	-0.7858	-0.11492	-0.019961	-0.34086	0.092061	0.078009	0.089897	0.12764	-0.68721	-0.31241	-0.00777	0.036256	0.43875	-0.067101	0.11459	-0.018379	-0.089192	0.030498	-0.13951	0.0344075	-0.1153	-0.006427	0.073275	-0.026089	0.063986	0.23417	-0.020415	-0.12947	0.060641
263	0.003695	0.015113	-0.08927	0.070333	0.014772	0.21141	-0.10775	-0.21444	-0.17442	-0.16656	0.10257	0.052383	-0.066159	0.100545	0.083805	-0.22018	0.069243	-0.022987	-0.023063	-0.10972	0.076808	-0.066159	0.21456	-0.22078	-0.054269	0.023318	-0.023526	0.052761	-0.13341	-0.02738	0.17883	-0.13026	-0.34621	-0.099217	0.028224	0.10306	-0.14646	-0.013474	-0.00788	-0.0840145	-0.012562	0.005236	-0.011413	-0.097211	0.36629	0.063763	-0.1263	0.065952	0.098577
264	0.016771	0.0283985	0.070351	0.22936	0.1656945	0.15095	-0.042346	0.11439	-0.13737	-0.073765	-0.013147	0.0365255	0.089223	0.014137	-0.040503	-0.015647	-0.05947	-0.022177	0.098361	-0.10934	0.15471	0.089223	0.1205	-0.044895	-0.046193	0.000884	-0.03956	-0.029896	-0.10675	-0.092822	0.14777	-0.1882	0.18747	0.015941	0.14344	0.005861	0.017104	-0.084272	-0.004233	-0.092648	0.12902	-0.015957	0.17345	-0.33211	-0.19956	-0.033603	0.032185	0.057244	0.043769
265	0.082925	-0.0029705	-0.1008	0.25157	0.06622	0.029133	0.27091	0.18266	-0.15013	0.13085	0.2908	-0.044975	0.00769	0.002646	-0.051635	0.030561	-0.052367	0.22648	0.2316	-0.059243	0.27285	0.00769	0.04735	0.31186	0.13795	0.039667	0.11867	0.058116	0.12021	0.090577	-0.015817	0.075121	-0.22784	0.035632	0.08441	0.15141	0.17033	0.036749	0.16519	-0.172654	0.10869	0.090399	0.069342	0.022608	0.40042	0.015696	-0.029887	0.013211	-0.039599
266	0.017424	0.0612365	-0.013168	-0.059098	-0.0097185	0.008288	-0.057923	0.060436	0.069776	0.083729	-0.054186	0.1044205	-0.044912	-0.044236	0.023266	0.19658	0.013864	0.032397	0.12657	-0.032281	0.028984	-0.044912	-0.03989	0.13566	-0.005308	0.003777	-0.066215	0.099603	-0.011962	-0.071642	0.080574	0.07903	0.19272	-0.013797	0.029793	0.21735	-0.14972	0.070777	0.010726	-0.0052255	0.020058	-0.008182	0.014633	0.012798	0.0933	-0.17249	-0.043691	0.004487	-0.050879
267	0.16038	-0.0117505	-0.022599	-0.006646	0.0055605	0.036816	0.38133	0.026252	0.067633	0.031636	-0.041397	0.070525	0.064687	-0.046913	-0.042237	-0.020619	-0.017239	0.068642	-0.020149	0.12588	-0.028886	0.064687	-0.094271	-0.098656	0.029004	0.026135	-0.09214	-0.000114	0.032532	-0.035608	-0.056935	0.13336	-0.040182	0.15717	0.043772	-0.008843	0.059891	0.019825	0.054146	-0.022364	-0.002816	0.047691	-0.013762	0.095006	0.005708	-0.022758	0.12137	0.059848	-0.056819
268	-0.048096	-0.042571	-0.15911	0.12868	0.060365	0.42032	0.49902	0.49855	-0.1282	0.099083	-0.14415	0.0733255	0.1811	0.18939	0.2728	0.077973	-0.03475	0.068232	0.15836	0.030127	0.32645	0.1811	0.039956	0.2761	0.004812	0.095367	0.12912	0.090178	0.43902	0.52806	0.11851	-0.023887	-0.10576	0.050904	0.047553	0.11676	0.15199	-0.041381	0.38485	-0.127812	0.007839	-0.046108	0.007718	-0.12485	-0.10221	0.064258	-0.007898	0.074952	0.06537
269	-0.073808	0.1378325	-0.018585	0.12221	-0.027597	0.14227	0.23717	0.15019	0.071434	0.30956	0.25804	-0.003003	-0.10371	0.076998	0.15045	0.20207	0.048905	0.21923	0.11858	-0.050532	0.15689	-0.10371	-0.042282	0.12799	0.29803	-0.03301	0.18904	0.23777	0.62027	0.14945	-0.000847	0.042845	0.087519	-0.069904	0.067141	0.597	0.002351	0.018667	0.094412	-0.133457	0.092832	0.020219	0.035681	0.03765	0.43104	0.059335	-0.034096	0.12609	0.066729
27	-0.019156	-0.0707285	-0.054129	-0.042733	-0.0381365	0.074912	-0.074692	-0.16825	-0.09931	0.000473	0.069304	0.0102035	0.17932	-0.045974	-0.20238	0.047824	-0.10397	-0.10713	-0.29149	-0.021631	-0.3161	0.17932	-0.040539	-0.25035	-0.009144	-0.015318	0.058489	0.10769	-0.59284	-0.14732	0.055481	0.22379	0.042494	0.045724	-0.021051	-0.036788	0.020111	-0.06982	0.057531	0.0407715	-0.045261	-0.020573	-0.035937	0.075317	-0.053745	0.071848	-0.018762	0.036891	0.020545
270	-0.033169	-0.0489775	-0.17491	0.04095	0.01966	0.17308	0.094739	0.40812	-0.080641	-0.005881	-0.16933	-0.0134415	0.22508	0.26107	0.14231	0.41523	0.001806	-0.068782	0.25905	-0.096056	0.31464	0.22508	-0.20052	0.052754	0.054405	-0.040691	0.18787	-0.003434	0.39279	0.24316	-0.039797	-0.015853	0.14665	-0.14785	0.053184	0.11032	0.061935	-0.067729	0.40515	-0.163434	-0.046175	-0.091339	0.069963	-0.11516	-0.12662	-0.11622	-0.041217	-0.16495	-0.04322
271	0.048578	0.0458175	-0.15132	0.050522	0.002748	0.081353	0.11203	-0.091078	0.16069	-0.14034	-0.096327	0.1239045	0.071883	0.005394	0.041337	0.038842	0.062881	0.10609	-0.2264	-0.16947	-0.27253	0.071883	0.21342	0.01149	0.036227	0.068771	0.10155	0.23409	-0.58066	-0.16448	0.061356	0.074004	0.15497	-0.15333	0.07816	0.001392	0.047096	-0.003363	0.022521	0.1078525	0.008287	0.0114	0.005966	0.052498	-0.012695	-0.034334	-0.10865	0.021044	0.038026
272	-0.026249	0.111842	-0.067684	-0.012866	-0.0357145	0.077587	0.014164	0.012576	-0.25579	-0.14128	-0.084577	-0.143765	0.019414	-0.0449305	-0.033211	0.022278	0.037217	0.049512	0.020432	-0.13428	0.053651	0.019414	0.12326	-0.04691	-0.083315	0.043696	-0.24664	0.007063	-0.12278	-0.20157	-5.5e-05	0.042154	0.06533	0.36189	0.11269	0.054517	-0.008387	-0.017999	-0.11973	0.0685865	0.048447	-0.028121	-0.046387	0.071474	-0.15049	-0.01288	-0.071295	0.13292	0.013071
273	0.016973	0.0069415	0.060403	-0.09379	-0.021955	0.1341	-0.067731	-0.004821	0.055123	-0.056265	0.24878	0.0783145	-0.034299	-0.024951	-0.022797	-0.1388	0.10502	-0.069277	0.17738	-0.053271	-0.007953	-0.034299	0.023329	-0.037206	-0.064148	-0.034903	0.078492	-0.039258	0.10821	-0.003212	0.024266	0.006409	0.24333	0.1843	-0.004468	0.058973	-0.015102	0.04354	-0.09596	0.0794505	-0.03849	-0.034153	-0.045115	0.1895	0.11254	-0.10179	-0.034694	0.13504	0.030767
274	0.033514	-0.0803285	0.050034	0.058068	-0.008918	-0.023276	-0.022153	-0.02652	0.17647	-0.081701	-0.12374	0.0084275	0.097314	-0.016274	0.047612	0.057943	0.086413	-0.023348	-0.03372	0.019001	-0.18439	0.097314	-0.025418	-0.11565	-0.11777	-0.000702	-0.27728	0.025358	-0.38371	-0.19207	-0.065296	0.018982	0.12164	0.16975	0.05099	-0.083858	-0.016938	-0.011587	-0.072834	0.1001075	-0.093487	0.019794	0.036323	-0.11502	-0.052592	0.010108	0.015901	-0.11846	-3.1e-05
275	-0.005608	0.0221145	-0.18493	0.25451	0.0574905	0.039171	0.12191	0.10005	0.031101	-0.096334	-0.11102	-0.049585	-0.054565	0.164315	0.038297	0.11734	0.002268	0.11231	-0.10659	-0.081499	-0.063189	-0.054565	0.19	-0.17029	-0.12026	0.008744	-0.1188	0.073992	-0.2996	-0.12687	0.092684	-0.076996	-0.10356	0.055372	0.017819	0.000721	-0.022524	0.054646	0.14478	-0.081254	0.010587	0.001886	0.016908	-0.11207	-0.052081	-0.06557	0.024863	-0.16329	0.006856
276	0.063459	0.035972	-0.006164	0.089446	0.001782	0.043815	-0.14663	0.008651	-0.15698	0.062451	-0.51414	0.0437565	-0.075961	-0.088001	0.061195	0.093955	0.025901	0.028019	0.30745	0.030393	0.08755	-0.075961	-0.1397	0.23057	-0.099062	0.022742	-0.1838	-0.12277	0.30349	0.11612	-0.086805	0.043349	0.085237	0.026719	0.010312	0.064258	-0.10224	0.04292	0.082491	0.1668735	-0.038102	0.16325	0.013478	-0.04662	-0.055442	0.022113	-0.078644	0.43786	-0.011032
277	0.18293	-0.03367	0.087756	0.032213	0.068148	-0.062097	-0.12341	0.021702	-0.041645	0.043233	0.065593	0.12083	0.27205	-0.03738	-0.040518	-0.25682	-0.049319	-0.10499	0.044945	-0.093988	-0.12887	0.27205	-0.13878	-0.15008	-0.078863	0.010912	-0.44344	-0.27994	-0.3966	-0.27334	0.20361	0.067324	-0.05001	-0.036587	0.024181	-0.01962	0.000425	0.082835	-0.16284	0.126366	-0.11291	0.077712	0.049058	-0.24818	0.018988	-0.09494	-0.12615	-0.11001	-0.069652
278	0.041037	-0.0497175	0.038769	0.048877	0.078644	0.054042	0.020248	-0.10012	0.21385	-0.031689	0.10246	-0.0062805	-0.017969	0.0036775	0.027395	0.057865	-0.034978	0.021773	-0.09568	-0.093152	-0.22055	-0.017969	0.07785	-0.27668	0.032649	-0.005856	-0.1344	0.028413	-0.40873	-0.047389	-0.059962	0.038133	-0.2916	0.09506	0.016795	-0.000742	0.12976	0.047496	-0.024471	0.107745	-0.012093	-0.022094	0.039206	-0.18084	-0.12451	-0.056062	-0.057626	-0.021902	0.019936
28	0.070252	-0.6721735	0.026926	0.031414	0.046325	-0.11252	-0.053637	-0.14292	-0.062371	-0.002276	0.24205	-0.0889005	0.016586	-0.0757565	-0.21388	0.025222	-0.18999	0.04357	-0.46795	0.21029	-0.51953	0.016586	-0.10692	-0.27363	0.060168	-0.67184	-0.10484	-0.036313	-0.56022	-0.15636	-0.016591	0.65566	-0.19435	0.1944	0.24858	-0.046239	0.015972	0.084667	-0.22488	0.184577	-0.021017	-0.076203	0.054811	-0.19015	0.13612	0.008729	0.47397	-0.18779	-0.099908
280	-0.016235	-0.01217	0.12157	0.09123	0.035213	0.046757	-0.020824	-0.072291	0.099362	0.007273	-0.02657	0.026376	0.11401	0.038159	0.018112	-0.12713	-0.026803	-0.019513	-0.24231	-0.021461	-0.2415	0.11401	-0.010279	-0.14442	-0.031604	0.044474	-0.031766	-0.055432	-0.47469	-0.20968	0.019216	-0.087614	0.1749	-0.20655	-0.00739	-0.10638	-0.10018	-0.036809	0.01821	0.093093	0.01898	-0.076236	0.011453	-0.25772	-0.11121	0.13249	0.015368	-0.17623	0.012069
281	-0.016491	0.019508	-0.083026	0.040997	-0.015325	0.1221	0.056057	-0.058595	-0.047897	-0.078618	0.15621	0.020099	0.121	0.0236075	-0.10014	-0.077744	-0.082565	-0.004096	-0.11845	0.005922	-0.082447	0.121	-0.011129	-0.12779	-0.035385	-0.035398	0.065616	0.020944	-0.35892	-0.15125	0.11592	-0.055358	-0.002928	-0.089216	-0.088598	0.012297	-0.065687	0.006615	0.049683	0.0488675	-0.00464	0.01132	-0.035086	0.08597	0.15756	0.05816	0.030542	-0.04688	0.11038
282	-0.002401	-0.0431105	0.037194	-0.03456	0.030321	-0.008267	-0.18316	0.014257	-0.073206	-0.046282	0.087282	-0.0574135	0.023897	0.0158515	0.027081	0.2778	0.007132	-0.046962	-0.21458	-0.099218	-0.17263	0.023897	0.003664	-0.19575	-0.039052	0.010381	-0.059752	-0.07296	-0.51104	-0.19614	0.11526	0.021219	0.12815	-0.043489	-0.038258	-0.015992	-0.072778	0.013358	0.12632	0.098205	-0.15826	-0.10972	-0.035493	-0.19939	-0.013863	-0.017376	-0.12425	-0.057036	0.10246
283	0.05364	-0.1214405	0.093596	-0.10646	0.0459595	-0.094153	-0.16815	0.073989	-0.1014	0.061117	-0.17164	-0.060918	0.017261	0.036242	-0.024269	-0.007528	0.070272	-0.12511	0.2156	-0.09137	0.097774	0.017261	-0.001743	-0.15878	0.016842	0.001225	-0.50839	-0.28794	-0.03611	0.059851	0.006978	0.001645	0.10555	-0.089944	0.048476	-0.091107	0.017977	-0.089724	-0.2009	-0.088462	-0.030039	-0.030391	0.000973	-0.19615	-0.06519	-0.0166	-0.067233	-0.16042	-0.009745
284	0.15872	-0.036053	0.070681	0.091475	-0.0020045	0.032484	-0.12786	0.1127	-0.11166	-0.069901	-0.10978	-0.0367145	-0.039085	0.098424	0.084584	-0.04682	0.079502	-0.011529	0.14397	-0.075112	0.047151	-0.039085	0.28225	-0.15643	-0.073279	-0.00092	-0.20935	-0.015073	0.083391	0.17709	0.19946	-0.1293	-0.31155	0.056483	0.07714	0.063832	-0.12677	-0.092958	-0.052635	-0.181034	0.033542	0.066958	0.13536	-0.34461	-0.14033	-0.053395	-0.022547	-0.077193	0.091625
285	0.024011	0.0642955	-0.13263	0.11364	0.019323	0.12223	-0.032604	-0.024239	-0.033434	-0.013654	0.001331	0.044906	0.096965	0.044983	-0.02385	0.065687	0.003591	0.15703	-0.19535	-0.071389	-0.22646	0.096965	0.13506	0.13892	-0.009187	-0.02803	0.006557	0.31119	-0.21856	-0.09566	0.13844	0.023865	-0.10538	-0.092024	0.006295	-0.009529	-0.12281	-0.011568	-0.019752	-0.026133	0.099634	0.17363	0.051866	0.10261	0.054484	0.020382	-0.031107	0.049141	0.04195
286	0.043732	0.0566815	-0.09111	-0.039389	-0.0369545	0.11653	-0.18747	-0.077776	-0.016662	-0.069271	-0.078248	0.049065	-0.10677	-0.033123	0.024769	-0.1266	0.015652	0.013269	0.040809	-0.045889	0.039081	-0.10677	-0.048216	0.073371	-0.031638	0.004239	-0.028861	-0.055083	0.063377	0.01532	0.040579	0.013087	0.094309	0.24523	0.012889	0.054846	0.070784	-0.017334	-0.16042	-0.0184045	0.047808	-0.009184	0.023186	0.16335	-0.087837	-0.001376	-0.038476	0.098286	-9e-06
287	0.034083	0.042114	-0.088589	0.088756	0.019027	0.10081	0.10607	0.038569	0.064126	-0.017535	0.01865	-0.011475	0.002474	0.0515875	-0.000906	0.054855	-0.016771	0.158	-0.24036	-0.030464	-0.25456	0.002474	0.033619	0.013996	0.049537	0.038171	0.091013	0.22545	-0.56632	-0.14183	0.063501	0.011448	-0.26047	-0.06875	0.080609	0.020442	-0.050401	0.023655	0.32117	-0.0624815	0.1302	0.093671	0.11109	-0.061568	-0.084145	-0.047923	0.038924	0.036819	-0.021236
288	0.14984	0.120543	0.106	0.1251	0.0081175	-0.10665	0.066428	0.091796	-0.16472	-0.028716	0.14336	0.14194	0.13514	-0.0097345	-0.010939	-0.10715	0.022506	0.09534	-0.052348	-0.000123	0.076724	0.13514	-0.16101	-0.092871	0.024527	-0.040816	0.031642	0.080171	0.099245	-0.11319	0.21523	0.030909	-0.37334	-0.007395	0.044843	0.1054	0.091819	0.072604	0.15191	-0.095162	0.020022	0.077797	0.052106	-0.13897	0.061303	0.016444	-0.039177	0.089291	-0.003743
29	0.079793	0.01093	-0.009438	-0.002194	0.0171015	0.024098	-0.15856	-0.28468	0.26277	0.046479	0.078008	0.040543	-0.11539	-0.039985	-0.06995	0.052487	0.11256	0.073222	-0.21876	0.05135	-0.2512	-0.11539	-0.19843	-0.002787	0.1082	0.25276	-0.060681	0.10536	-0.29276	-0.28115	-0.11788	0.7187	-0.14126	0.17455	-0.13891	-0.056251	0.057306	0.14123	0.005849	0.0883695	-0.029581	-0.16157	-0.002309	-0.12394	0.36808	-0.15529	0.078029	0.078047	0.22121
290	0.13267	-0.0186205	-0.077076	0.10009	0.0427555	0.025928	0.11452	0.03906	-0.011369	0.051271	-0.23033	-0.012789	0.21984	0.162825	0.055265	0.2287	-0.016402	-0.002518	-0.091083	0.019713	-0.076617	0.21984	0.045383	-0.18191	-0.026794	0.079863	-0.15407	0.10938	-0.30458	-0.086415	0.13894	-0.014248	-0.42101	-0.048241	-0.011265	0.12574	-0.055761	-0.01611	0.092695	-0.101511	-0.032063	0.069376	0.052977	-0.44207	0.073302	0.062264	-0.001139	-0.20665	0.1007
292	0.028061	-0.0090435	0.11828	0.075242	0.0864755	0.015362	-0.008881	0.041317	-0.12824	-0.002065	0.040285	-0.0863125	-0.004759	0.0396465	0.026781	-0.16484	-0.037113	0.047308	-0.17849	-0.1053	-0.23323	-0.004759	0.024737	-0.10545	0.018996	-0.023154	-0.060667	-0.11185	-0.58891	-0.3254	0.27835	0.035436	-0.071078	0.24213	-0.020182	-0.046526	0.03677	-0.007861	-0.12384	0.047406	0.024692	-0.097142	0.034744	-0.2617	-0.086606	-0.084706	-0.081327	0.010418	0.000313
293	0.11434	-0.0672675	-0.060482	-0.052911	-0.0323305	-0.13173	-0.025337	0.11209	0.14217	-0.069476	-0.58638	-0.11241	0.16331	0.0547095	0.056436	-0.081056	0.040107	-0.11533	0.1029	-0.095214	0.069229	0.16331	-0.032522	-0.14981	-0.084142	0.11731	-0.63879	-0.53782	-0.12045	-0.18856	0.27565	0.033886	-0.3961	-0.23652	0.055548	-0.030288	-0.076683	-0.083478	-0.22253	0.00715499999999999	-0.056556	-0.094083	0.044407	-0.54365	-0.16826	0.087217	-0.081342	-0.3386	0.1971
294	-0.001537	0.131977	-0.30606	0.21352	-0.038061	-0.046557	0.34384	0.066203	-0.071239	0.015788	-0.17974	-0.131375	-0.15438	-0.1371075	0.1304	0.21686	0.064079	0.35416	0.037606	0.038742	0.18969	-0.15438	0.059281	0.009212	0.01306	0.12434	0.013831	-0.15889	-0.14716	0.07961	-0.12578	0.1444	-0.30991	0.12843	0.07493	0.26	0.058483	0.14206	-0.013634	0.074654	0.12159	0.22144	0.10555	0.023391	-0.20517	0.06822	0.045931	-0.024187	0.053623
295	0.065859	-0.015223	-0.11763	0.009146	-0.011785	0.051381	0.067507	-0.11473	0.006237	0.028965	0.047871	0.012652	0.008539	5.75000000000003e-05	-0.071644	0.025973	-0.1092	0.054931	0.015383	0.056274	-0.096092	0.008539	-0.015341	-0.12664	0.077577	-0.02747	0.056228	0.21251	-0.13281	-0.11572	-0.054403	0.11897	-0.07276	-0.076805	0.041514	0.007138	0.027037	0.03655	-0.033762	0.007815	0.02348	0.039306	-0.009401	0.012047	-0.10497	-0.052737	0.051872	0.003826	-0.047
296	0.062403	-0.086295	0.061085	-0.038807	-0.0447425	-0.051775	0.16988	0.043707	-0.032346	0.060805	-0.016378	-0.0522555	-0.034276	-0.092767	-0.040722	-0.026671	-0.004594	-0.021992	0.32757	-0.051849	0.51686	-0.034276	-0.15191	0.25435	-0.10388	0.064151	-0.25404	-0.10292	0.41892	-0.015931	0.02715	0.083109	-0.036868	0.14196	-0.012182	0.055276	0.026985	0.024849	-0.094892	-0.0588885	-0.024482	-0.042424	0.03227	-0.066229	-0.14067	0.000167	-0.024374	-0.11817	0.09576
297	0.009707	0.113179	-0.005562	0.094433	0.0364725	0.016391	0.15511	-0.008937	-0.11729	-0.019088	0.005622	-0.05504	0.1457	-0.04078	-0.000995	-0.072293	-0.017278	0.073264	-0.1673	-0.011164	-0.094314	0.1457	0.10479	-0.16577	0.057998	-0.040724	0.21085	0.14915	-0.21049	-0.16247	0.11223	0.084517	-0.22994	0.14467	0.004516	0.081331	0.044169	0.086965	-0.052696	0.0384605	-0.016334	0.072194	-0.007622	0.082471	0.009197	-0.019066	0.008017	0.12695	0.058636
298	0.09679	0.0330235	0.094626	-0.061437	0.0580935	0.002169	0.033427	-0.079177	0.21598	-0.011137	0.0663	0.04261	0.028846	-0.039753	-0.12667	0.02233	-0.13462	-0.039139	0.065309	0.008556	-0.12028	0.028846	-0.070729	-0.25755	-0.010322	0.004722	-0.026458	0.089814	-0.36028	-0.20921	0.041481	0.24046	-0.37407	0.20694	0.02676	0.053622	-0.008387	0.15638	0.12311	0.1487235	-0.009091	0.052719	-0.098187	0.13794	-0.1257	0.089806	0.026686	0.072422	0.50351
300	0.13123	-0.021435	-0.073616	-0.021042	0.0085955	0.13099	0.17203	-0.111	0.21856	-0.020215	-0.18752	0.0251115	-0.24188	-0.11447	-0.061073	0.086361	-0.030016	0.063398	0.050336	-0.023529	0.018444	-0.24188	-0.015048	-0.097892	0.078898	-0.039143	-0.006421	0.26912	-0.082374	-0.14305	-0.10046	0.1841	-0.15378	0.18963	0.00841	0.050471	-0.044417	0.059186	0.007782	0.091855	0.074679	-0.007648	0.011226	0.25167	-0.11082	-0.010091	0.10538	0.31664	-0.16462
301	0.021826	-0.092573	0.1083	-0.043741	0.0844065	-0.03366	-0.18803	0.07618	-0.005753	-0.027174	0.046815	-0.0373615	0.13115	0.0516625	-0.043578	0.062998	-0.10779	-0.017334	0.036312	-0.027749	0.010921	0.13115	0.042189	-0.099257	-0.021574	-0.052773	-0.25699	-0.26624	-0.15951	-0.1082	0.036937	0.051842	-0.056408	-0.032036	-0.052692	-0.018189	0.11583	-0.056011	-0.067832	-0.013381	0.035628	-0.15576	-0.011915	-0.33605	-0.098271	-0.001317	0.043495	-0.10968	0.07908
302	0.033322	0.034239	-0.066143	0.02305	0.0294475	-0.045148	-0.012784	-0.041455	-0.009781	-0.14792	-0.34555	-0.027715	0.061943	0.010772	-0.18326	0.18451	-0.14036	0.022778	0.11664	0.15216	0.27928	0.061943	0.10602	0.034617	0.029694	-0.023619	0.068925	-0.1258	0.17158	-0.001638	0.10285	0.092413	-0.30647	0.46287	0.037194	0.13802	0.077524	0.019897	-0.074474	0.0089255	0.028626	-0.047145	0.036842	0.206	-0.51941	0.039723	0.13748	-0.049916	-0.044685
303	0.002478	0.097003	0.072331	0.11073	0.1102605	-0.041983	-0.041209	-0.18913	-0.091729	0.051342	0.16656	0.1267805	-0.037747	0.06126	-0.095647	0.17376	-0.10579	0.056766	-0.19343	0.10227	-0.26204	-0.037747	0.004873	0.047686	-0.00904	-0.038457	-0.004518	0.034766	-0.30609	-0.061751	0.022327	0.14283	-0.38102	0.00763	0.010239	-0.072595	0.02204	0.15566	-0.10385	0.2079815	0.019457	0.15959	0.058352	-0.00499	0.5123	0.036061	0.030913	0.13118	-0.00328
304	0.12067	0.018214	0.15066	0.070509	0.1086315	-0.01997	0.044973	0.042848	0.065494	-0.025062	0.17445	0.04255	0.017035	0.046971	0.013532	0.041806	-0.084397	-0.022949	-0.11795	-0.09783	-0.14423	0.017035	0.013595	-0.20744	-9e-05	-0.053786	-0.14206	-0.028037	-0.40266	-0.19387	0.068217	0.022942	-0.067954	0.071109	-0.045503	-0.055492	-0.012	-0.003681	-0.10151	0.0807665	0.031157	-0.089356	-0.067072	-0.092302	0.081415	0.007471	-0.054309	0.061704	0.001169
305	0.027243	0.1422805	-0.23487	0.087654	0.064233	-0.12866	0.10734	-0.16609	0.01038	-0.11777	-0.62244	0.011904	0.1258	0.0155955	-0.10145	0.14675	-0.067269	0.10187	0.088117	0.073281	-0.035135	0.1258	0.037408	-0.013283	0.052892	0.097806	-0.077812	-0.011497	-0.1401	-0.12342	0.17206	-0.039654	-0.28115	-0.043617	0.10808	-0.013263	0.12396	0.10026	-0.14056	0.137394	0.001432	0.001612	0.077384	0.008435	-0.19723	-0.087768	0.045243	-0.04902	0.11169
306	0.008896	0.115456	-0.16778	0.047003	-0.018626	-0.063719	-0.099195	0.007262	0.054055	0.13003	-0.0085	0.0142485	-0.10931	0.0683015	-0.041565	-0.042762	0.050027	0.15594	0.013136	0.014313	-0.015532	-0.10931	-0.000862	0.19168	0.12297	0.054674	0.059452	0.11474	-0.091438	0.036912	-0.01843	0.006619	-0.16081	-0.063697	0.074253	-0.002399	0.084233	0.11467	0.075074	0.2309115	-0.045262	-0.041555	0.076503	0.11413	0.42475	-0.090896	0.079593	0.006362	-0.042781
307	-0.051513	0.0751195	0.005244	0.023452	-0.0105205	0.064447	0.087988	-0.053867	-0.049329	-0.061816	-0.083967	-0.047692	-0.00159	0.076799	0.093822	0.010135	-0.025745	0.17377	0.004498	0.011133	0.035104	-0.00159	0.083023	0.23899	0.1039	-0.009215	0.068567	0.073269	-0.028469	0.094491	-0.037292	0.1068	-0.2174	0.059833	-0.12654	0.077056	0.12098	0.018123	0.1811	-0.117392	-0.036483	-0.14735	-0.054646	0.22152	-0.146	0.17016	0.003369	0.11293	0.099785
308	0.080538	0.0134155	-0.001411	0.12377	0.0316365	-0.037081	0.044022	-0.024922	-0.036561	0.045041	0.097141	0.034627	0.067447	0.0096155	-0.007804	-0.11814	-0.10634	0.064423	0.14189	0.008603	0.10318	0.067447	-0.098073	-0.004894	-0.03466	0.045624	-0.014254	-0.039311	0.085116	0.077391	0.072053	-0.047888	-0.17573	0.011442	0.08401	0.062386	0.12354	0.024548	-0.083643	0.017579	-0.081921	-0.16135	0.011695	-0.19728	-0.092656	-0.036364	0.011307	0.009821	-0.004078
309	0.004383	0.063047	0.027057	0.014619	0.073634	-0.15273	0.076302	0.023671	0.039704	0.099	-0.13854	0.053604	0.14892	0.007438	-0.032943	-0.031176	-0.083164	0.069971	-0.035487	0.10208	-0.010918	0.14892	-0.032215	-0.15091	0.001297	-0.018722	-0.10716	0.14155	-0.14512	-0.002405	0.091761	0.0078	-0.21051	-0.17443	0.051617	-0.027958	0.016871	0.049371	-0.050578	0.0417595	-0.02279	0.16536	0.017811	-0.059774	-0.074754	-0.015012	0.14862	0.091085	-0.025585
310	0.0901	-0.00808	-0.075691	0.27481	0.147925	0.12096	0.25472	0.18305	-0.15633	0.18633	-0.29875	0.091309	0.31203	-0.013427	-0.043915	-0.048909	-0.02834	0.12487	0.49757	-0.003107	0.44371	0.31203	0.052491	0.046086	0.044911	-0.09457	-0.00537	0.066212	0.36545	0.25934	-0.047223	0.15277	-0.20786	-0.036365	0.18447	0.079568	-0.047077	-0.093047	0.15924	-0.095702	-0.068332	0.22043	0.020375	-0.11645	-0.17769	0.053771	0.024056	0.020005	-0.033753
311	0.037539	0.0390585	0.032933	-0.061395	0.126646	0.001871	0.098172	0.18927	0.19674	0.11923	-0.088965	0.12762	-0.005531	0.155785	0.1559	-0.042853	0.30078	0.022146	0.00935	-0.17764	0.1195	-0.005531	0.072055	0.16552	-0.06098	0.27863	-0.16954	-0.12554	0.014035	-0.11668	0.11096	0.12128	-0.28362	0.25967	-0.063525	-0.012005	-0.031634	0.011181	-0.003619	0.0812195	-0.092046	-0.43851	-0.009228	-0.051294	-0.24405	-0.30054	-0.027141	-0.001214	-0.070638
312	0.035231	0.040593	-0.030402	0.13789	0.135955	0.052061	0.030321	0.12457	0.098351	-0.040865	0.057315	0.0549515	0.16406	0.0692895	-0.063871	0.21687	-0.088651	0.16602	-0.18864	-0.068208	-0.013658	0.16406	-0.011877	-0.061929	0.00406	0.19589	-0.027326	0.12711	-0.07852	-0.051537	0.044157	-0.17812	-0.26933	0.26033	-0.019747	0.084311	0.1151	0.045141	0.026279	0.0246805	0.10235	-0.45174	-0.22888	0.027818	0.31483	-0.21511	0.19958	0.06759	-0.11323
313	0.16155	0.0446075	0.058012	0.033018	0.1001275	0.062974	0.082743	0.006019	0.045757	-0.081497	0.10858	0.0862215	0.094964	-0.028062	0.03888	0.026094	0.063955	0.12524	-0.22168	-0.055288	-0.14826	0.094964	-0.004334	-0.12858	0.002143	-0.008947	-0.069804	0.14621	-0.2864	-0.12714	0.066126	0.088265	-0.3066	0.13679	0.12535	-0.004836	-0.165	0.059019	0.19678	0.107485	0.013276	-0.50559	0.01823	0.10566	0.18036	-0.059664	0.053881	0.16986	-0.1002
314	0.18877	0.067401	0.017574	0.039148	-0.0518295	0.004392	0.019157	0.098657	0.067823	0.1533	-0.0791	-0.00885	0.041873	0.0734185	0.059559	-0.28361	0.067168	-0.001669	0.19762	0.021128	0.1922	0.041873	0.034377	-0.079226	0.031061	0.14158	-0.29899	-0.21073	-0.043917	-0.01325	-0.061802	-0.13812	-0.10689	0.051427	-0.049626	0.002096	-0.1256	-0.12834	-0.033922	0.0596875	-0.062922	0.26526	-0.045267	-0.16469	-0.11619	0.11566	0.1773	0.091089	0.10095
315	0.10746	0.187875	0.031789	0.088142	0.0393365	0.10334	-0.018358	0.014071	0.076177	0.061115	0.10626	0.092553	-0.13066	-0.012753	-0.035732	0.054806	-0.012755	0.32124	-0.34697	0.067386	-0.28005	-0.13066	0.089817	-0.13967	0.14994	-0.18339	0.12222	0.02642	-0.62036	-0.16551	-0.009804	-0.078406	-0.22725	0.55226	0.062145	-0.009498	-0.070028	0.17208	0.007642	0.1470065	0.026718	-0.010901	0.080528	-0.11402	-0.07788	0.13911	0.12964	0.20594	0.075639
317	0.098902	0.0724165	0.14452	-0.005291	0.094175	0.049578	-0.060392	-0.10219	0.31537	0.063772	0.17135	0.0725495	-0.069364	0.003476	-0.052661	-0.00026	0.13468	0.34132	-0.002979	0.30735	0.11167	-0.069364	0.008108	-0.020169	0.26393	0.031602	0.19719	0.013632	0.014033	0.017344	-0.11894	0.044158	0.37124	0.29052	0.10791	0.11174	-0.13353	0.20608	-0.12949	0.09587	-0.04992	0.39237	0.16015	-0.038287	-0.22916	0.29293	0.24704	0.48718	0.00965
318	0.003455	0.0149875	-0.14042	0.19385	0.044858	-0.033036	0.020526	-0.19088	0.089791	0.004165	0.1126	0.0423945	-0.121	-0.122685	0.071304	-0.028726	0.14257	0.12876	-0.16627	-0.30837	-0.15468	-0.121	0.12001	-0.21788	0.052737	-0.31618	0.036214	0.082799	-0.19795	-0.14114	-0.024108	0.15234	-0.02827	-0.1363	-0.028916	0.096072	-0.19488	0.29712	-0.15901	0.20062	-0.081918	0.081948	-0.18114	-0.080999	0.14344	-0.12011	-0.14499	-0.10522	-0.079697
319	0.28977	0.073456	0.092036	-0.083989	-0.0560595	-0.026142	-0.15149	-0.13286	0.44584	0.17316	-0.30978	0.200925	0.077984	-0.06172	3.1e-05	-0.11276	0.21863	0.067159	0.25772	-0.035087	0.005837	0.077984	-0.011964	0.18555	0.048089	-0.029648	-0.39992	-0.087205	0.10913	0.16246	0.071433	0.22507	-0.23173	-0.003942	0.097971	-0.040768	-0.18391	0.050681	0.06838	-0.018926	-0.021546	0.065353	0.11915	-0.040911	-0.059481	0.063677	0.1388	0.1057	-0.073795
320	0.14442	0.0699405	0.041013	0.007402	-0.135462	0.028004	0.30436	0.067539	0.33086	0.18496	-0.1665	0.1563095	-0.24709	0.021385	-0.021116	-0.068447	-0.0511	0.002408	0.10286	0.79848	0.092131	-0.24709	-0.094378	0.17076	0.12256	-0.16364	-0.18975	-0.008739	0.010309	0.15943	0.024976	-0.13631	-0.2052	-0.036989	0.12334	-0.16835	0.081388	-0.04817	0.54615	-0.164645	-0.14787	0.13857	0.1604	-0.15993	0.15603	0.029468	-0.001459	-0.22662	-0.13164
321	0.091378	0.0721315	0.011681	-0.039045	-0.04852	0.083956	-0.20122	0.044836	-0.10276	0.008332	0.33821	0.0368885	-0.053697	-0.0558245	-0.16239	-0.32858	-0.13503	0.24733	-0.12848	-0.02648	-0.2236	-0.053697	-0.12544	-0.10648	0.038164	0.17419	-0.057246	-0.003867	-0.34084	-0.12788	-0.11707	-0.002333	0.039385	0.3066	-0.59056	0.20988	-0.051474	0.065728	0.2015	-0.0185165	0.044209	0.31829	-0.053546	0.61557	0.25969	0.094574	0.11946	0.13052	0.11546
322	0.13208	-0.052124	-0.005247	-0.074182	-0.0185055	-0.017281	0.12723	0.10014	0.13589	0.018423	-0.23016	0.054021	0.064818	0.0224385	-0.091586	-0.28152	0.023347	-0.055789	0.24722	0.41847	0.28131	0.064818	0.39215	-0.12685	-0.047984	-0.1005	0.019746	-0.052036	0.31643	0.030422	0.14347	0.003133	-0.19536	-0.24402	-0.36231	0.029882	-0.12939	0.085412	-0.094559	-0.118495	-0.054435	0.060791	-0.10332	-0.030234	-0.33206	0.26043	0.27263	-0.074342	-0.064077
323	0.11902	-0.047002	0.083899	0.042672	0.044707	-0.11759	-0.000146	-0.12498	0.022193	-0.024236	0.19943	0.057653	-0.027041	0.0285415	0.07454	0.10303	0.056507	-0.011493	-0.16805	0.24774	-0.33828	-0.027041	-0.15504	-0.18449	-0.012526	-0.068716	-0.15379	-0.014851	-0.73798	-0.17862	0.04719	0.007897	-0.039079	0.14983	-0.066564	0.021024	0.35516	-0.070819	0.15163	-0.004134	-0.28804	-0.061703	-0.14347	-0.23342	-0.17023	0.23678	0.18975	-0.10298	0.23336
324	0.2481	0.074602	-0.044782	0.10263	0.0447425	0.148	-0.13447	0.12217	0.22832	0.06463	-0.51884	0.2078	-0.061223	-0.225478	0.050428	-0.12004	0.15673	-0.06035	0.17339	0.065132	-0.057534	-0.061223	0.023831	0.091966	0.034645	0.13375	0.079942	0.19889	0.28004	0.15763	-0.25681	0.17	-0.060996	-0.021423	0.11825	-0.099476	-0.13478	0.14599	-0.051237	-0.0839565	-0.15247	0.21926	-0.15113	0.57944	-0.12241	-0.002071	0.16219	-0.025883	-0.19984
325	0.044449	-0.06284	-0.004687	0.085826	0.0531815	-0.18371	-0.04468	-0.14824	-0.22348	0.029762	0.18941	0.114496	0.063567	-0.0027235	-0.37603	-0.15614	-0.11487	-0.014303	-0.095042	0.28098	0.085545	0.063567	0.02489	-0.12915	0.077373	-0.66031	-0.0655	-0.024553	-0.24458	0.041403	0.059541	-0.034396	-0.28708	0.023053	-0.30767	-0.028449	-0.11288	0.071135	0.042888	0.072912	0.11441	0.055768	-0.010289	-0.11684	0.13301	-0.076659	0.25103	0.16962	0.12427
326	-0.028857	-0.101816	0.20246	-0.043456	-0.0010755	-0.006332	0.2058	0.28401	-0.1151	0.14362	-0.18642	0.0086175	-0.069052	-0.109678	0.043785	0.078816	0.060834	-0.033881	0.32275	-0.034028	0.081722	-0.069052	0.096973	0.32669	-0.06881	-0.031991	-0.059118	-0.041318	0.53789	0.25259	-0.1182	0.24801	-0.27068	-0.28045	0.014546	0.027328	0.3016	0.000268	0.18263	0.0706295	0.032136	0.047407	0.037646	-0.16979	-0.0062	0.13162	0.032003	-0.075855	0.032285
327	-0.09093	-0.096198	-0.20878	0.11164	-0.0823805	0.16736	0.051287	0.11816	0.073458	-0.0519	-0.28756	-0.0889975	0.006435	0.0274015	9.4e-05	-0.005852	-0.045401	0.24471	0.1831	0.10844	0.41235	0.006435	0.26779	0.25829	0.058685	0.000746	0.003063	0.12565	0.18673	0.24294	-0.019892	0.021725	-0.11708	0.37025	0.046306	0.20989	0.019587	0.14632	0.059916	-0.085917	-0.047804	-0.34429	-0.000886	0.047906	-0.22136	-0.0258	0.054067	0.078463	0.013597
328	0.10681	-0.0519315	-0.039861	0.19217	0.0652635	0.062312	0.12491	-0.093882	0.30867	-0.006469	-0.3471	-0.0260575	0.11738	-0.0138765	0.15821	0.18985	-0.10128	0.093195	-0.42416	0.003979	-0.4412	0.11738	-0.018526	-0.1766	0.043333	-0.025378	-0.20324	0.10897	-0.75207	-0.058517	0.079252	0.006175	-0.38881	-0.23691	0.001279	0.053405	0.19306	-0.046294	-0.1728	-0.145257	-0.002588	0.27753	0.050863	-0.26338	0.067455	0.087277	0.16981	-0.11894	0.13474
329	0.054378	-0.0074175	0.000305	0.15971	0.0758475	0.087729	0.090109	0.03345	0.007372	-0.037591	-0.20817	0.1230405	0.18563	-0.000859	-0.010459	-0.16115	0.22242	-0.18209	0.1359	-0.11063	-0.1448	0.18563	0.033628	-0.099899	0.060198	0.0506	-0.23683	-0.087572	-0.039091	0.009289	-0.058814	0.19726	-0.1816	-0.053512	-0.30885	0.041003	-0.1533	0.038556	-0.003787	0.093016	-0.094854	0.037299	0.056097	-0.071842	-0.10094	-0.253	-0.10054	-0.047855	-0.12119
330	0.13203	-0.035229	0.011353	-0.057402	0.0179075	0.15663	0.15005	-0.089558	0.012772	0.14235	0.063274	0.0344555	-0.093257	-0.132615	0.095188	-0.077914	0.12503	0.024427	0.51426	0.033369	-0.047475	-0.093257	0.11813	0.05723	0.091532	0.097748	0.07194	0.11026	-0.033574	0.26466	-0.13808	0.10425	-0.09781	-0.016804	-0.13262	-0.013628	0.044991	-0.027491	0.13599	0.0900755	-0.094576	-0.014717	-0.1793	0.054898	0.19198	-0.13472	0.051718	0.014098	-0.11394
331	0.045167	0.042548	-0.17459	0.15765	-0.106861	0.086431	0.32619	0.16109	0.16381	0.12301	-0.1895	-0.0815515	-0.17634	0.0498855	0.020721	0.000603	-0.004975	0.18324	0.27653	-0.018107	0.30641	-0.17634	0.051709	0.25137	0.051393	0.12544	-0.067659	-0.10916	-0.014994	0.32024	-0.03982	0.002343	-0.20311	0.067041	0.045048	0.07669	0.11525	0.011158	-0.007657	0.140748	-0.045884	0.068025	0.024419	-0.082293	-0.14112	0.13908	0.019859	0.15468	0.16313
332	0.010791	-0.133107	-0.01623	0.084276	0.27012	0.032641	-0.10895	0.16413	-0.20451	-0.14869	0.20848	-0.10722	0.11407	0.0966595	0.089319	0.14111	0.009438	0.028273	-0.070901	0.010496	0.12631	0.11407	-0.26642	-0.056669	-0.011017	-0.028646	0.052074	0.0348	0.10156	-0.03384	-0.11092	0.044387	0.01474	0.16889	0.083241	-0.039133	0.13731	0.05375	0.047679	-0.0259535	-0.11138	-0.38975	0.12568	0.012045	-0.29402	0.055911	-0.004266	-0.14859	-0.030437
333	0.11627	0.0520425	0.23265	-0.006272	0.087707	-0.26591	0.10707	0.092414	-0.13733	0.1393	-0.095065	-0.0589305	0.15638	0.02907	0.081432	-0.060449	-0.056884	-0.10945	0.13129	0.069411	0.33917	0.15638	-0.31581	0.30487	-0.13813	0.055729	-0.57634	-0.47005	0.32812	-0.19868	0.20817	0.057787	-0.16415	0.18618	0.092451	-0.069294	0.36723	0.016927	0.15035	0.1257085	-0.15471	-0.019339	-0.1273	-0.55924	-0.32718	0.17706	0.1342	-0.053476	0.16565
334	0.053088	0.002872	-0.10125	0.061626	0.03706	-0.053892	0.20991	-0.083559	-0.14394	-0.079219	-0.23436	-0.100706	0.013284	0.0721025	-0.02666	-0.092667	0.047796	-0.044211	-0.41147	-0.086168	-0.42549	0.013284	-0.11529	-0.19946	-0.01951	-0.077259	-0.002405	-0.089111	-0.55821	-0.14722	0.12058	0.10726	-0.31816	-0.25662	0.044072	-0.014875	-0.000162	0.14743	-0.20907	0.1252285	0.16501	0.033632	0.18825	-0.066746	0.78514	-0.12365	0.067742	-0.26924	0.53366
335	0.017208	0.0188185	0.032003	-0.089056	0.063704	-0.058641	0.16363	0.075442	0.012779	0.33734	-0.34058	0.0819705	-0.086157	-0.092834	-0.26642	-0.25937	-0.12971	0.061638	0.44925	-0.017625	0.058371	-0.086157	0.006062	0.32372	0.020174	0.13723	-0.13292	-0.11885	0.19471	0.19998	-0.067481	-0.074988	0.21714	-0.10821	0.02304	-0.071244	0.0722	-0.027126	0.05983	0.0080375	-0.14406	0.082713	-0.12597	-0.21408	-0.057534	0.021096	-0.057683	0.11074	-0.21446
336	0.075297	-0.02925	0.040765	0.1188	0.13793	0.043461	0.021905	-0.02151	0.015033	-0.035949	-0.077648	0.024359	0.081546	0.0885815	0.038574	-0.032545	-0.11951	0.040897	-0.15935	0.042534	-0.17217	0.081546	0.011976	-0.086255	-0.047616	0.024174	-0.13363	-0.12076	-0.47299	-0.005085	0.093448	-0.20009	-0.40371	-0.033622	-0.040496	0.073221	-0.11289	-0.10121	0.14246	-0.0021395	0.16355	-0.27432	-0.036367	-0.33116	-0.008713	0.1562	0.07426	-0.15479	0.15832
337	0.0137	-0.005681	0.019675	-0.022199	0.033335	-0.013395	0.030035	-0.11538	0.092202	0.002019	-0.026295	0.080733	0.080355	-0.0361485	-0.070844	-0.099251	-0.054716	0.055293	0.060011	0.02474	-0.008288	0.080355	-0.046038	-0.002363	-0.006557	-0.061762	-0.010918	-0.012335	0.14369	0.064741	-0.003186	0.012392	0.034263	0.11069	0.027208	0.043243	-0.049191	0.048488	-0.090195	0.0121385	0.018207	0.022182	0.018282	-0.065926	-0.10227	-0.083715	0.064445	0.031486	-0.086195
338	-0.031508	-0.029437	0.1526	0.011161	0.0230265	0.069678	0.13147	0.20224	-0.11629	-0.10068	-0.21558	-0.0090895	0.06925	0.0024185	-0.030461	-0.15966	-0.13749	-0.039755	0.047954	-0.013408	0.11981	0.06925	0.021161	-0.099026	-0.076316	-0.035116	-0.0803	-0.18721	0.02651	-0.002041	-0.093024	-0.069921	-0.13194	-0.079129	0.087821	-0.005846	0.060143	-0.060625	0.13713	0.026518	-0.021027	-0.19955	0.034683	-0.14099	0.17343	0.1345	-0.1221	0.027927	0.066782
339	0.054529	0.044693	-0.074207	-0.016537	0.0451675	0.17621	0.225	-0.005028	0.35175	0.10902	-0.28265	0.0367625	0.070233	0.0440795	-0.16791	0.021459	0.018669	-0.064186	0.12312	0.12474	0.14099	0.070233	0.31566	0.11993	0.013842	-0.046998	0.02853	0.22047	0.16555	0.072364	-0.032175	0.058432	-0.18624	-0.093381	0.040511	-0.023107	-0.065721	-0.02066	0.030501	-0.002417	0.11866	0.083987	0.003055	-0.029183	-0.079698	0.05681	0.13539	0.026458	0.011641
340	0.016108	0.1328775	-0.064657	0.10016	0.0797995	-0.071417	0.093805	0.019302	0.073818	0.067902	-0.39958	0.0597895	0.26954	0.074474	0.002013	-0.23296	0.05795	-0.13425	0.41142	-0.01427	0.39515	0.26954	-0.036927	0.093161	0.030591	0.1282	-0.05262	0.049414	0.33655	0.30529	0.013324	-0.031862	-0.004699	0.00982	0.002211	0.22762	-0.10375	0.010416	-0.19701	0.0783135	0.11653	0.11158	0.10839	-0.070405	-0.14317	-0.017122	-0.007643	-0.027023	-0.058486
341	0.073997	0.1102105	0.24347	-0.14938	-0.1012295	-0.090135	0.055162	0.30508	0.22801	-0.053375	-0.11442	-0.079	-0.000564	-0.0643645	-0.22287	-0.21536	0.089519	-0.011765	0.017527	0.10375	0.06786	-0.000564	-0.13391	0.22625	0.059834	0.013171	0.044188	-0.010631	0.34582	0.19176	-0.13753	0.069564	0.050569	-0.18324	0.09662	0.080906	-0.08789	0.12569	0.20442	0.124889	0.13738	0.033983	0.081409	0.2356	-0.064353	0.007817	0.062133	0.1383	-0.058152
342	0.10944	-0.0535005	0.011749	0.29426	0.034189	-0.14755	-0.02118	-0.071718	0.031475	-0.08176	-0.009184	0.09251	0.10196	0.144145	0.016629	-0.082482	-0.00967	-0.059149	-0.080138	-0.027333	-0.081764	0.10196	0.024946	-0.24549	-0.042834	0.098503	-0.18111	-0.006069	-0.219	-0.033106	0.16544	-0.21063	-0.15608	-0.058884	0.087146	-0.11281	-0.026993	0.042675	-0.19877	0.0496575	-0.021993	-0.15494	0.084306	-0.16538	-0.14068	-0.056037	-0.074821	-0.2003	-0.014093
343	0.12237	0.011248	-0.030319	-0.021777	0.0054855	-0.028255	0.072891	-0.08169	0.12978	-0.01071	-0.014879	0.083295	0.093596	-0.0018275	0.066923	-0.12581	0.07612	0.069065	-0.075099	0.008452	-0.094481	0.093596	0.003839	-0.11708	0.039065	0.041903	0.006592	0.06777	-0.22519	0.007505	-0.03059	0.018161	-0.14491	-0.14901	0.056635	-0.10353	-0.024118	0.063404	0.004666	-0.0656405	0.042539	0.09791	0.014639	0.26673	-0.054921	0.021804	0.004959	-0.006521	0.001958
344	0.060967	-0.0499715	0.17077	-0.063645	0.1013535	-0.069944	-0.092259	0.054541	-0.11769	0.018828	0.11385	-0.062749	0.075086	0.1029955	-0.074305	-0.19297	-0.015922	-0.1065	0.1312	-0.022259	-0.093107	0.075086	-0.16467	-0.057947	-0.025612	-0.057017	-0.032523	0.005703	-0.031641	-0.14839	-0.081712	-0.056101	0.1174	0.04213	-0.06881	-0.023492	0.057892	-0.009452	0.10716	-0.0755695	0.10731	-0.07456	-0.10706	-0.19279	-0.1898	0.013078	0.071815	-0.13165	0.01659
345	0.11007	0.06775	0.081379	0.072007	0.0791325	0.012288	-0.073077	0.031982	-0.01494	-0.007908	0.069654	0.019447	0.1477	0.167205	0.027351	0.021421	-0.045356	-0.007565	-0.19994	-0.014266	-0.18187	0.1477	0.029749	-0.22975	-0.056496	0.019695	-0.16764	-0.10193	-0.35655	-0.24174	0.10122	-0.082035	-0.002203	0.00092	-0.020187	-0.039762	0.021242	0.05302	-0.077002	0.152403	0.058231	0.034904	0.079327	-0.2332	-0.074884	-0.025234	-0.030328	-0.10151	0.06095
346	0.017905	0.021458	-0.10172	-0.010427	0.0302115	-0.038241	0.16302	-0.068244	-0.061897	-0.02261	-0.02775	-0.032093	-0.079717	0.0576535	0.000771	0.064992	0.004037	0.096891	-0.12799	-0.001934	-0.23917	-0.079717	-0.080966	-0.11421	0.011533	-0.011583	-0.092883	0.079684	-0.17835	-0.06826	0.080337	0.037739	-0.16464	-0.12024	-0.041409	0.05872	-0.011601	0.13875	0.229	0.062789	0.082825	0.15179	-0.010968	-0.034092	-0.05982	0.002882	0.028494	-0.13092	0.061806
347	0.043534	0.07428	0.045962	0.036649	0.0306875	0.017988	0.11586	-0.046629	-0.04291	0.027624	0.087613	0.027406	0.031852	0.0468355	-0.009697	0.061208	-0.00057	0.007629	-0.11724	0.009351	-0.078356	0.031852	-0.002882	-0.037147	-0.000758	0.015935	-0.045834	0.041503	-0.22482	0.044363	0.057111	-0.00895	-0.063626	0.10811	-0.022695	0.01734	0.0463	0.04751	0.099851	0.097262	0.04467	0.049101	-0.030048	-0.09898	-0.048627	0.054582	0.064993	-0.022184	0.040016
348	0.001783	-0.0069025	-0.052957	0.074153	0.0281295	-0.052275	0.067367	-0.023675	0.018898	-0.008381	0.042487	-0.009689	-0.000989	0.0948155	0.062767	0.05206	0.050149	-0.03816	-0.10816	-0.066752	-0.090308	-0.000989	-0.053194	-0.21348	-0.016145	0.039021	0.023712	0.087003	-0.1232	0.003282	0.082899	-0.013845	-0.071975	0.17644	-0.038657	-0.007648	-0.047119	-0.015983	-0.044468	0.0084325	0.066204	0.090147	0.007299	0.006257	-0.016644	-0.047128	-0.036775	-0.14995	0.015487
349	0.014425	0.007407	-0.16476	0.087067	0.0476895	0.097145	0.22444	0.057946	-0.20084	0.006379	-0.32901	-0.070682	-0.00778	0.0664625	0.041347	0.017058	0.032955	0.072915	0.03849	-0.007879	-0.01267	-0.00778	0.15831	0.009451	0.020025	0.026755	-0.016562	0.2048	-0.027669	0.12245	0.15107	-0.049756	-0.10101	0.037262	0.047342	0.034053	-0.010122	-0.078605	0.11963	-0.0904215	0.065715	0.10628	0.092482	0.009807	-0.099486	-0.001667	-0.035843	-0.084652	-0.038098
350	0.10868	0.042526	-0.076669	0.087695	0.0835845	-0.03197	0.057313	-0.16352	-0.00314	-0.1056	0.29454	0.0138705	0.16179	0.0794195	0.084204	0.3196	0.056877	0.049058	0.53276	0.040273	-0.064458	0.16179	-0.17784	-0.047931	0.001462	0.01515	-0.086053	-0.025819	-0.070598	-0.011862	-0.1136	0.003123	0.064218	0.22747	0.051215	0.076735	0.12822	0.000895	-0.043069	-0.059549	0.018415	-0.032488	0.040233	0.016607	-0.10392	0.028382	0.073472	-0.073958	0.069739
351	-0.017048	0.0038765	-0.039276	-0.015929	0.0298015	-0.011419	0.084772	0.17692	-0.15117	0.004061	-0.05264	0.039125	0.28048	0.0988055	0.0111	-0.23603	0.02137	-0.082048	0.054196	0.001063	0.243	0.28048	-0.051421	0.019585	-0.072189	0.016255	-0.068354	-0.10992	0.33614	0.14563	0.060093	-0.04227	-0.028573	0.027364	-0.000607	-0.013023	-0.052997	0.010279	-0.12494	0.0164955	-0.034757	-0.007853	-0.010368	-0.009987	0.000688	0.026484	0.034047	-0.080812	0.00972
352	0.13505	-0.0043315	0.009874	0.015884	-0.009305	-0.010232	0.003457	-0.1479	0.16773	-0.084852	-0.16813	0.011228	0.12328	0.0463535	0.005959	-0.21949	0.087099	0.11427	-0.065284	-0.079893	-0.16869	0.12328	-0.08296	-0.24346	-0.004904	-0.013488	-0.072231	-0.05715	-0.27102	-0.15835	-0.015769	0.075864	0.009898	0.039358	-0.042475	-0.016633	-0.044088	0.054676	-0.10588	-0.021956	-0.020758	0.021719	-0.076809	0.078116	-0.002109	0.023451	-0.078205	-0.1355	0.061837
353	0.001209	0.00574	-0.10034	0.020411	0.033552	0.11463	0.009713	-0.05412	-0.060857	-0.074883	0.023754	0.0052205	0.1343	0.006917	0.00934	0.035408	0.017403	0.095714	-0.040789	-0.046617	-0.009495	0.1343	0.1601	-0.044056	-0.025863	-0.019294	0.00079	-0.022399	0.008012	-0.023542	0.082531	-0.021138	0.017222	0.032832	0.032851	-0.045147	-0.056944	-0.012271	-0.071529	-0.1119375	-0.05668	-0.057292	-0.068998	-0.016512	-0.045014	-0.069558	-0.040874	-0.059361	0.005607
354	0.039756	-0.033685	-0.10279	0.000679	-0.0287625	0.021375	0.14337	-0.1077	0.066016	-0.25906	-0.099837	0.00315	-0.066588	0.0539335	0.066406	0.048736	0.072872	0.030302	0.054501	-0.0401	0.01052	-0.066588	0.078482	-0.23485	0.082826	-0.008954	-0.14883	0.13736	-0.31095	-0.033711	0.012711	0.034	0.043726	-0.077022	-0.059631	-0.034546	-0.14108	0.009313	-0.13694	-0.048592	-0.005961	0.07906	-0.061275	-0.021069	-0.00561	0.018937	-0.042948	-0.077836	0.027718
355	0.18895	0.028437	0.056127	0.022717	0.004865	-0.072966	-0.10065	-0.29694	0.050301	-0.039924	0.21977	0.120363	-0.1933	-0.078219	0.076145	-0.16558	0.22606	-0.049486	0.058558	-0.081268	-0.18432	-0.1933	-0.20899	-0.18505	0.1393	0.080706	-0.23062	-0.046525	-0.45998	-0.2855	-0.15225	0.18744	0.17075	0.01904	-0.071627	0.041618	0.065381	0.13506	-0.14073	0.0803675	-0.097659	0.097669	-0.053244	0.24555	-0.12888	0.058123	-0.051394	0.005019	0.10097
356	0.10033	0.074796	0.12791	-0.068149	0.0566085	-0.012634	-0.047695	0.027534	0.054956	0.056569	0.040318	0.0951435	0.11198	0.0144615	0.014051	0.005446	0.029675	0.005108	-0.15599	-0.14476	-0.24577	0.11198	-0.068073	-0.32033	-0.05262	0.078847	-0.074174	0.073025	-0.58129	-0.14209	-0.013522	0.025997	0.084476	0.18891	-0.04614	-0.099291	-0.023767	0.061302	-0.22725	0.0735915	0.032469	-0.012877	-0.017167	-0.041075	-0.10027	0.029331	-0.090997	0.075715	0.085435
357	0.083568	-0.0145075	0.10125	-0.063599	0.0520065	-0.074714	-0.010636	-0.066389	0.053629	-0.060316	-0.001865	0.0607685	0.016346	-0.0865005	-0.056647	-0.02677	-0.015524	-0.037112	-0.19294	0.035669	-0.16223	0.016346	-0.12807	-0.317	0.039702	0.050545	-0.086262	-0.070956	-0.60387	-0.25464	0.03758	0.050923	0.27059	-0.21488	0.026623	-0.11119	-0.021687	-0.02403	0.19372	0.0561375	-0.032736	-0.043973	0.014603	-0.051796	-0.062516	-0.033538	0.008637	-0.14712	-0.069784
358	0.085636	0.013845	0.17746	-0.13606	0.017181	-0.18297	-0.30396	-0.25907	0.16271	-0.17902	0.23294	0.143315	-0.010284	-0.1326025	-0.10165	-0.38505	0.34882	-0.065618	0.19415	0.07121	0.002934	-0.010284	-0.21825	-0.24926	0.14405	0.017492	-0.22052	-0.26178	-0.49325	-0.1273	-0.14864	0.1271	0.17943	0.07138	-0.014046	-0.092979	0.000546	0.070087	-0.029789	0.073589	0.054771	0.10076	-0.053216	0.090847	-0.10623	-0.029575	0.05635	-0.13025	0.014454
359	0.14309	0.0405625	0.078357	-0.15388	0.0505115	-0.14303	-0.15348	-0.06756	0.1105	-0.024922	0.036942	0.0744305	-0.091699	-0.040403	0.005917	0.013364	0.055878	-0.054278	0.038452	0.076813	-0.055189	-0.091699	-0.1291	-0.27685	0.034337	0.008006	-0.19596	-0.042411	-0.25102	-0.17408	-0.16098	0.059659	0.19635	-0.18654	-0.06028	-0.026261	-0.023673	0.045244	0.011136	-0.021782	0.038367	-0.009469	-0.06192	0.23705	-0.015442	0.008253	0.061923	0.11954	-0.00761
36	-0.003669	0.0660165	0.055036	-0.086623	0.0747	-0.11631	-0.024271	-0.077058	-0.082121	0.013123	0.17709	-0.1268	-0.00644	-0.0181945	0.12756	-0.035966	0.29677	-0.028386	-0.17386	-0.087155	-0.26955	-0.00644	-0.15862	-0.21217	-0.0001	-0.085383	-0.024568	-0.062129	-0.4706	-0.24553	-0.16413	0.47285	0.084833	0.39804	-0.13989	-0.020235	0.089096	0.14002	-0.14822	0.1431425	-0.018926	0.007028	0.034986	0.001365	0.13874	-0.052968	-0.071188	0.013087	0.16164
360	0.13106	0.173149	-0.013789	0.088194	0.079811	-0.085672	-0.14676	-0.00155	0.16821	-0.093876	-0.023816	0.0598035	-0.030278	-0.15925	0.30882	0.04318	-0.2455	0.11089	-0.34192	-0.027287	-0.15663	-0.030278	-0.079046	-0.19031	0.086497	-0.069861	0.053272	-0.017719	-0.4624	-0.24392	0.022264	0.11704	0.15733	0.12922	-0.069761	0.023657	0.004422	0.052848	-0.075618	-0.06214	-0.035476	-0.025788	-0.20038	0.12752	-0.31797	-0.52563	0.16255	-0.000943	-1.3089
361	0.010784	-0.0840225	0.084279	-0.15104	0.124976	0.017485	-0.075138	-0.064928	-0.10328	-0.075298	0.1334	-0.148845	0.03007	0.056425	0.18797	0.11152	-0.007736	-0.12187	-0.34626	0.044421	-0.28556	0.03007	-0.071805	-0.30978	-0.032641	-0.1264	0.003661	0.008166	-0.5855	-0.29473	-0.027065	0.044301	0.17401	0.28186	0.027531	-0.18829	-0.019247	0.01999	-0.09775	0.0802845	-0.047847	-0.099723	-0.054786	0.04495	0.29232	0.11248	0.058297	-0.075766	0.13269
362	0.13285	0.16924	-0.23733	-0.049334	-0.0856945	-0.10786	0.19898	-0.047708	0.2601	0.062791	-0.27155	0.355635	-0.16298	-0.073365	0.027175	-0.20095	0.35732	-0.096633	0.58388	-0.009173	0.13082	-0.16298	-0.16953	0.3606	0.16055	-0.04547	-0.078967	0.057996	0.08332	-0.020492	0.12137	0.31863	0.20562	0.083047	0.021428	-0.11397	-0.15125	0.16469	-0.23508	0.0087155	-0.029425	0.1297	-0.22287	0.174	-0.15129	0.19589	0.38164	0.095642	0.15942
363	0.12669	0.0723755	0.003492	-0.097033	0.043131	-0.038523	-0.064677	0.10604	0.024927	-0.036691	-0.001153	0.034346	0.01267	0.097322	0.017806	0.015379	0.017365	0.051781	0.010127	-0.051313	0.18484	0.01267	-0.055663	-0.25047	0.00347	-0.12553	0.059982	0.072234	-0.11024	-0.24377	-0.10832	0.017151	0.2731	0.22142	-0.02118	0.026275	-0.014547	0.07251	-0.14412	0.020302	-0.00173	0.041628	-0.10625	-0.11163	-0.20574	0.04581	0.035271	0.090155	0.33399
364	0.041204	0.168255	-0.3112	-0.12674	-0.0081625	-0.10797	-0.50008	-0.20522	0.16502	-0.10645	-0.00529	0.249385	-0.20201	-0.32104	-0.13306	-0.34902	0.7473	0.008335	0.015976	0.63765	-0.052515	-0.20201	-0.12851	0.19597	0.27213	-0.38974	-0.22768	0.18272	-0.57729	-0.086164	-0.37426	0.39923	0.23447	-0.18006	-0.14795	-0.095987	-0.003288	0.14156	-0.17881	-0.077759	-0.37136	0.015493	-0.10346	0.67455	-0.42625	-0.24566	0.28472	0.15284	-0.20675
365	0.026273	0.005075	-0.022462	0.047313	0.045206	-0.082569	-0.063923	-0.12986	0.11893	-0.087589	0.27713	0.009062	0.12875	-0.099235	-0.052873	0.1172	-0.39656	0.016529	-0.2506	0.004801	-0.11315	0.12875	0.13857	-0.12041	0.027941	-0.039823	0.063044	0.10397	-0.39029	-0.021365	0.043694	0.027588	-0.004612	0.15088	0.008272	-0.091605	-0.011575	0.12477	-0.05118	-0.08667	-0.037787	0.067653	-0.028236	-0.099448	0.067153	0.14413	0.043505	0.008476	0.052549
366	0.074562	0.0386665	0.1702	-0.11261	0.1063865	-0.095245	-0.14768	0.058033	-0.034843	-0.018814	0.12233	0.026615	-0.040119	-0.0066835	0.10881	0.070665	0.18363	0.02026	-0.23539	0.036766	-0.16153	-0.040119	-0.13461	-0.35657	-0.070687	0.10509	-0.18665	-0.031462	-0.26608	-0.21562	-0.023522	0.10376	0.032784	0.035531	-0.022463	-0.12909	-0.001656	0.054223	-0.10838	0.089814	-0.055298	0.10391	0.066037	-0.24876	0.11153	-0.28369	-0.089497	-0.14277	-0.73774
367	0.19556	-0.090187	0.027343	0.058637	-0.058746	-0.044849	-0.086583	-0.20238	0.17544	-0.10177	0.039636	0.21499	-0.15915	-0.188369	-0.12929	-0.27157	0.20818	0.062135	0.28817	0.28357	-0.040123	-0.15915	-0.17891	-0.18736	0.079415	0.099716	-0.18469	0.087617	-0.092016	0.026944	-0.32842	-0.097668	-0.067548	0.28965	0.087863	0.002875	0.005318	0.23811	-0.018797	-0.061955	-0.007229	-0.1201	0.061813	0.11092	0.15081	0.016747	0.32446	0.3024	0.025635
368	0.066844	0.104874	0.001757	-0.073557	-0.022118	0.12873	0.030414	0.00124	-0.025802	-0.098131	0.33074	0.0635025	0.049292	-0.0526515	0.087349	-0.092117	0.089421	0.00352	-0.19178	-0.061244	-0.10143	0.049292	0.013049	-0.072369	0.081855	-0.33091	0.1069	0.1642	-0.074968	-0.053876	-0.076845	-0.2349	-0.098465	0.10672	0.20945	0.021221	-0.090479	0.011646	-0.001268	0.122435	0.078513	0.1085	-0.22916	0.26158	-0.239	0.017918	0.019564	0.13967	0.05245
369	-0.20161	-0.02223	-0.35745	-0.036687	-0.00531	0.10515	-0.31158	-0.039984	-0.22718	-0.23572	-0.069366	0.102528	0.060182	0.0353995	-0.13332	0.12412	-0.026253	0.029836	-0.2789	0.12528	-0.002203	0.060182	-0.054049	-0.049505	-0.042781	0.097539	-0.092756	-0.08305	-0.47853	-0.10069	0.022802	0.16965	0.15011	-0.059414	-0.27352	0.002478	0.015745	0.1004	-0.1193	-0.0870055	-0.18404	0.041363	-0.062634	0.16197	-0.049663	-1.7871	0.15565	-0.059755	NaN
370	0.060219	-0.0363495	0.00141	0.037246	0.031494	-0.092077	-0.066228	-0.29164	0.065012	-0.038006	0.13063	0.075693	0.096996	-0.076626	-0.032491	0.072199	0.033179	0.030075	-0.13814	-0.045131	-0.13966	0.096996	-0.023083	-0.24833	0.040787	0.03436	0.028078	0.10779	-0.4758	-0.10174	0.032267	-0.005516	-0.012022	-0.075572	0.022062	-0.13495	0.04572	0.068359	-0.066319	-0.0348485	0.002747	0.079498	-0.053545	-0.094419	0.010538	-0.053431	-0.001881	-0.069066	-0.084002
371	-0.008698	0.0062915	0.025468	-0.035234	-0.010454	0.1044	-0.066812	-0.027771	0.26201	-0.06442	0.16063	-0.029454	0.033051	-0.0123915	0.064423	0.091295	0.015789	-0.055446	-0.074676	0.3814	-0.007839	0.033051	0.069782	-0.15403	0.056806	-0.048949	0.10105	0.092194	-0.014724	-0.051058	-0.062485	-0.016518	0.14934	0.13973	0.037339	-0.047419	-0.041248	-0.051064	-0.008299	-0.0461585	0.057016	-0.090266	-0.010647	-0.001125	0.036987	0.013831	0.053186	0.10931	0.15324
373	0.029185	0.145747	0.18143	0.12512	0.0179115	-0.20623	0.058792	0.016136	0.21909	0.026624	-0.15628	0.074126	-0.14885	0.006879	-0.20035	-0.084228	-0.050023	0.022627	0.003752	0.076216	-0.1839	-0.14885	0.44717	-0.1794	-0.009883	-0.015885	-0.117	-0.16291	-0.56979	-0.084526	0.17772	0.048725	-0.15528	0.089104	-0.061367	-0.1205	0.030013	0.20964	-0.013858	0.167413	-0.001845	0.20674	-0.013585	-0.058832	-0.1657	0.087186	0.010399	-0.25382	-0.11425
374	0.13632	0.0992415	-0.10123	0.049685	0.030439	-0.007994	0.025834	-0.059267	-0.18423	-0.015328	-0.091898	0.058017	-0.000267	-0.067048	-0.1165	0.094321	0.010541	0.10811	0.069494	-0.088451	0.17085	-0.000267	0.47573	-0.02082	-0.023188	0.044236	-0.007117	0.15347	0.037497	0.001474	0.01044	0.054836	-0.17322	0.23605	0.025869	-0.065217	0.002357	0.13008	-0.18477	0.127079	-0.004559	0.22842	0.098129	0.25231	0.40312	-0.094657	-0.089515	-0.055376	-0.12785
375	0.078413	0.031265	0.025263	0.058053	-0.010997	-0.055673	0.009269	-0.038472	-0.087537	0.031226	0.093149	0.0128125	0.08667	-0.058924	-0.10176	0.19164	-0.0648	0.035723	-0.16346	-0.047312	0.017485	0.08667	-0.10265	0.28458	0.063579	-0.02864	-0.019616	0.18398	-0.065747	-0.013062	0.015123	-0.019275	-0.03899	0.17426	0.09426	-0.03283	0.21635	0.034279	-0.043942	-0.0030005	0.068727	0.003269	0.030993	0.020806	-0.020401	-0.10528	-0.039298	-0.010705	-0.053197
377	-0.081298	-0.006968	-0.064239	0.052088	0.0240345	0.00366	-0.21543	-0.15499	-0.21218	0.036564	0.31583	0.022674	0.078252	0.0978255	0.032244	-0.031935	-0.008061	-0.041123	0.084208	0.87198	0.16611	0.078252	-0.23831	0.009392	-0.068923	0.047143	0.095514	-0.056268	0.25626	0.1536	-0.057964	0.028914	0.044647	-0.048083	0.09143	-0.065774	0.13048	-0.038203	0.29541	-0.1983275	-0.014386	-0.079483	0.03407	-0.12648	0.46412	0.11931	0.11245	-0.00129	0.072149
378	0.19609	-0.015307	0.099133	0.088624	-0.079797	0.052361	-0.090404	-0.025637	0.083286	-0.032464	-0.23104	-0.063608	0.3489	-0.025068	0.078278	0.044488	0.17146	0.11853	0.13385	0.039849	0.15079	0.3489	-0.08248	0.059341	0.003336	0.048522	0.077798	-0.055489	0.42728	0.092828	0.21076	0.029794	0.040169	-0.022085	0.030021	0.44911	0.022903	0.035202	-0.16578	-0.0840725	0.0602	0.15445	0.006328	0.17391	-0.072728	0.031343	0.015479	-0.028569	0.030995
379	0.17022	0.0330125	-0.00277	0.24204	0.14738	0.12033	0.080424	0.005793	0.046089	0.003178	-0.040021	0.066091	0.21157	0.108982	0.027689	-0.050225	-0.057393	0.1707	0.045203	0.001571	0.20354	0.21157	0.12603	-0.080407	-0.048648	-0.11046	0.011941	0.098761	-0.009108	0.06756	0.10601	-0.17679	-0.31024	0.11839	0.079811	-0.068523	-0.058897	0.050205	-0.11876	0.0764195	-0.041606	0.1716	-0.055412	-0.17209	-0.021133	-0.054818	-0.01316	0.027115	-0.06731
38	0.012607	0.0171415	-0.078778	-0.058149	-0.0282395	-0.052822	-0.15462	0.011565	0.090823	-0.11342	-0.1156	-0.1191	0.11015	0.13169	0.18253	-0.086828	0.048219	-0.032124	-0.15793	0.24864	-0.044306	0.11015	0.11965	-0.20139	-0.029262	0.15943	0.075235	0.082344	-0.24421	-0.062391	-0.11831	0.27843	-0.17023	0.069618	-0.059107	-0.24607	-0.015621	-0.048112	-0.44633	-0.00415	-0.062358	-0.021927	-0.042635	-0.39213	-0.086571	0.3562	0.25519	-0.095172	0.2446
380	0.05596	0.0792595	-0.045044	0.030652	0.0051925	-0.019799	0.10993	0.096973	-0.13462	0.062536	-0.13062	-0.012433	0.26364	-0.042606	-0.028044	0.28537	-0.005083	-0.017037	-0.13143	-0.057754	0.001672	0.26364	0.15682	-0.21634	0.025559	0.035234	-0.15177	-0.099678	-0.20344	-0.038891	0.22254	0.030864	-0.15513	0.038758	-0.023397	0.013292	0.069235	0.052312	-0.10719	0.006784	-0.067852	0.091357	0.008841	-0.021419	0.063942	-0.04744	-0.047878	-0.11434	-0.0076
381	-0.003107	0.027315	-0.027278	-0.007395	0.0131745	-0.058147	-0.27008	0.029596	-0.042077	-0.19712	0.057491	-0.023849	0.034197	-0.003332	0.056331	-0.038147	0.07812	0.011244	-0.059377	-0.000925	0.0138	0.034197	0.025572	-0.21165	0.082105	-0.011014	-0.012642	-0.081416	0.088799	-0.089091	0.11016	0.09874	0.33731	-0.025865	0.059383	0.31829	-0.030181	-0.017983	-0.18469	-0.1122775	-0.079253	0.016838	0.035126	0.054957	-0.13501	-0.040479	-0.00096	0.049599	-0.02345
383	0.065868	0.068552	-0.16534	0.13043	0.011857	-0.020289	0.10044	-0.02228	0.15512	-0.049383	0.05327	-0.0839915	0.074175	0.0486895	0.11098	0.030699	0.1015	0.058219	-0.093183	0.16799	0.1363	0.074175	0.042966	-0.19025	-0.044253	0.07193	-0.072351	-0.01099	-0.013928	-0.062028	0.05739	-0.078193	0.11102	-0.13776	-0.050811	0.1169	-0.001181	0.009295	-0.14317	-0.072011	0.038119	0.036756	0.014109	-0.10956	0.044559	0.078921	0.034217	-0.009576	0.15955
385	0.085792	0.103901	-0.03768	-0.054601	-0.040299	-0.14353	0.024315	-0.074264	0.073897	-0.051651	0.17888	-0.0214675	-0.096401	-0.0966965	0.050544	-0.029014	0.030483	-0.11094	0.047134	-0.096307	0.12762	-0.096401	-0.14731	-0.29072	-0.07098	0.071698	-0.085611	-0.12842	-0.016958	-0.30865	0.20187	0.048305	0.24472	0.16734	0.041821	-0.058518	0.018481	0.033459	-0.22815	0.0261215	-0.074465	0.07608	0.057787	0.29286	-0.2139	-0.038633	-0.00915	-0.20741	-0.016758
387	0.14995	0.0604995	0.096055	0.012703	-0.0199865	-0.11147	-0.1127	0.14051	0.24064	-0.041623	0.011393	-0.002885	0.16802	0.0424045	0.10049	0.2882	0.045753	-0.090206	-0.01709	-0.13963	0.023232	0.16802	-0.20176	-0.35846	-0.04727	0.081978	-0.44145	-0.34545	-0.18691	-0.28692	-0.004299	-0.10987	0.12227	-0.064619	0.18182	-0.12998	0.18076	-0.040465	-0.1854	0.1574275	-0.072355	-0.002142	0.11163	-0.40481	-0.22113	-0.020074	-0.14117	-0.22445	0.052656
388	0.08641	0.072945	-0.34405	-0.10222	-0.066428	0.049789	0.002068	-0.16912	0.33571	-0.017614	-0.24617	0.225985	-0.026299	0.038325	-0.06112	-0.032505	0.03553	0.051976	0.048159	-0.13106	0.1024	-0.026299	0.027985	-0.13992	0.000623	-0.059992	-0.12265	0.15479	-0.5166	-0.28103	0.019459	-0.033463	0.2258	0.00937	-0.043328	-0.072577	-0.07932	0.086667	-0.20123	0.1197975	-0.056102	0.081943	0.030533	0.14637	-0.11906	-0.057931	-0.16014	0.13633	-0.082404
389	0.073609	-0.0370975	-0.018455	0.058333	-0.0172685	-0.1187	-0.03139	0.099076	0.046819	-0.042274	-0.45068	0.002817	-0.011696	-0.0424875	0.011724	0.1228	-0.0225	0.007734	0.069138	-0.027023	0.32527	-0.011696	-0.13725	-0.060785	0.045219	0.007405	-0.20798	-0.14139	0.20672	0.070477	0.28246	-0.000419	-0.076935	0.20721	0.13289	0.020291	0.083579	-0.043672	-0.077803	-0.0818505	-0.080981	0.14358	0.19865	-0.024269	-0.10955	0.052696	-0.007838	-0.051155	0.041575
39	-0.022694	0.020411	0.032969	-0.091359	0.18357	0.049663	-0.020497	-0.015591	-0.29363	-0.034714	0.1109	0.1052385	0.14437	-0.0649635	-0.14342	0.020272	-0.086339	-0.12918	-0.37705	0.46757	-0.47463	0.14437	0.019054	-0.39344	-0.028442	0.060297	0.062877	0.047792	-0.27136	-0.02051	-0.15708	-0.050415	-0.019261	0.012597	-0.039894	0.097057	-0.080153	-0.037855	-0.14934	0.0783645	0.11947	0.009013	-0.010793	0.19934	0.047097	-0.031085	0.42216	0.098093	0.099715
390	0.11074	-0.050086	0.087547	-0.077055	0.087607	0.000859	-0.17769	-0.032299	0.096379	-0.103	-0.001335	-0.016927	-0.011314	0.069252	0.15087	0.023952	0.087774	-0.11088	-0.27589	-0.16281	-0.14166	-0.011314	0.022323	-0.38486	-0.10325	-0.028899	-0.1822	-0.14847	-0.4739	-0.26078	0.13109	-0.020507	0.35924	-0.000856	-0.018926	0.052038	0.039382	-0.086572	-0.067673	-0.012119	-0.080648	-0.047325	0.048561	-0.13999	-0.036413	-0.076382	-0.021276	-0.12017	0.025578
391	0.13606	0.014444	-0.090909	0.08355	0.025451	-0.057918	-0.046902	-0.12657	0.1278	-0.13044	-0.041919	0.042369	0.010505	0.069123	0.058867	0.011169	0.094342	0.081194	-0.1415	-0.11808	-0.36714	0.010505	-0.009622	-0.40191	0.11384	0.003812	0.032053	0.14382	-0.76806	-0.32871	0.042616	0.034968	0.33492	0.021656	-0.10764	-0.029647	-0.058007	0.17806	-0.21543	0.106111	-0.072816	0.16749	-0.021495	-0.032974	-0.091116	0.10423	-0.034542	-0.15955	0.045939
392	0.042125	0.0988155	0.039158	-0.039087	0.069245	-0.11528	-0.094134	0.2145	-0.11603	-0.065066	-0.13314	0.057348	0.09377	0.056312	0.016879	-0.16032	-0.23951	-0.059648	0.14706	0.097761	0.34392	0.09377	-0.16549	0.16898	-0.038932	0.011317	-0.080143	-0.23717	0.28261	-0.016913	0.17596	0.008875	0.13271	-0.094149	-0.026641	0.058482	0.10173	-0.050739	0.10923	-0.0762105	-0.015304	0.011671	-0.028177	-0.15154	-0.033089	-0.046003	-0.028883	0.035588	-0.000716
393	0.09378	0.057721	-0.011916	-0.11135	0.041076	-0.08113	-0.25194	0.007435	-0.010526	0.019527	-0.070922	0.13382	-0.085999	0.16436	-8e-05	0.060317	0.043779	-0.076037	0.1822	0.058631	0.21488	-0.085999	0.063815	0.22232	-0.045381	-0.071735	-0.006699	-0.12851	0.16203	-0.09034	-0.056216	0.025171	0.13364	-0.12033	0.018542	-0.025816	-0.006326	0.044494	-0.061385	-0.11928	-0.082742	0.016993	0.01891	0.072352	-0.10534	0.018505	0.027381	-0.033927	-0.051074
394	0.005797	0.0707885	0.023477	-0.119	0.10619	-0.12846	-0.049738	-0.11344	0.25352	0.0122	-0.017963	0.1632715	-0.13367	-0.0365205	-0.063946	-0.16223	-0.050436	0.20859	-0.015351	0.004501	-0.15624	-0.13367	-0.08445	-0.53745	-0.005126	-0.033796	-0.051823	0.031551	-0.28809	-0.15538	0.057009	0.058979	0.13308	-0.18543	-0.003069	-0.21116	-0.035484	0.27276	-0.059415	0.066845	0.018289	0.013873	0.006317	0.097566	-0.44142	0.071738	0.086742	-0.1217	-0.016596
395	0.081929	-0.009532	-0.18779	0.058173	0.0598105	0.014336	-0.010404	-0.1911	-0.058078	-0.033471	0.083112	0.129743	-0.2436	-0.102105	-0.063363	-0.26293	0.12711	0.12202	0.02555	-0.068621	-0.057861	-0.2436	-0.12961	-0.010453	0.061668	-0.007322	0.10332	0.14559	-0.22664	-0.059272	-0.10092	0.15154	0.1322	0.08424	-0.098159	0.22525	-0.012201	0.11955	0.000283	0.076386	0.033494	0.14316	-0.10896	0.1766	0.15304	0.014093	0.031688	0.064489	0.086056
396	0.0493	0.0385285	-0.16331	0.098109	0.111478	-0.14609	0.014432	-0.023742	-0.27242	0.076526	-0.44778	0.0376265	-0.05211	0.0695215	0.28732	-0.12578	-0.074847	0.10091	-0.019974	0.20095	0.30554	-0.05211	-0.12181	0.3352	-0.037686	0.058235	-0.2456	-0.23329	0.12326	0.13466	0.28121	0.028988	-0.19855	-0.22779	0.084135	-0.015658	-0.03034	0.10371	0.075841	-0.241545	0.054846	0.080267	0.060469	0.14228	-0.29601	0.054361	0.060904	0.009853	0.10529
397	-0.08232	-0.021321	-0.062324	-0.014101	-0.013789	0.10011	-0.14192	0.15997	0.20574	-0.14981	-0.032877	-0.0937455	-0.20343	0.0127725	0.001012	0.078042	0.022375	0.18039	-0.10144	0.026959	-0.16192	-0.20343	0.22965	-0.089519	-0.044771	-0.063985	-0.071447	0.027713	-0.34398	0.000349	0.061538	-0.022388	0.015544	-0.141	0.096135	-0.056685	-0.11353	-0.047694	-0.02418	0.1056435	0.018841	-0.082633	0.067985	-0.10115	0.043033	-0.005119	0.015456	-0.066415	-0.075109
398	0.17789	-0.094893	0.12135	0.048299	-0.001089	0.26243	0.27224	-0.006626	0.066152	0.029708	0.035583	-0.202265	-0.11918	-0.22371	0.144	0.24195	0.067787	0.17818	0.23841	0.059817	0.060132	-0.11918	-0.030515	0.15853	0.079593	-0.57478	0.07412	0.10975	0.44761	0.056518	-0.22808	0.009409	0.088745	0.20314	0.22905	0.20859	-0.053241	-0.098472	-0.017452	-0.0322285	0.11158	-0.061098	0.22709	0.14356	-0.41703	0.32629	-0.11224	0.1219	0.20479
4	0.10297	-0.06455	-0.036972	0.15393	0.050677	-0.271	-0.30164	0.52056	-0.21169	0.15674	-0.066737	0.0062965	0.033448	0.244995	-0.059115	0.031174	0.011717	0.054335	-0.067548	-0.01351	0.071043	0.033448	0.16094	0.14175	0.059722	-0.051596	-0.02179	-0.11765	-0.040843	-0.16593	0.17073	-0.078385	-0.25417	0.045187	0.078968	0.17501	0.1779	0.090363	-0.16985	-0.094323	0.020662	0.07571	0.14233	-0.22318	0.47569	-0.37133	-0.019648	-0.19216	0.48491
401	0.19716	0.136635	-0.19301	-0.39199	0.40488	-0.42453	-0.1747	-0.30769	0.50023	-0.016287	-0.44947	0.1595	-0.2936	-0.1981105	0.36223	-0.17331	0.33277	0.088687	0.29733	0.029928	-0.17399	-0.2936	-0.098485	-0.29106	0.041337	-0.13245	-0.10032	0.040756	-0.4629	0.01168	-0.089943	0.40352	-0.36528	-0.91157	-0.17343	0.27751	-0.10539	0.43972	-0.10239	0.0551085	0.43818	0.18591	-0.16016	0.41624	-0.11911	0.43053	0.31519	0.086174	0.17433
402	0.01519	-0.033843	-0.050841	0.088487	0.0387005	-0.11922	0.17239	-0.12767	-0.21381	0.15727	-0.37232	-0.269845	-0.16613	0.0557695	-0.069606	0.036536	0.2114	-0.057531	0.079189	-0.10053	-0.088187	-0.16613	0.004631	0.035858	0.38247	0.045427	-0.19533	-0.24221	-0.15118	0.053881	-0.075885	0.60378	-0.11548	-0.13301	0.02458	0.034768	0.53176	0.070854	-0.018914	-0.035365	-0.013651	-0.058088	0.016677	0.81102	-0.038587	-0.19741	-0.018289	-0.021407	-0.17951
403	0.29967	-0.0334045	0.054828	-0.39452	0.322545	-0.46553	-0.050546	-0.23485	0.4974	0.049536	-0.13543	0.190705	-0.27999	-0.254545	0.21904	-0.27035	0.29005	-0.064326	0.26166	0.10557	-0.17502	-0.27999	-0.040004	-0.17869	0.13077	0.092266	-0.26245	-0.058405	-0.17755	-0.23693	-0.043754	0.34567	0.16949	-0.459	0.20752	0.19531	0.028721	0.25649	0.079355	-0.0982405	0.1652	0.078291	-0.17418	0.15555	-0.24331	0.29287	0.26169	-0.041281	0.10479
404	0.29981	0.28403	-0.17552	-0.37361	-0.036116	-0.68239	-0.40569	-0.4617	0.48831	-0.11888	-0.2269	0.46439	-0.4035	-0.183695	-0.066917	-0.53738	0.50741	0.026004	0.30713	-0.031949	-0.33665	-0.4035	-0.31205	-0.28118	0.2073	0.086596	-0.19431	-0.1088	-0.44119	-0.23187	-0.044029	0.50672	0.1968	-0.7156	-0.017942	-0.045116	0.1633	0.32555	-0.29724	-0.1266305	0.082162	0.26827	0.011138	0.41051	-0.14953	-0.48583	0.20199	-0.020876	0.076482
45	0.005937	0.096434	-0.036467	0.1586	0.0683745	-0.04229	0.15959	-0.029393	-0.13118	-0.012516	0.047577	0.0405405	-0.004799	-0.0636605	0.097132	0.050782	0.009592	0.10049	-0.12624	-0.019826	-0.18454	-0.004799	0.044545	-0.29369	0.061218	-0.16269	0.08299	0.15465	-0.094184	0.016314	0.028018	0.5302	-0.20101	-0.035247	-0.059857	-0.053622	-0.092966	0.24102	-0.095987	0.124282	0.030726	0.16028	-0.13616	0.036713	0.072927	0.043872	0.29418	-0.004155	0.079222
48	0.19412	-0.078367	0.07846	-0.034676	0.0912645	0.070461	-0.006174	0.29784	0.050725	0.078034	-0.18638	0.23912	-0.058406	-0.037295	-0.050811	0.040771	0.025783	0.069845	0.46892	-0.075789	0.30176	-0.058406	0.094509	0.085389	0.033263	0.10103	0.082542	0.037355	0.43902	0.22293	-0.22583	0.17072	0.30863	-0.060882	-0.033636	-0.11456	0.091659	0.078399	0.095391	-0.110454	-0.10849	0.018586	0.060791	-0.023942	0.30938	0.10442	-0.069782	-0.16974	-0.044223
51	0.031812	0.0932825	0.093184	-0.083674	-0.021301	-0.047134	-0.043541	-0.10094	0.35744	-0.000626	-0.012317	-0.0713975	-0.10239	0.012562	0.026345	-0.004733	0.089073	-0.068326	-0.1181	-1.5236	-0.15385	-0.10239	-0.057706	-0.07299	0.030691	0.066209	-0.048483	0.00705	-0.1385	-0.17957	-0.080222	0.072557	0.28316	0.032436	0.038437	-0.08175	0.013968	-0.018566	-0.097911	-0.210552	-0.07383	-0.06022	0.12901	0.09308	0.08316	0.044144	-0.19755	-0.007164	-0.20428
56	0.18787	-0.0985515	0.004328	-0.034602	0.081332	0.15996	-0.026001	-0.070619	0.091736	-0.042679	0.12808	0.007976	0.11092	0.15481	0.21513	0.080878	-0.074841	0.084976	0.019002	0.001118	0.013742	0.11092	0.2074	0.065253	-0.043584	-0.052143	-0.014837	-0.011756	-0.039192	-0.049359	-0.16206	-0.055036	-0.21105	-0.097238	0.49701	-0.069269	0.010542	-0.085383	-0.063977	-0.0968155	-0.021064	-0.073215	0.28536	-0.015226	-0.006438	-0.063484	0.32903	-0.15078	-0.10903
57	0.068466	-0.013756	-0.098623	-0.16087	0.042033	0.070787	0.026431	0.46071	-0.029119	0.11451	-0.020577	-0.0544575	0.081226	0.0709315	0.38401	0.18982	0.1498	0.027686	0.42266	-0.14645	0.47999	0.081226	0.062049	0.34325	0.070761	0.13392	-0.022685	-0.052313	0.474	0.28532	-0.16837	0.10331	-0.19365	0.10003	2	0.21472	0.17445	-0.074624	0.26579	-0.12021	-0.065439	0.010806	0.61213	-0.20528	-0.13179	0.10823	-0.56834	-0.15255	-0.62487
58	0.052806	0.066242	-0.017834	-0.051155	-0.0475145	0.20084	-0.04238	-0.079449	0.15528	0.12526	-0.086836	0.320065	0.038176	-0.0788045	0.053551	-0.023613	0.083932	0.1008	0.15815	-0.11861	0.15715	0.038176	0.55507	-0.16038	0.012326	0.067603	0.095368	0.080977	0.19874	0.18678	0.029933	0.10376	0.085391	-0.21048	0.01992	0.04884	-0.063121	-0.010773	-0.24003	0.006033	-0.04603	0.068228	0.0105	-0.004985	-0.050189	0.040749	-0.13274	0.078244	0.046584
59	-0.085263	0.0642035	-0.00359	0.038376	-0.067876	0.035257	-0.13056	-0.087707	-0.03253	0.03518	-0.026448	0.0346935	-0.15027	-0.0063625	-0.060906	0.018461	-0.089379	0.069976	-0.11656	0.13817	0.28317	-0.15027	0.040466	0.12779	-0.026191	-0.39672	0.076873	-0.035478	0.071958	0.005112	0.11611	0.061822	-0.051215	-0.038548	0.07959	0.077558	-0.086382	0.064474	-0.10502	-0.050973	-0.069244	0.1009	0.04995	0.1688	0.038319	-0.14929	0.13317	-0.06394	-0.17533
6	0.012012	0.042449	-0.13172	-0.058576	0.0075195	0.11044	-0.001294	-0.17336	0.32428	-0.068245	-0.14055	0.028729	-0.035026	-0.0874355	0.062953	0.12599	0.069758	-0.038598	-0.24085	0.052773	-0.32434	-0.035026	0.22638	0.015474	0.06271	-0.006426	0.002716	0.050461	-0.35733	-0.061863	-0.061928	-0.009744	0.18671	-0.03297	-0.01201	0.11059	-0.095052	0.046765	-0.26874	0.1553455	0.027395	-0.020153	0.057565	-0.097734	0.016742	0.073313	0.056061	-0.099872	0.059563
60	0.083617	0.0533665	0.026557	-0.004755	-0.0097975	0.047	-0.12769	-0.18083	0.16921	-0.056057	0.017746	0.0626945	0.048755	-0.035476	-0.005609	-0.13415	0.16956	-0.006714	-0.21165	-0.014786	-0.1646	0.048755	0.026227	-0.015714	0.040465	0.11845	-0.004188	-0.039713	-0.20721	-0.059136	-0.095375	0.04341	0.15224	0.10639	0.071176	-0.14082	-0.06893	0.019466	-0.035333	-0.000736000000000001	0.076217	-0.0378	-0.055609	-0.057678	0.06828	-0.048311	0.058288	0.080058	0.035613
61	-0.047453	-0.206559	-0.051934	0.065161	0.052929	0.075728	0.33592	0.17871	0.031456	-0.022338	-0.10239	-0.19089	-0.11214	0.0828025	-0.079148	0.20855	-0.091828	-0.032288	-0.24347	0.067203	-0.34383	-0.11214	-0.010673	0.19206	-0.030841	-0.18027	-0.013428	-0.055096	-0.51173	-0.11102	0.13181	-0.011785	-0.22222	-0.023129	-0.089486	-0.11034	0.029517	0.18749	-0.20196	0.0186355	0.071618	-0.14235	0.008559	-0.036565	0.21438	-0.032256	-0.42551	-0.033635	0.15242
62	-0.055669	0.079204	-0.073318	0.018696	0.0169735	0.018977	-0.008673	0.04132	-0.1914	0.1735	-0.11995	-0.11676	0.077614	0.051977	-0.055321	-0.19109	0.015417	0.002679	0.006525	-0.11691	0.06926	0.077614	-0.062878	0.13255	0.030852	-0.012589	0.007396	-0.064721	0.25607	0.048	-0.009457	0.081112	-0.12322	0.10713	-0.12146	-4.6e-05	-0.007858	-0.036083	0.02096	-0.0801295	-0.053007	0.026764	0.059882	0.034463	0.012552	-0.21634	-0.000616	0.12119	-0.078905
7	0.026162	-0.044068	0.070887	0.039385	0.038475	-0.070889	0.039947	-0.010506	0.095174	0.006909	0.3789	-0.004144	0.14287	-0.009713	-0.054205	-0.021977	-0.093301	0.007863	-0.32232	0.34963	-0.25736	0.14287	-0.07602	-0.11765	0.019635	-0.39604	0.06386	0.17867	-0.69251	-0.26732	0.03816	0.14378	-0.018074	-0.17268	-0.034014	0.32624	-0.011756	0.026316	0.12601	0.055285	0.09582	-0.006789	-0.032024	0.17966	0.040256	-0.4899	0.19987	0.27786	-0.06901
71	0.23176	-0.0395635	-0.17814	0.005159	0.161425	0.002956	-0.1358	0.23372	0.10498	0.1034	-0.066393	0.16239	-0.15649	-0.0265745	-0.39122	-0.15394	-0.10146	0.15341	0.47927	0.05719	0.086605	-0.15649	0.050823	0.41904	0.011856	-0.097769	0.068193	0.12262	0.29949	-0.052009	-0.10193	0.36543	-0.12403	-0.34242	-0.043598	0.028346	0.028394	0.1607	0.24613	-0.011905	-0.042087	0.068505	-0.030081	0.17739	-0.053278	0.071507	0.12266	0.086009	0.084285
72	-0.051685	-0.034589	0.03431	-0.032031	0.10198	0.11514	-0.30039	0.041732	0.1054	-0.03029	0.14031	-0.0290965	0.10274	0.003355	0.009403	-0.019635	0.075212	-0.073293	0.10678	-0.26578	-0.050986	0.10274	0.2462	-0.096789	-0.011267	0.18637	0.15018	0.078281	-0.013944	0.059216	-0.069701	-0.15741	0.2535	0.023368	0.10128	0.079526	-0.10327	0.008359	-0.26364	-0.193184	0.022015	0.077537	-0.013212	-0.001821	-0.13402	-0.092942	-0.10933	0.051543	0.006159
73	0.046227	0.068546	0.076057	-0.005267	0.115569	-0.053359	-0.38016	-0.26557	-0.016081	-0.16951	0.26111	-0.020403	-0.086271	-0.1124505	0.007179	0.11606	-0.062565	-0.037414	-0.47953	0.069036	-0.59738	-0.086271	-0.15953	-0.30272	-0.005174	0.020953	-0.069828	0.002802	-0.67899	-0.25962	-0.10462	0.031932	-0.018085	0.49103	0.011602	-0.10405	0.030459	0.12046	-0.074957	0.326385	-0.077337	-0.11645	0.048941	-0.002327	-0.084108	0.12722	0.005048	0.17446	0.043094
75	0.15058	-0.1751265	0.054857	0.074888	-0.0156065	0.12234	0.095089	-0.009833	-0.048139	-0.031957	0.14833	-0.021281	-0.13134	-0.0706075	0.19065	-0.040208	-0.009126	0.056407	0.23196	-1.1164	0.082577	-0.13134	-0.099707	0.09464	0.029643	0.010172	-0.028925	-0.001667	0.23413	0.2492	-0.19674	0.16025	-0.23334	-0.32199	-0.07058	0.061837	0.19331	0.08683	0.28137	0.06077	-0.04783	0.066679	0.024179	-0.092699	0.15015	0.025034	0.15863	0.007357	-0.094163
8	0.09885	-0.0485645	-0.17196	0.17467	0.0282215	-0.012424	0.15484	0.17572	0.30922	0.21181	-0.019631	-0.1059565	-0.032358	0.060293	-0.020587	-0.005176	-0.02548	0.03804	0.20227	-0.048847	0.21022	-0.032358	-0.10531	0.43088	0.127	0.086465	-0.004435	-0.056047	0.16651	0.042778	-0.15566	0.18534	-0.1164	0.34122	0.10973	0.048854	0.099993	-0.002866	0.31632	-0.0737175	0.008329	-0.005659	0.065086	0.15231	0.007116	0.039233	0.052153	0.16858	0.15945
9	0.167	0.0776245	0.008284	0.16228	0.18484	-0.029018	0.076862	-0.13072	0.4651	0.12441	0.028963	0.16422	-0.10704	-0.1388025	0.002448	0.10153	0.037936	0.12399	-0.019981	0.086832	-0.18819	-0.10704	-0.060687	-0.09263	0.1686	-0.084999	-0.17679	-0.053001	-0.18199	-0.085418	-0.019677	0.084244	-0.11315	-0.007061	0.12635	0.014598	0.084704	0.14711	-0.024796	0.073972	0.11134	0.069559	-0.18537	0.080563	-0.10493	0.18748	-0.017829	0.16313	-0.07883
[truncated: 646 more columns]
