# Supplementary material for: ENCAPP: elastic-net-based prognosis prediction and biomarker discovery for human cancers
Source: BMC Genomics. 2015 Apr 3;16(1):263. doi: 10.1186/s12864-015-1465-9 (PMC4392808; doi:10.1186/s12864-015-1465-9)
Supplement: Additional file 7: ENCAPP_Code_Datasets. — ENCAPP code and associated datasets. [file 12864_2015_1465_MOESM7_ESM.zip › ENCAPP_Code_Datasets/2005_module.txt]

Patient	10054	10055	7341	9092	10107	51377	5682	5690	5683	5686	5691	51510	9525	6605	6595	6597	6599	6598	6601	6602	55193	8289	54556	10933	10856	10902	8295	8607	9643	86	1027	1019	22993	896	894	7415	7353	55666	10001	51586	80306	81857	10025	1024	5469	9412	9440	9477	9968	9969	23097	23389	54797	6837	9442	11198	3014	6749	8493	23468	79003	79980	25936	4790	5970	1147	3551	4791	4792	4793	5971	5977	10403	11130	57405	79003	23710	2186	8878	4077	55663	55888	54925	598	27113	596	8739	23054	22976	30827	5929	8085	9070	3054	9739	7403	5063	1021	55388	595	896	1080	3301	3312	4071	10072	6117	5888	6118	7486	6119	5893	641	9133	4171	4176	6117	6191	6119	50628	6632	6633	6607	8454	9978	6500	80204	10538	1050	1051	1052	1053	1054	11016	1649	22809	55509	1628	3131	4783	7008	468	23421	10240	3692	23	79109	2475	64223	55615	6154	79899	10499	10498	8202	8648	6256	9324	7421	7068	5800	10570	6457	55211	6455	6456	25975	8867	64782	5940	4154	93487	10342	27237	2175	2189	55120	7156	8535	23429	7703	23492	6015	6045	648	1153	5940	1198	27350	5935	996	8881	991	10393	79101	6166	9013	9015	9014	9781	7335	9246	81603	5793	5795	238	7010	7075	4172	4173	4999	1029	4171	4176	8317	8318	55388	4174	5000	5001	23594	10926	4998	6749	318	4175	990	10381	23231	10382	9741	1642	8451	26094	55070	80344	3654	51135	57161	57162	9173	4804	4914	4803	57498	10179	10656	57787	91746	3190	5935	2159	3006	4259	5564	1576	79139	267	51009	5901	3837	5744	10527	5902	6774	6777	6776	3717	5771	3716	3718	5430	5441	5432	5433	26512	5439	5431	5436	5437	2072	6709	286	6710	79637	253980	7126	55201	6789	9770	11338	22827	22889	2975	1316	55937	6929	4617	9464	9421	2903	1740	9419	1741	19	2189	7517	675	5889	5783	355	356	8771	1163	6502	1046	1843	10574	5516	5531	10694	908	7975	60468	4097	4780	4778	4779	9603	1054	11016	1386	1649	55509	9586	2353	2355	7975	8061	2354	3726	3727	9935	467	10807	80153	1656	55802	5928	23741	8819	5926	10392	8767	834	8772	9191	843	841	8717	8837	8743	8795	4654	6929	3475	54544	8601	25945	2781	6886	23635	23648	8861	863	6923	7428	7411	8065	6921	8453	11200	80198	1263	995	10015	10268	2071	2966	2967	2968	10445	29844	54891	79913	83444	93973	4798	86	55285	3183	5257	54815	53615	8932	9219	3572	3977	3590	3976	2690	8835	2688	5618	186	2771	2773	4543	8490	10645	8536	814	2071	2965	2966	2068	2960	2968	4734	23327	6337	6340	8853	23647	375	381	382	6881	6874	6878	6883	51272	4905	6811	8775	9527	2959	2960	2961	2962	2963	5439	9150	1022	2071	2966	4331	902	50813	10920	51138	8533	9318	2873	54815	53615	8932	10291	10915	10946	29947	1786	1789	1788	1211	1213	9026	1212	3092	5981	5985	5982	5984	5884	5983	26060	5928	9219	5931	8819	5926	6789	6788	83937	9770	56616	27429	330	5708	5700	5701	5711	1068	1069	1070	2648	6880	6881	6874	8464	6878	10274	10735	23047	23063	23244	5885	8243	5933	5934	1874	1875	890	65110	65109	22794	4116	9775	9939	53944	1455	8900	51053	79885	81620	4175	5511	5501	81566	5500	64425	84172	22861	317	842	838	2151	58494	83700	56288	28964	23513	8874	9815	8499	10024	22919	22924	10982	55118	11284	51193	3980	7515	10992	10291	10915	10946	23451	8175	7518	3981	79840	28990	51690	6637	6867	5706	51700	5716	5702	5715	2060	29924	161	9185	3002	10728	6741	840	7040	2022	7048	7049	7042	633	79184	51720	23172	5584	84612	56288	3993	50855	10580	57556	8491	10213	5713	5716	5704	5719	9861	5694	51371	5689	5683	5693	5691	5695	6426	3930	6732	6625	1407	5187	8864	1408	4605	5934	1874	11201	51455	5429	10617	27243	27183	22948	5531	10694	908	10567	29907	56997	79038	64121	10670	10419	79084	2035	6632	22941	22859	50944	6752	3667	5792	3716	3643	8660	2888	23157	4735	5413	989	2668	2674	2675	4902	2104	1854	2101	190	6095	5629	8665	8667	8661	8662	10480	54556	10467	10856	10847	64431	8607	6944	8089	86	3486	3488	3479	3483	8038	29882	996	51433	8881	701	991	10393	6418	3001	328	4595	7517	7516	5889	7416	578	597	581	7417	9675	9894	545	10018	27113	597	599	581	638	27125	1025	10614	4298	4299	4300	904	905	10075	4170	8239	9891	10111	54386	4683	7014	26277	4361	9656	9129	9733	56257	10714	5424	5425	57804	25842	3020	7290	8368	5933	5934	1874	1875	5602	5599	6416	9479	23162	5609	5685	5683	5687	5688	80774	2957	2958	9519	6138	3561	3558	3559	3560	3600	3601	29110	9641	3661	4615	3665	3663	7100	4908	4915	627	22863	30849	9711	5289	7405	8678	5518	5515	29966	5516	5529	5525	5519	5520	5527	5528	11157	23658	6633	6635	6636	79833	51282	55888	54925	9753	10210	51465	9246	9867	2244	2243	5104	5328	2266	6688	3659	4204	3394	11130	57405	79003	57082	79980	5928	53615	8932	9219	1108	5931	10533	64422	9140	55054	10481	60529	2002	2016	23054	22976	4297	30827	5929	4221	8085	9070	9739	7403	1535	1536	4688	4689	4323	7077	4313	64386	7079	1942	1969	2041	2043	1945	217	55855	22983	51295	24138	9361	2639	348	7001	6468	5088	55625	64754	5862	3382	92689	332	3619	55143	9212	3364	5810	5883	5884	3684	3383	3689	3687	5530	5478	5534	10231	650	25928	655	92	23191	26999	8936	11136	28996	7919	10494	11235	8428	22983	51295	3337	1558	9361	51177	3479	3484	3487	3490	1122	5868	11311	51014	7099	23643	10156	90861	788	80153	55802	23644	10891	2104	1854	2101	190	5629	26993	4000	4001	7112	839	2067	2072	79979	10432	5093	9444	51444	57060	3553	3552	3554	7850	3556	3557	664	665	8834	652	657	659	654	8200	10092	10093	10095	10096	10109	54556	10467	10933	10856	10902	8295	8607	9643	86	10576	5531	10694	908	29108	64127	22861	4210	834	1493	940	941	942	1196	6733	8233	11017	64919	3475	2199	3339	4811	3303	23640	3304	9706	9776	9821	8408	8975	55052	52	54874	3670	9079	7021	6347	1238	10850	2826	51377	11047	5705	5707	80227	5716	5701	5704	6430	6767	9398	5861	4189	23539	55312	6624	140890	6732	6428	6429	6431	2054	6812	6813	6809	10014	8841	8536	860	928	967	975	23764	23787	9620	27097	2648	6881	6874	10486	11034	71	9341	2054	6813	8773	6809	3122	3127	10002	1993	3182	3229	2175	2176	2178	2188	2189	55120	22841	57111	26056	9727	8766	2919	3577	3579	6372	6374	3454	6773	3440	3455	3654	3554	3556	4615	11213	7099	22841	8766	80223	177	6285	6286	6275	6271	6273	6878	6883	6877	6882	6884	7082	10052	9414	10053	10618	2580	10249	81552	22823	1396	9737	51107	55851	23385	83464	25913	26277	3996	79728	5888	675	10635	5606	5608	4216	9344	30827	5929	9070	23067	80335	9739	10228	8674	9342	924	1500	5797	10009	999	4848	23019	4849	57472	9337	51514	8451	9978	8450	2192	2199	3339	4811	25759	4915	627	2159	462	2321	5228	7422	7423	3860	8687	3849	3133	3821	3822	3824	3823	5537	4794	22870	9701	10617	27243	57132	27183	5119	9525	2175	7156	80010	641	5604	5894	23162	5605	5631	5634	5635	3624	91	3625	92	93	25839	22796	9221	409	408	6949	6628	6632	6633	6634	6635	8175	79833	4853	4854	182	3075	3426	142	5591	7520	9557	64421	51514	8451	9978	1643	8450	8453	54107	11177	8467	1991	5265	7035	5646	1022	2071	2965	2966	2068	2073	4292	22909	5378	83990	9156	23168	9646	2767	7222	3710	7220	7225	5531	10575	10694	908	10228	8674	9342	9570	7040	2022	7048	7049	7042	94	29082	27243	27183	9525	55333	3624	650	91	92	93	1277	1634	7045	1278	1762	64854	57599	487	6588	488	2107	23708	2935	2246	2261	2264	10494	11235	8428	1803	3627	4283	6373	2833	2891	4905	8775	9527	4261	5993	8625	5994	3122	3123	3125	972	10494	11235	8428	7137	7139	7125	7134	2648	6880	6881	8464	10397	9913	1022	2071	2965	2966	3192	5940	27350	5935	1839	928	975	5624	5627	722	8535	23429	6015	6045	648	5940	64221	27350	5935	2339	2342	2633	388	2532	2919	3576	3577	3579	4211	3205	5087	3211	3486	3488	3479	3483	60676	3592	3593	3594	51561	3654	51135	57161	57162	7222	3710	7220	7223	7225	11267	79643	51379	5529	5519	5526	5527	5705	8668	3035	5082	6097	996	4085	8881	26271	701	991	10393	10959	10972	51014	2150	5584	23433	84612	56288	3993	50855	2782	2785	2786	2784	4848	7832	23019	4849	9337	7222	3710	9478	7220	7225	3133	3821	3822	3824	5376	4323	7077	4313	7079	6382	26999	8936	23288	805	808	23125	79139	267	51009	6400	7322	7323	9354	29110	9641	64343	9755	10092	10093	10095	10109	57175	65109	22794	4116	9775	9939	1803	6352	6356	1234	6349	3108	3109	3122	3125	6923	7428	8065	6921	8453	4790	4791	602	9367	80198	2072	11199	80153	55802	27161	50628	23157	4735	5413	4790	4791	1997	602	3670	9079	65109	22794	4116	9775	9939	Outcome
36777	-0.16428	0.4205	-0.230616666666667	-0.404824285714286	-0.9446175	0.85061	-0.30103	-0.89711	-1.3956	1.7814	1.48759	0.78812	-0.18071	-0.73368125	0.33358	1.53854	-0.628285	-1.1636	-0.404103333333333	2.871	0.42271	-0.04667475	0.92133	-0.41073	3.66194	2.0098	0.2965984	-1.14028666666667	0.736236666666667	0.77498	2.9239	1.02506	0.10758	0.513156666666667	1.392655	1.5696	0.216055	0.460975	0.388684	-0.31487	0.39317	1.658755	-0.16306	0.2772695	1.5133	1.523	0.785335	-0.288415	1.54265	0.731005	-0.28843	1.4391	-0.751976666666667	-0.60687	-1.4981	1.27582333333333	0.2728	1.2571	0.54215	-0.88752	0.10432	0.29273	0.34729	0.23926	-0.54388	-0.26884	0.61218	0.16501	0.48224	-0.51076	1.059975	-0.44468	2.8554	1.86695333333333	-0.63368925	-0.36382	1.88793333333333	1.14296	1.00954	0.3473075	0.7316445	1.5147	1.9193	1.8784	0.4368	0.4908649	-1.279	-0.59671	0.93224	-0.54243	0.083576	-1.2638	-1.005	-0.79251	-0.33708	3.5271	3.5907	0.0803933333333333	0.70482	0.29886	0.97346	-0.627833333333333	0.29462	0.94438	0.58696	-0.72269	-0.22903	-0.143945	-0.19811	-0.24970275	0.346391	-0.86277	-0.72318	-0.5629675	0.297063333333333	-0.34956	0.028865	1.9475	-0.20091	-0.43607	0.861286666666667	-0.31353	1.1692	-1.40276	-0.8452	0.99331	0.086721	-0.039409	-0.63823	-0.08057	1.1437	0.35904	-0.126954	1.9369	-0.2643975	-0.72768	-0.17107	0.334505	-1.4998	-0.689233333333333	-0.39335	-0.21651	0.48158	0.35703	-0.07567	0.09417	-0.20298	-0.476261333333333	-0.26577	0.67053	-0.218016666666667	1.2322	0.190345	-0.73986	-1.0195	1.84115	0.31639	0.75065	-1.5899	-0.5504765	1.6509	0.56218	2.0262	-1.6886	-1.27185	0.26824	1.34225	1.3651	-0.21057	-0.55566	0.32222	1.059	-0.92637	0.33341	-0.910355	0.088153	2.0807	0.70828	-0.0333825	-1.4881	-0.40248	0.63519	0.311573333333333	0.42468	0.82017	-0.2639925	-0.60967	-1.049575	0.79908	-0.58557	1.2794	1.2571	0.51904	0.7886265	-0.19826	-0.04713	-0.088447	0.62167	0.20838	0.62603	0.51033	-0.7927	0.174	-0.203018333333333	-1.0527	-0.598056666666667	0.584106666666667	-0.0932675	0.80674	1.2866	1.4682	0.13219	0.51033	0.45371	-0.8245	0.68444	-0.98511	0.14952	0.888925	0.200645	-0.105866666666667	-0.69687	-0.71925	-0.29675	0.0091607	0.84983	0.92937	0.047569	1.3899	0.712445	-0.58769	0.58805	0.93961	-0.137593333333333	0.94187	0.578935	-0.5831	-0.71243	1.31774333333333	-1.193262	-0.28374	-0.661743333333333	-1.2199	-0.30048	-1.5812	-0.41146	0.14481875	-0.9271	-0.046744	2.1833225	-0.16661	-0.965658666666667	-1.13320333333333	0.825685	1.30112633333333	2.54236666666667	-0.42861	0.43354	-0.447266666666667	-0.708086666666667	-0.309933333333333	0.31765	-0.828875	0.20759	-0.431256	0.689053333333333	0.399835	0.79935	1.63645	-0.667145	2.1757	-0.865105	-1.2176	-0.17631	-1.03976666666667	-0.689933333333333	0.45316	-0.20966	-0.163565	-0.20555	0.0730366666666667	0.677075	1.3863	0.354803333333333	0.9567	0.81623	0.89067	-0.32987	-0.18401175	-0.404103333333333	-1.1931	0.268289	0.227114285714286	-0.831095	2.015	3.3436	0.19362	-0.499051	-0.127735	-0.065007	-0.87236	0.295188	0.624705	0.188368	0.34897	1.02156	-0.1397285	-1.44965	-0.32375	-1.2715	-0.089795	-0.365133333333333	-0.067263	-0.65651	-1.4988	-0.5905	-1.3424	0.11496	0.54116	-0.23498	1.3151	0.32599	1.70125	-0.97112	1.5124	-1.44183333333333	-0.36638	-0.38939	-0.49515	0.22834	1.38675	-0.3068695	0.57141	3.13093333333333	1.0706	-1.0765	-0.7477	-0.6038455	-0.55319	1.0012	-0.60613	0.657915	-1.05059	-0.84957	0.82473	0.077756	2.6869	-0.079885	-0.2346025	0.036951	1.6152	2.087	0.21582	-0.1487635	0.64688	1.9436	-0.37634	0.293870333333333	-0.510611	0.51594	-0.28039	0.48711	-0.22495	-0.92926	-0.015797	0.439675	1.2113	-0.1493325	0.55989	-0.61065	1.06697	-0.026766	0.35053	0.75773	0.14994	-0.49423	-0.2225	1.5744	0.08794225	-0.023707	-0.68532	0.044947	-0.34326	-0.35232	-0.091532	-0.17603	0.63687	0.87509	1.552505	-0.22962	0.422843666666667	1.3554	1.0501	-0.600536666666667	-1.5543	0.077249	-0.6573	0.58172	-0.40248	0.63777	0.77802	0.15005	0.5114995	0.81369	0.57672	0.47737	0.06768	-0.140745	-0.5891	0.237925	-0.16306	0.51279	0.4862065	-0.30287	0.18807	-0.699556666666667	1.8764	0.147843	0.5817225	0.21515	-0.17478	0.71162	-0.0306833333333333	-0.80455825	-0.57089	-1.45985	-0.289926666666667	0.79617	-0.45331325	0.46416	-0.40885	-0.49949	-1.0891	1.7629	-0.25245	-0.12049	-0.14434	-0.158463333333333	-0.49274	-0.38142	-1.1821	0.75773	-1.2733	0.14994	-1.3311	-0.49423	-0.32164	-0.13818	1.16024	0.28518	-1.186565	0.1164	0.797345666666667	0.287785	-0.828875	0.20134	1.8414	0.12805	-1.2347	-0.1143	1.4769	-0.18116	1.67505	-0.698566666666667	0.333729333333333	0.47899	-1.3084	-0.15316	-0.50938	0.446055	1.3672	0.17337875	-0.96819	0.74105	-0.17564	-0.56774	0.8949	0.94357	1.26025	0.84261	0.209165	1.2841	-0.21604	0.482806666666667	1.00817	0.0958355	0.744565	2.0068	-0.687195	-0.17236	-0.60371	-0.83764	0.42312	0.098136	-0.450595	0.197058	-0.6944	-0.127735	1.0168	0.66603	0.47582	-0.06001	0.33255	1.07297	0.7590766	0.14407	-0.635085	0.22161	0.01787	-0.09341	-0.89386	-1.3911	-1.1586	-0.17151	-0.14979	0.623626666666667	0.9119425	1.8082	-0.32498	0.70183	0.365248	-0.1886075	-0.992043333333333	-0.033245	0.91681	1.841	-1.254	0.57115	0.88811	-0.69147	1.3717	-1.2138	-0.907	-0.37018	0.16573	-0.380024333333333	-1.0482	-0.113996666666667	-0.426635	-1.0315	0.81187	-0.700006666666667	0.348195	0.46963	0.9054175	0.68708	0.514525666666667	-1.014	0.1983375	-0.67386	-0.026415	0.63442	1.05325	0.940005	0.227685	-0.4990943	-1.3632	0.764907	-1.095685	0.460176666666667	-1.5474	2.2578	-0.48893	1.1764	-0.463415	1.7099	0.48563	1.8098	0.74853	1.177985	0.416	-0.83597	0.189746	1.9876	1.1038	0.16973	-0.32227	2.2086	-1.68	0.74995	-0.2561	1.4288	-0.12185	0.49867	1.23675	0.7419	-0.6265	0.73494	1.3686	-0.64369	1.2501	-0.347086666666667	1.16024	1.3183	0.20907	0.82473	-0.241076666666667	-1.3758	-0.50387	1.13248	1.535	0.41466	2.9288	-0.30048	-0.88515	-0.50889	1.25645	0.76888	0.041867	0.57171	0.29858	0.95525	-0.73196	-0.461726333333333	1.2458	1.3716	0.4400745	0.24138	-0.522737966666667	-0.634846	-1.049375	0.63467	0.10851	1.66145	2.63733333333333	-0.029435	0.68032	-0.50138094	-0.65333	-0.78887	-0.48248	-0.42496	-0.554515	-0.25415	-0.090948	0.83916	0.76888	2.2226	0.40893	-1.4744	-0.19502832	0.40386	-0.67976	-0.091817	-0.057399	1.16024	-0.800153333333333	0.020969	-1.4404	-1.1558	1.5842	-0.5796475	-0.65651	-0.62103	2.0087	-0.31289	0.94357	0.04755125	2.68895	0.21238	-1.13337333333333	-0.345595	0.16507	0.3078	-0.58338	0.209539	-0.254305	1.3875	-0.0081563	0.815285	-1.1947	3.2218	1.6071	0.630175	0.071036	0.4985	1.8222	-0.6724	0.0757196666666667	2.2016	-0.19435	-0.98362	-1.3497	1.38675	-0.6136	1.105	-0.71984	0.208405	0.14195	0.176123333333333	-1.1818	2.0544	2.59296666666667	-0.317186666666667	-0.30305	0.458665	1.8624	1.2279	0.24342	0.036789	0.00140000000000001	0.0065815	0.85458	1.6519	0.28689	0.015595	0.033279	0.50582	-0.39631	-0.11549	1.4784	1.3771	0.615905	2.10495	0.354305	1.89395	0.397407	2.3634	1.3663	-0.4049	-1.33721	-1.6577	0.39099	0.81085	0.926489333333333	0.86365	-0.17124	0.37067	-0.492442	-1.188	0.450276666666667	-0.783215	-1.1995	1.2171	1.7558	0.913555	0.65675	-0.6573	1.2077	-0.65739	-1.4596	0.069797	1.00954	0.85189	0.82892	2.3282	0.78304	-0.43483	0.041867	0.72444	-0.27333	0.41663	-0.31096	-1.00151666666667	0.30087	-1.45025	-0.47715	2.0068	-0.687195	0.234535	0.0444586666666666	-0.045736	0.218025	0.70481	-0.50802	-1.1681	0.43288	0.39409	1.8389	0.25271	-0.86171	-0.5145555	-0.496425	0.45961	-0.53532	0.62152	0.27827	-0.124146666666667	-1.20799333333333	-0.68569	-0.76523	0.721225	-0.376786666666667	-0.16254	-0.16406	-0.804735	-1.04033	-0.800153333333333	0.61964	-0.73371	0.043122	-0.46106575	-0.810255	-0.956506333333333	0.988495	-0.84957	-1.1455	0.088153	0.708816666666667	-0.98394	0.33096	-0.3423	0.51615	0.147835	2.4544	-0.88215	1.5391	-0.13343	0.4815925	-0.5831	-0.1119	0.84442	0.71618	-0.356286666666667	1.5673	1.2783	-1.2391	-1.05475	2.6977	2.8172	-0.3039135	1.5686	0.97585	0.1709205	1.3563	-0.22417	-0.73318	-0.60743	-0.58207	0.5836	0.96834	1.2026	0.1279	-0.347086666666667	-1.1864	0.35873	0.50532	-0.70672	0.74919	-0.87587	-0.470835666666667	-1.4728	0.8707	-1.4242	0.988495	-0.61184	-0.948635	-0.089308	-0.189585	-0.058675	-0.14937	0.3045725	0.738945	0.232195	0.18426	-1.1831	-0.987845	1.4784	0.46907	3.5271	-0.134726666666667	0.54469	0.157	-0.25985	-0.21968	-0.21604	-0.299256666666667	-0.14525	-0.803385	0.3794575	0.29213	0.32903	-0.86462	0.16163	-1.3568	0.39033	0.33177	-0.294233333333333	1.5745	0.84072	0.7419	1.1684	-0.051734	0.824833333333333	0.5237625	0.82627	1.2437	-0.96606	1.7852	0.897436	-0.568995	-0.049634	1.92226666666667	1.8935	-0.189585	-0.11552	-0.14937	0.02021	0.703856666666667	1.1591	-0.02132	1.7352	-0.60642	0.2613765	0.55113	-0.0088832	-0.039123	-0.70842	-0.3167	-0.53721	0.23241	1.1354	1.8006	0.775636	0.541135	0.8422	0.53197	0.1363325	0.1971	-0.09609	-0.219565	-0.78158	1.9744	-0.31702	0.36623	0.1708512	-0.184535	-1.2325	-0.33094	1.8288975	-1.5812	0.300315	0.042572	-0.543748461538462	-0.597705	0.624133333333333	0.311	-0.5642	0.71004	-0.56588	-0.411336	1.0124	0.74065	0.201615	0.360068	-0.59754	-1.1864	-0.704145	0.44934	0.80143	0.1602925	1.056795	1.07871	-0.23142	0.14934	1.5272	-1.1616	-1.4651	1.1546	-0.18652	-1.24093666666667	1.2318975	-1.0782	0.672796666666667	1.256	1.2835	0.81317	0.29519	-1.3941	-0.62016	0.77186	0.82792	-0.63352	-0.12688	-0.69885	0.68629	0.091485	-1.176	0.62819	-0.062789	-0.48134	1.17404	-0.188162857142857	-0.163565	0.4522	0.18436	-0.85693	-0.51984	-0.159515	1.1964	-0.216275	0.92539	0.020479	0.20271	-0.22018	0.26896	-0.60956	-1.6111	0.51464	-0.4647802	0.54886	-0.6265	0.30587	0.11708	0.524075	2.53536666666667	0.03708	-1.2283	-1.015235	1.677	0.78327	-1.026635	1.5191	-1.1845	-0.801261666666667	0.74863	-1.010035	0.5806925	0.52647	0.23052	0.78237	1.8121	-0.633337666666667	1.364235	1.4784	0.28552	0.98107	0.66004	-1.4938	0.21134	1.1732	0.57113	0.7250325	1.3994	0.60766025	0.85232	-0.72818	0.34023	0.440146666666667	0.399916666666667	1.3124	0.00659999999999999	-0.44145	1.23535666666667	-0.28263	-0.394045	-1.1467	1.4008	0.322985	0.593926666666667	-0.63635	-0.32507	0.30929	0.16337	0.261755	-0.471743333333333	-0.379976666666667	-1.3516	0.138323333333333	0.84866	0.3299755	-1.0775	0.81317	2.2601	-0.04479	-1.044085	-0.060525	0.5723015	-1.08417333333333	0.153527	1.0792	-1.5242	1.554	0.8231	0.07231	0.1719642	1.66365	-0.13656	0.1477825	1.027735	-0.39623	0.1199815	-0.42877	0.12622	-0.086476	-0.89235	-1.1768	-0.36639	-0.172793623333333	1.0445	-1.081385	1.2297	-0.1201005	0.56451	1.6258	2.019375	0.449955	0.26896	-0.230173333333333	3.1441	0.44693	-0.54473	-0.105579	2.1987	-0.983635	-0.051594	-0.6038455	-0.062326	-0.587574	-0.64097775	1.2063	-0.17564	-0.56774	-0.214036666666667	0.8949	0.469545	-0.79262	-0.25613	-0.71903	-0.079065	0.12993	-0.881536666666667	-0.67475	-0.50703	-1.0924	0.55989	0.5836	0.96834	-1.131505	2.4988	0.20568	1.4342	1.58105666666667	-0.32115	0.29314	0.15779	0.2408	0.466785	0.07022	-0.2293	-0.47386	1.4015	-0.7283	-0.360505	0.4349275	0.40162	-0.33913	0.47284	-0.08295	1.8935	2.07365	-0.189585	0.02021	0.71871	0.089693	0.40269	-0.387755	0.13242	-0.501205	-0.82273	0.82462	2.4988	0.11496	0.29882	-1.43	0.51712	-0.50028	0.3197975	2.6672	0.70938	-0.40473	0.24962	-1.00573	-0.60373	-1.4208	-0.73371	-0.94004	-0.95069	-0.236655	0.0799383333333333	0.38022	1.3044	0.20882	-0.238902333333333	0.7065	1.184365	0.33584	0.43251	0.53394	-0.31289	0.36894	-0.53484	-0.5996	-0.17603	1.7754	1.0098	0.98434	0.223276666666667	1.21149	-1.4752	0.045027	-0.617565	-0.458568	0.67694	-0.5796475	0.545947	0.47825	0.95317	0.715386666666667	0.47799	0.71466	1.015145	2.0127	-0.4111	0.205075	-0.3697	-0.89918	-0.49716	0.98949	0.14994	-0.15534	-0.0095455	1.4419	-0.47979	0.082625	-1.085095	1.2709	1.862	0.10794	-0.88986	-0.33706	0.078955	0.71299	-0.55028	0.439675	-1.1966	1.4986	0.0031299	1.51756666666667	0.739606666666667	-0.095091	0.84374	0.046708	-0.10359	1.39145	0.16904	0.15322	-0.15213	0.032855	-0.851205	-0.8725	0.29003	-1.15127666666667	-0.65157	1.45	0.521895	0.39867	-0.066846	0.692787133333333	-0.426125	0.301533333333333	0.646535	-0.710665	-1.10588666666667	0.71673	0.99625	1.0486	-0.282644142857143	-0.896465	-0.803385	-0.680743333333333	-0.73194	-0.124283333333333	0.84324	-0.38297	1.6149	-0.73309	0.044005	0.075769	-0.88284	1.1837	1.2992	-0.241036666666667	0.05186	0.27543	0.81117	0.026532	-0.07576	0.08794225	1.2702	-1.17235	1.2405	-0.138675	-0.8280002	-1.2617	0.39523825	0.59611	2.576	0.6929	-0.390733333333333	0.43974	0.47899	0.370485	-1.4345	1.8283	2.015	-0.17148	0.398855	-0.92425	-0.021405	-1.3381	0.48419	0.125	0.0622366666666667	-0.208113333333333	0.672835	0.80289	0.63553	0.378793333333333	0.737705	-0.13765	-0.0275718333333333	-0.61482	2.35	-0.155765	0.042863	1.8071	-0.04479	0.24787	0.6925675	0.32047	-0.1382	-1.34475	0.46998	-0.0490836	0.708816666666667	0.250243333333333	1.4743	1.3771	1.1112	1.3237	2.2103	1.5145	2.0674	-0.80259	1.8571	0.1954875	0.32773	-0.1054525	0.27089	0.13563	2.3997	0.70203	0.14599	-0.106673333333333	-0.624237	0.243985	1.0145	0.664486666666667	0.441446666666667	1.05325	0.6711975	1.3091	-0.121720333333333	0.940005	1.219	0.989321666666667	0.3914	0.636086666666667	0.624334	-0.47125	0.285590045454545	-1.0982	-0.77295	-0.66741	-0.66076	0.93113	1.202	0.58116	0.22006	-0.1770425	-0.393053	0.75405	-1.5215	-0.47451	0.2804225	-1.067155	-1.10588666666667	0.1563	0.0253440666666667	0.4392525	-1.1969	-0.19302	0.2980775	-0.0784296	-0.203946666666667	0.2784875	1.310495	-0.849736666666666	0.21534	-0.584075	0.055162	1.9536	0.248355	0.6229	-0.936866666666667	-0.054787	1.552505	-1.1126	0.84502	-0.40123	0.54469	-0.57122	-1.6236	0.30202	0.648785	-0.17216	-0.3762775	-0.480686666666667	-0.030713	-0.58614	-0.157001	1.7243	1.1187	2.55	0.91681	-1.0778	0.6229	-0.017741	-0.912176666666667	0.2954345	-1.375	-0.052213	-0.582275666666667	1.9527	0.30186	0.5712	-0.0394595	-0.011952	-0.97407	-0.17863	1.38583	2.0571	0.248	1.6508	2.285	0.610595	0.98799	0.89358	1.21503	0.138745	0.38139	2.3615	-0.062345	0.078526	0.37329	1.0887	1.0288	1.04873	0.76191	0.68983	-0.31439	0.435493333333333	1.77635	-0.97017	-0.2932965	1.3302	0.51743	-1.5166	1.55139066666667	-1.0351	-1.0269	-0.75071	0.60735	1.2289	1.6788	-0.7511	1.44763333333333	-1.1088	-1.02083	0.74036	-0.26586	-1.2006	-0.7940525	-1.43335	-0.372362714285714	0.85189	0.82892	0.041867	-1.0032	-0.607286666666667	0.72444	0.41663	-1.4066	0.3064225	1.4912	-0.0496873333333333	-1.0269	-0.61532	-0.75071	0.60735	-0.0090878	1.016	0.505886666666667	1.6788	-1.02083	0.071967	2.0068	1.54516666666667	-0.80752	-0.24203	-0.0796855	0.638487666666667	-0.151204	1.3722	0.88385	0.88938	-0.412375	-0.209877	-0.116786666666667	0.372465	0.74654	-1.0347	3.13265	0.0711435	-0.309933333333333	0.34803	-0.68854	-1.3718	0.37223	-0.560533	-1.1009	-0.277413333333333	0.1142725	-0.078442	-1.4109	0.2453325	-0.87727	0.38408	-0.93411	-0.351175	-0.086765	-0.49499	-0.0015116	2.2725225	-0.41601	-0.29284	-0.51052	0.14195	0.176123333333333	-1.1818	0.349436666666667	2.0544	-0.317186666666667	-0.30305	-1.1396	0.24363	-0.87474	-1.3219	-0.621906666666667	-0.215035	1.841	-0.56705	-0.32239	0.4055	0.21664	0.54339	0.16514	-0.29494	0.129366	0.84072	0.0286633333333333	-0.15736	-0.14434	-0.3762775	0.18339	-0.243929454545455	1.24377	0.0596576666666667	-0.92685	-0.02132	1.2051	0.23677	-1.2696	0.65818	0.5711	-0.49488	0.20568	-0.276255	0.4989	-0.3717	-0.75503	-0.79491	-0.962685	0.285590045454545	-0.26204	-1.3402	0.200163333333333	0.4079	-1.3934	-0.53581	-0.73371	-0.20627	-0.60302	-0.810495	0.60422	0.322545	-0.29599	1.0445	0.27817	1.38583	0.81954	-1.71	-1.0848	-1.0549	0.729675	0.31164	-1.00642066666667	-0.21984	-0.622035	0.67042	-0.398140909090909	0.0782905	-0.28247	1.24838666666667	1.4916	0.42272	0.67352	-0.840315	-0.57122	-1.6236	-0.65692	-0.12154	0.736775	-0.626725	0.18706	-1.3181	-0.13627	0.55349	0.8600475	1.05325	0.940005	0.89926	-0.58072	-0.5218	0.652	-1.6577	0.253755	1.1826	-1.6292	0.85168	1.1824	-0.169535	-0.54122	0.073384	0.864105	0.940385	-1.0165	0.30721	-0.10196925	-1.03541	-1.3525	-0.492338	0.84566	0.097253	1.1956	-0.22018	0.98434	0.83807	0.57113	0.57734	1.135395	0.072683	0.58711	-0.7462	0.122030666666667	3.3749e-05	0.68579	-0.1494995	-0.7473	-0.616525	-1.33721	0.11743	-1.45985	1.5124	-0.66209	1.8121	-0.73192	-0.274952666666667	0.015595	0.50582	-0.46175	0.79469	0.038065	0.35568	0.39298	-0.14719	0.37067	-0.13509	-1.10305666666667	-0.73986	-0.429750666666667	-0.15497	1.7376	1.1038	0.5711	1.0458	-1.005	0.6748	0.069086	-1.13316333333333	-0.54933	1.5311	3.217	0.55739	-0.1107	-1.0766	1.47675	1.219	-0.16483	1.042152	0.293065	-1.0347	-0.39896	0.27257	-0.91468	0.58328	0.256955	-1.3253	0.5506	-0.16316	0.978925	0.64652	0.83835	-0.6093025	-1.1818	0.67497	-0.02914	-0.028419	-1.6341	0.888925	0.647886	-1.3851	-0.029474	0.42836	-0.7477	-0.803385	-0.634575	-0.64097775	-0.449776	1.6101	1.45446	0.31011	-1.1161	-0.22425	0.6307	-0.78558	-0.254305	-0.193075	-0.240173666666667	-1.194155	1.2996	0.253755	-0.973856666666667	0.9498	0.64481	-0.909735	1.04934	-0.598056666666667	0.74036	0.79862	0.584106666666667	-0.64177	-0.34174	0.35258	1.3381	1.8359	1.2866	1.4682	0.298805	0.71098	-0.60228	-0.0568633333333333	-0.07735	-0.53532	-0.90601	1.0184	0.35568	0.4251	0.39298	-0.14719	0.40975	-0.13509	0.29882	-0.091817	0.0065815	0.30456	0.443786666666667	-1.0133	0.53945	1.3091	0.0901066666666667	0.866695	-0.75503	0.7833	0.214285	-0.72818	0.98113	0.440146666666667	1.6021	-1.2078	0.46642	0.1497445	-0.066846	0.428453333333333	0.0876535	-0.3262	0.012421	0.99763	-0.5412	1.0184	0.35568	0.4251	0.39298	0.2458	1.1724	0.64641	0.79646	-0.1382	1.036	0.45272	-0.103275	0.99693	1.2279	0.24342	-0.023462	-0.08168075	2.38176666666667	-0.0388	2.3581	-0.2647	0.09305	0.0373115	0.168	-0.33706	0.46311	0.63519	1.2899	0.5582625	1.23	0.8529	0.392315	0.54567	0.81305	-1.202825	0.139665	1.45063	-0.46725	0.15085	0.621956666666667	0.80377	0.44204	0.50582	0.14522	-0.0046509	1.1519	0.60251	0.24664	-0.484333333333333	-0.16254	0.326223825	-0.46728	0.60247	-0.23754	-0.655407666666667	0.86517	0.96876	0.22806	0.782215	-1.1966	0.74094	-0.68302	0.080075	0.6916	-0.56819	0.34473	-0.64639	0.35882	-0.15959	-0.35968	0.662523333333333	1.9475	0.75129	1.24838666666667	0.74404	-0.54841	-0.090948	-1.069885	0.879675	1.1406	-0.045736	0.2869	0.548634	3.19806666666667	0.2536775	0.69487	0.13851	0.630795	1.6509	-0.233394	2.0595	-0.33048	-0.33627	1.01772666666667	-0.483725	-0.059235	-1.036585	0.41735	0.17779	2.47059666666667	-1.5855	1.6761	0.307971	-0.193621333333333	0.779195	0.81117	0.026532	-0.35316	-0.278297	-0.08001545	0.91839	0.391046666666667	-0.16451	-0.33438	0.91191	0.67093	-1.1969	0.232145428571429	0.69071	-0.2169	0.8651	0.79805	-0.227245	-0.319276666666667	0.23135	1.3404025	-0.8634	-1.4009	-0.87496	-1.1497	0.07643	0.75129	-0.95935	0.57305	1.3732	0.70372	0.93079	0.82735	1.092	-1.34475	-0.469695	-0.35971	0.46998	-1.3181	-0.439913333333333	2.04095	0.476913333333333	0.46111	1.9436	1.4616	0.657915	0.46685	0.19703	0.67335	-0.6234	0.17709	-1.2314	1.5371	1.4789	1.8865	0.4370825	-0.1065	-0.54122	-0.44143	0.40313	2.2961	-0.1621	-0.47241	-1.4345	0.2105	1.67855	-0.448645555555556	0.984205	-1.2105	0.63111	-0.85432	-1.0491	0.167016666666667	0.680865	0.624334	-0.59224	0.520966666666667	1.5205	1.4245	-0.47979	-0.53	-0.63368925	-0.097633	1.256	0.74036	1.76503333333333	-0.152636	0.15590725	-0.650455	-1.1082	1.17753333333333	-1.1953	-0.13701	0.91561	-0.46175	-0.32198	-0.240405	0.913555	0.857207777777778	-0.0451	1.7099	0.91088	0.186942	0.672796666666667	1.4096	0.531233333333333	0.68971	-1.6218	0.295715	0.70099	-0.70672	-0.15497	-0.1404	-0.05798	-1.4754	0.76786	-1.6542	0.8875	-1.4965	0.49012	-0.50688175	-0.705518833333333	-0.72318	-0.970873333333333	-1.548	-0.52324	0.635825	-0.79132125	1.3771	0.87695	0.85582	1.18999	1.841	-0.56705	-0.23394	0.71415	-0.32239	-0.12829	-0.11098	2.7307	0.39313	-0.340305	-0.23133	0.98664	-0.18633	1.48849333333333	1.0348	0.716645	-0.9742	1.2311	2.0632	2.0127	0.1409775	0.54695	1.1547	-0.37493	-0.70485	-0.53091	0.443562	1.55641333333333	-0.57878	0.361300333333333	0.77276	-0.39335	1.1338075	0.43251	-1.3381	0.12735	-0.41183	-1.29723333333333	-0.665903333333333	-0.41876	-0.436530333333333	1.8414	1.6389	-1.4714	0.968	0.31982	2.1845	1.06325666666667	0.48482	-0.16732	0.48748	0.78522	0.44976	0.095094	0.44175	1.8364	0.30252	-0.23962	2.06645	-0.052924	0.65609	-0.61959	-0.586052777777778	-0.00490499999999999	0.467642333333333	-0.20782	-0.17067	-0.141615	0.68717	0.05451	1.19648	1.7935	0.75212	1.2297	-0.4149207	0.7102	1.646195	-1.23735	-0.130753333333333	0.01705	0.335083333333333	-1.2625	0.23738	0.87932	-0.35527	-0.554945	-0.037034	1.29685	-1.5038	0.5969	-0.57006	-0.96819	-0.85428	-0.810255	0.775295	0.1563	-1.2741	0.4392525	0.47766	0.57713	-1.7154	1.86361	2.1225	-0.24909	0.75535	1.09209666666667	0.040973	-0.15	1.0483	0.125995	-0.127665	0.51465	-0.0983477333333334	1.45725	1.0445	0.27817	1.38583	0.680415	0.079667	0.6426	0.7987	0.4109	-0.14009	0.3197975	0.58444	0.99006	-0.238541	1.861	0.4250295	-1.01964	0.816815	0.352535	-0.0540705	0.78237	-1.428	0.071633	0.23052	2.28025	0.12374	-0.32198	-0.3308	0.35365	0.69607	0.24055	-0.9042865	0.97896	0.35703	-0.07567	2.1169	-0.7594	1.5487	0.656423333333333	-0.55021	-0.29693	0.74115	1.216435	0.45304	0.582293333333333	0.946735	1.5601	-0.03438	-0.89481	-1.0373	-0.039123	-1.4332	-0.71074	-0.70842	0.41802	0.988495	0.30337	-0.84957	0.047569	-0.94672	0.43636	0.38585	-0.94725	0.96834	0.80613	1.5095	-0.480085	2.507	-0.23273	0.29511	-0.0937	0.18883	0.2811	-0.636195	-0.77813	0.47124	2.0574	-0.61646	0.024367	0.14702	-0.45548	-0.72571	0.4263	0.19022	-0.46659	-0.178215	0.51444	0.81117	0.026532	1.190927	0.1232335	0.79908	0.16163	1.9381	0.7	0.418913333333333	0.97412	1.13165	0.83484	0.928362	0.348195	0.940005	0.89585	0.27272	-0.0322336666666667	0.0785793333333333	-0.996953333333333	-0.650155	-0.739093333333333	-0.27311	-0.910483333333333	0.6916	0.21205	0.348573333333333	-0.469695	-1.00573	1.1311	-0.1849865	-0.3262035	1.82375	-0.12247	-0.57131	0.6376	0.54346	0.46708	0.687447	0.11154	-0.20485	1.40925	0.0092253	0.2239475	0.579495	0.874375	0.7016975	-0.541543333333333	0.293	0.4296242	1.7138	1.57836666666667	0.57734	-1.1004	1.37863666666667	-0.12049	-0.20544	0.4533	0.1187	0.76425	0.962415	2.3567	-0.734972	-0.600416666666667	-0.734246666666667	0.16243	-0.19071	1.3448	0.23378	0.599293	-0.108035	-0.12407	0.30852	-1.0063	0.85897	-0.20223	0.64272	-0.354555	-0.317833	-0.59754	0.29109	-1.0272	-0.24474	-0.478713333333333	0.264337	0.084745	0.621283333333333	0.606716	1.2116	0.44175	1.2905	1.8035	2.5688	-0.0388	0.79752	-1.02877	-0.939875	2.1018	1.6059	0.26486	3.29275	0.28792	-0.37038	-1.3038	1.8166	0.11432	0.41844	-1.4981	2.40824675	2.096	0.10432	1.5947	-0.992043333333333	-0.033245	-0.71317	1.09679	-0.3308	-0.41612	0.0745505	1.8444	0.31424	0.466025	0.77788	1.481	0.458665	2.4544	0.533636666666667	-1.5248	0.98849	1.8283	2.015	1.2827	0.141534	-1.3039	-1.19025	0.19041	1.373955	-0.698566666666667	-0.2902	0.077249	0.13486	0.94771	-0.22427	0.049039	-1.0194	-0.00605915	1.5744	0.26262	0.93454	0.95366	0.13851	0.42925	0.015595	0.50582	-0.32198	-0.73841	0.6033235	-0.47605	0.696586666666667	-1.4847	0.79752	0.1868	-0.71095	1.6985	-0.9927	1.53535	1.6054	0.3204205	-0.07576	-0.12021	0.62152	-0.88309	-1.2053	-1.2287	-0.85408	0.520966666666667	1.76503333333333	1.8762	-0.175922	-0.47593	-0.6428565	-1.2476	0.36511	0.23799	0.11468	1.8459	0.365595	0.881686666666667	0.0154616666666667	-0.57878	0.361300333333333	0.77276	0.58947	-0.97063	-0.45442	0.28749	-0.65024	0.873546666666667	-0.025166	0.2182	0.82169	0.84864	-0.17276	1.4789	0.05792	0.39089	0.58116	0.0090584	0.5680925	-0.393053	0.58742	0.365521	0.799265	-0.51299	-0.013934	-1.0912	2.2856	0.334615	0.64193	-1.1636	0.53864	-0.996953333333333	-0.739093333333333	-0.72695	-0.749555	-0.73192	-1.11994333333333	0.6925675	0.8439	1.3863	-0.085565	0.29529	0.12735	-0.41855	-1.069315	1.01443666666667	-0.11737	0.13854	0.25417	-0.49953	-1.32145	0.21925	2.423	1.5373	0.419326666666667	-1.3093	-0.23813	-0.05709	1.07104	0.14875	-0.105535	0.6194	0.310655	0.13546	0.237635	0.052315	-0.108883333333333	-0.0696966666666667	0.44806	0.19267	0.17338	-0.781215	-0.6206	-1.1929	0.399133333333333	-0.3531	-1.2596	-1.1731	2.6725	-0.26058	-0.53318	-0.271156666666667	-0.086765	1.41037	1.048	-0.254795	-0.14962	0.83484	0.70945	-0.46052	0.4132725	0.49108	0.39089	0.67352	1.26025	-0.840315	-0.46892	-0.65692	-1.07608	-0.64447	0.849005	-0.52148	-1.3109	0.058376	-0.83188	-0.16416	0.41870495	-0.60956	0.48736	-0.90393	-0.23452	-0.12942	-1.1605	0.7016975	-0.541543333333333	-0.755319	-0.35723	-1.5223	1.5373	2.04095	1.0219	2.4777	-1.2793	0.15171	1.66	0.75579	1.184	1.4789	0.099475	0.75212	1.6474	1.0471	-0.728328333333333	0.62285	-0.005647	0.7236	0.582293333333333	0.80191	0.151927	0.61012	-0.75503	-1.3386	0.3546	-0.410748	0.18301	-0.77645	-0.61084	-0.3407825	-0.13765	0.10657	-0.16058	-1.20302	1.1007	0.74213	-1.32145	-0.983635	2.3685	0.22928	-1.2625	0.23738	0.87932	-0.0723466666666667	0.43251	0.39089	0.31415	0.84374	0.046708	1.5145	-0.37151	0.14522	-1.6584	0.51303	-0.73365	0.928362	-0.040935	0.68971	-0.29956	0.392245	0.709	-0.51456	0.30587	-0.67221	0.75467	1.7103	0.68983	1.3651	0.22683	-1.1815	0.491535	0.97896	-1.3253	2.59296666666667	1.4161	0.305292666666667	0.81102	0.60301	1.35	0.20568	-0.74252	-0.97176	1.8082	0.071886	0.63467	-0.29457	-0.755319	0.25981	-0.35723	1.7453	-0.36172	1.031	1.5569	-1.208	1.3781	1.1192	-0.052175	0.112511766666667	-0.975	-0.75071	-0.46175	0.038065	0.71871	0.0711435	-0.309933333333333	-0.19619	-0.50165	-0.52223	2.3983475	0.29088	0.619575	0.11003	0.65027	0.91744	0.63653	0.39756	2.0754	2.6093	-0.0568633333333333	0.7534	1.9251	1.059234	-0.40891	-0.129905	-0.161245	-0.90189	-0.90455	-0.804055	-0.401065	0.82221	0.97971	-0.02444	-1.0063	0.40734	-0.65797725	0.340430666666667	-0.54523	0.56837	-0.96514	2.21935	1.7344	0.15778	-0.41046	0.62087	1.92272666666667	0.8350585	-0.2536808	1.201505	-0.0088778	1.5313	1.3372	1.4479	0.37782	0.84709	0.23397	-1.265925	-1.3137	0.19703	-0.6234	-0.60371	0.6131575	0.40893	0.598555	-1.4744	-0.19502832	-0.340305	-1.43335	0.584985	1.0654	0.47626	0.90014	0.942075	0.79069725	-0.215035	1.5402	-0.21328	0.756493333333333	-0.08865	1.72905	-0.670823333333333	2.2448	-0.616812	-0.975	-0.86874	-0.33104	0.408027	0.06355	0.67422	-1.1219	-1.01702666666667	0.50617	-0.398140909090909	0.0782905	-1.2707	0.40107	-0.669575	-1.6017	1.45	0.27198	0.521895	0.59289	0.1164	0.797345666666667	0.430326666666667	-1.3955	-0.13701	1.9836	0.414335	-0.859215	0.416771	1.8027	0.21925	2.423	0.70849	1.14856666666667	2.30743333333333	-0.00456500000000004	0.33096	-0.3423	0.51615	0.147835	-0.88215	0.48222	-0.029435	3.19806666666667	0.10758	0.95629	1.5696	0.46525725	0.40224	-0.31487	0.39317	0.92561	-1.2172	-0.16306	0.91048	0.3794575	-0.34394	1.26603333333333	0.18728525	-0.512855	-0.29209	-0.589309	-0.81812	0.347345	0.60766025	3.2697	-0.2062725	0.337165	1.8776	-0.3608925	1.6101	-0.76095	0.19137	-0.47656	-0.77225	0.96876	-0.25121	-0.28322	-1.675	0.056018	-0.46601	0.92312	2.0087	-0.52394	-0.87496	-0.24244	-0.69694	-0.76631	1.7629	0.11929	1.027735	0.96118	1.4001	-0.3604345	1.7254	-0.1150865	-0.5747125	0.3794575	-1.7321	2.382	0.28203	0.241942	0.591265	-1.0706	0.969845	1.3994	-0.57122	0.30202	0.648785	-0.50511	-1.1743	-0.72576	0.47284	0.46418	-0.691725	1.0009	0.54733	0.09844	0.09061	-1.12723	0.269092	-0.41146	0.1279	0.52409	0.14481875	-1.1864	0.85284	-0.753265	0.35873	0.929046666666667	-0.9271	-1.3253	1.6324	0.21333	0.33932	-1.35455	0.1571055	-0.18589	-0.2032945	3.7636	-1.4053	0.9409225	0.269092	1.2996	-0.52223	1.1802	-1.1917	0.4421	-1.482	-1.2848	0.21195	-0.22018	1.4273	-0.81402	-0.0602325	0.48854	1.3994	0.72582	1.2077	-1.4596	-0.24296	-0.95069	0.0799383333333333	-1.346355	0.056881	0.411446666666667	2.7791975	0.545947	0.61486	0.525693333333333	0.81793	1.8126	-0.581698333333333	0.22806	0.000856666666666691	-0.37948	0.587578	-0.859215	0.32222	1.105326	-0.39405	1.0456	0.43871	2.3587	0.69793	0.95366	1.2298	-1.0304	1.092	-0.897733333333333	-1.20285	0.72195	-0.70359	0.44409	-0.672365	0.31042	-1.425	0.26368	-0.026286	0.67161	1.0095	0.619575	0.9322825	0.890195	-0.00424999999999998	-0.47145	-0.95984	-0.590762	-0.08865	0.79454	-0.628745	1.0829	-0.801099555555556	1.6738	-0.349097	0.12776	0.78427	-0.475367	0.58743	0.0976	-0.0660425	0.56295	-0.5218	0.49594	-0.03051	-0.67146	-0.667756	0.44934	0.80143	0.92485	-0.65964	0.466785	0.07022	3.271975	-0.5923	-1.5031	0.18883	0.2811	0.34767	-0.18401175	0.088519	-1.2579	-0.957655	-1.4598	-0.0737133333333334	0.42778	-0.13638	-1.1975	0.94109	-0.27664	-0.870815	0.17248	0.71342	-0.3054775	-1.2795	0.5680925	-0.29348	-0.774665	0.34129	2.2705	2.3008	-0.773395	-1.2252	0.79542	2.022395	1.0211	0.32526	-0.50802	-1.2709	-1.2625	0.23738	0.87932	-0.35527	0.82047	0.349436666666667	-0.317186666666667	-0.30305	-0.590762	0.089279	-0.12587	-0.29209	-0.589309	-0.81812	0.349605	-1.3181	-0.655407666666667	-1.037	3.0595	-0.056936	-0.94105	-1.5776	0.20977	-1.0187	1.2116	0.75885	-0.388393333333333	-0.101993333333333	-0.77456	0.2811	-1.3218	0.454890666666667	0.1363325	0.472669666666667	0.3473075	2.2961	1.33307	-0.1621	-0.47241	1.469865	-0.09087	0.91276	0.23963	0.38676	-0.3604345	-0.5747125	0.63553	1.041998	0.2851	-0.592993333333333	-0.289893333333333	0.36867	1.8799	-0.8634	1.21648333333333	0.3581	0.38775	-1.6322	-0.611065	0.53337	-0.998835	0.32023	1.6021	0.57258	0.06256	0.46642	0.1497445	0.32599	1.70125	0.11504	-0.0844651666666666	-1.1936	0.93614	2.1113	-0.04479	1.51395	-0.089906	-1.4596	0.221	-0.717835	-0.82579	0.697685	0.54886	1.41065	0.037425	-0.77701	-0.738403333333333	-1.20799333333333	0.3848	-0.0949766666666666	0.5823925	0.680185	-0.62528	-0.05903	0.26279	-0.5636	-0.378707142857143	-0.65309625	-1.0118	0.37333	-0.807666666666667	0.145305	0.215595	0.30904	1.03403	-0.31353	1.0922	0.50534	1.1459	0.50997	0.07015	-0.1463474	0.2337715	0.11522	0.45094	1.6803	-0.118683333333333	1.2162	0.47852	2.3634	1.3663	1.65005	1.4952	0.64218	-1.576	-0.11257	-0.13927	-0.8625	1.2188	-0.16316	-0.61487	1.7834	0.234968	0.56201	-0.13388	-0.714355	0.606745	0.19654	-0.0222775	0.7500335	0.58043	-0.60078	-0.045698	0.14532	-0.525115	-0.17645	0.16666	-1.00612	-0.426125	1.2899	1.5276	-1.6542	-1.109	0.151505	0.72713	-1.0775	0.81317	2.2601	-0.1339586	0.089765	-0.21997	0.622055	-1.1627	0.95935	0.42565	-0.561773333333333	-0.15637	1.8338	1.2864	-0.349097	0.12776	0.65958	-0.58679	1.6126	0.322905	1.1025	-0.65336	-1.0034925	-0.471743333333333	-1.12036	0.083655	-1.0694	0.47659	-0.70976	0.65765	0.21295	0.54038	0.10309	1.2202	0.438085	-0.704963333333333	-1.208	-1.1126	-0.40123	0.018365	0.28365	-0.1704	-0.804055	2.4375	0.82221	0.75773	-1.2733	0.14994	-1.3311	-0.49423	-0.9160668	0.65027	0.14195	0.176123333333333	0.64652	0.83835	-0.6093025	-1.1818	1.17294333333333	2.0544	-0.02132	-0.615695	-0.615695	0.960848	0.63785	1.1253	1.88115	0.531903	0.26135	2.3983475	0.29088	0.216055	-0.60145	-1.4781	0.7236	1.1424	1.43793666666667	-0.39724	-1.024	1.0829	-0.801099555555556	1.7808	-0.02307325	0.24621	-0.70926	-0.46465	-0.31881	0.090022	0.248355	-0.16451	1.44	0.7316445	-0.87587	1.6616	0.500875	1.201505	0.4437275	-0.08404	-0.16549	-0.031149	-0.428045	0.275003333333333	-0.87375	-0.46728	-0.65336	0.11062	-1.0034925	0.49012	0.24466	-0.19028	0.637	-0.294115	0.2716395	-0.307323333333333	-0.29745	-0.69993	0.830445	-0.079115	-1.3117	0.29858	-0.380024333333333	0.95525	-0.73196	0.35765	-0.461726333333333	1.2458	1.3716	1.2696	0.24138	-0.522737966666667	0.94695	-0.528883333333333	0.2056	-0.140865	2.6042	0.2409	0.755425	0.376675	-0.56982225	0.47124	-0.34243	0.3090675	0.285717333333333	-0.51626	0.038125	0.67093	-0.289350166666667	1.92226666666667	0.3624625	0.62234	1.9251	0.04224	0.617755	0.56348	-0.128786666666667	-0.17743	-0.155163333333333	0.00146000000000002	1.02923666666667	1.384	-1.1082	0.2680075	-0.84083	-0.42877	-0.67957	3.2234	1.1547	-1.20028	0.33985	-0.31353	1.0922	0.50534	1.8153	-0.2688725	-0.0844651666666666	-1.6486	2.33345	0.786145333333333	0.073005	-0.56442	0.573365	1.11995	-0.78558	-1.5298	0.805565	-0.21968	0.00187499999999996	0.456825	1.6815	0.27431	-0.95112	-0.844536666666667	0.17538275	0.28365	-1.065	1.2032	-1.42733333333333	0.53698	1.6674	0.88409	-1.3495	-0.597566666666667	-0.407266	0.521895	-0.48422	0.33341	0.71384	0.8784	0.018998	0.238995	0.411568	0.788675	0.77186	-0.24667	-0.45154	0.2423515	-1.0315	0.20302	0.59348	-1.4785	-0.220319	0.33011	-0.47854	-0.24466	0.89073	-0.80115	-0.39948	-1.1497	0.07643	0.75129	1.7445	-0.2264175	1.385	1.2418	1.6393	2.9288	-0.11746	-0.30048	0.29163	-0.592	1.30112633333333	0.70849	1.5027	2.5688	2.6901	-0.664938	-0.8245625	-0.26474	-1.1164	-0.105866666666667	-0.61087	0.60766025	3.2697	-0.2062725	-0.49499	-0.04199	2.04553333333333	-0.21852	-0.18506	0.040031	-0.47063	1.06325666666667	-0.60109	-0.698395	0.49631	-0.71074	-0.62034	0.57563	0.093726	0.391046666666667	-0.548875	0.19603	0.205075	-0.67813	0.58716	-0.6695	0.777065	-0.96388	-0.0586915	0.82218	0.44806	-0.33549	0.88629	1.1724	0.093786	-1.4714	-1.31635	-0.238557428571429	0.56543	-1.09802	-0.84296	-0.09856625	0.54984	0.465018	-0.61056	-0.47584	3.2111	1.030785	-1.0187	0.44489	1.7115	0.73397	-1.3941	0.84247	1.0162	-0.68238	-0.092501	0.127	0.352535	1.66	0.75579	1.0042	-1.0063	0.515935	-0.24885	1.0265	-0.73365	0.53159	1.4959	0.68724	-0.80259	1.8571	0.1954875	0.4989	-0.3717	-0.79491	-0.65759	1.09709	0.387566666666667	1.0827	0.897196666666667	1.01772666666667	-0.059235	0.30859	-1.12036	-1.0694	0.16874	-0.08458	-1.2769	-0.05981	0.96705	1.147485	-0.82432	0.19854	1.1837	1.2992	-0.1494995	-0.48422	0.33341	0.71959	1.08745	0.71384	-1.31635	0.8784	1.005195	0.018998	2.0807	0.238995	0.72671	0.411568	0.788675	1.4422	0.49464	-1.42455	2.7087	0.81317	0.28505	-0.27328	-0.47063	-1.5348	1.6509	-0.17681	0.97412	-0.347086666666667	1.4092	0.23864	0.815285	1.5611	-0.090948	0.20897	0.628700666666667	-1.0585	0.511305	0.277835	-1.5815	-0.1849865	1.15	-1.5166	-0.693105	0.32773	-0.1054525	0.37838	0.96591	1.3772	0.24333	1.1203	0.67671	0.21534	-0.584075	0.18222	0.798285	-0.48224	2.49788	1.0622485	-0.0904535	0.23052	-0.481958666666667	0.873546666666667	0.49703	0.82169	0.38109	0.39344	0.232525	-0.457875	0.270885	0.37636	-1.0912	0.42986	-1.0589	0.334615	1.6616	0.500875	-0.576355	0.299425	1.263	1.246	0.354803333333333	-0.253741	-1.3278	1.8153	0.8714565	-0.25408225	-1.6486	-0.29745	1.1338075	-0.46703	-0.46152	0.065672	0.16134	1.029675	1.833	-0.71289	0.925735	-0.2615	0.57027	0.8914	3.1723	0.9512	0.95623	1.28675	0.426935	1.03353	0.54	-1.065	-1.42733333333333	0.53698	-0.358706666666667	0.62642	1.2651	-0.23712	0.60422	0.00648	0.22605	-1.01964	0.31456	0.65448	-0.7449445	-0.68903	1.143225	0.0976835	-0.227598	-0.621156666666667	1.0618	0.03429	0.255174	-0.869635	-0.219529	-0.24395	0.40363	0.13635	-0.6695	-0.96388	-0.88714	0.72972	1.3763	0.42925	-0.054787	1.6704	0.50582	0.78073	-0.50319	-0.33366625	-0.40668	-0.1059	-1.055	-1.5185	0.4132725	0.39089	0.0031299	0.739606666666667	1.56967333333333	-0.095091	0.43528	3.3986	0.378793333333333	0.065925	-1.008785	0.01515	-0.860985	-1.09491	-0.5309412	0.38775	-1.3828	0.9432	0.548745	-0.47564	0.56701	-1.2707	0.69468	-0.05949	-0.0088778	0.326223825	-0.11839	2.2639	-0.65077	-1.4847	-0.62528	-0.0956265	-0.05903	0.524635	0.68983	0.88029	-0.270415	0.99104	-1.13337333333333	-0.144318	0.76041	0.60765	-0.14759	0.176155	-0.15504	0.4123405	1.67855	0.65433	0.22396	-1.09802	-0.01474	-0.27307	-0.5903	0.03939	-0.900725	0.06451	0.10724	1.9631	-0.1177	0.399835	0.067643	1.21505	-0.600416666666667	0.99544	-0.7940525	-1.43335	0.74836	0.348195	0.22806	0.24882	-0.440934	-0.51033	0.83523	0.48748	0.78522	0.44976	0.095094	1.1883	-1.3093	-0.23813	0.397895	-1.0347	-0.53484	-0.090948	-1.069885	0.46418	0.3939	1.2616	1.0009	0.7376155	-0.80259	1.8571	0.1954875	0.69607	0.24055	0.97896	0.278076666666667	0.64652	-0.88537	2.0258	1.1475	0.35467	0.55972	0.08061	-1.6222	0.65876	-1.3233	-0.0540705	1.01772666666667	-0.483725	-1.036585	-0.51766	-0.48912	-0.13335	-0.645931666666667	0.58043	0.15718	0.87399	-0.11498	-0.47605	0.696586666666667	0.79752	2.7124	0.48748	0.44976	-0.122	-0.94126	-0.2274	-0.94126	0.68696	0.96705	1.147485	0.619705	-1.35	-1.0921	-0.1849865	0.68498	-0.27878	-0.12154	0.736775	0.81262	0.157885	0.94695	-0.528883333333333	0.2056	1.4422	0.090544	0.55914	1.8222	-0.039123	1.2279	0.2536775	0.69487	0.630795	0.59119	1.27659666666667	0.41459	0.0084733333333333	0.32773	0.411195	-0.1054525	-0.603034	-0.11503	0.926489333333333	0.86365	-0.17124	-0.235583333333333	1.041998	0.501166666666667	0.87978	-1.2283	1.3565	0.44934	0.80143	1.0145	0.5239225	1.7754	0.2613765	0.930015	1.56967333333333	0.55113	-0.5218	-0.13343	0.652	0.042799	-1.6577	0.48222	3.19806666666667	1.49904833333333	1.8459	0.881686666666667	0.881686666666667	-0.127665	-1.1643	0.6697	-0.0655	-0.16211	-1.3687	0.890983333333333	-0.458568	0.67694	0.14599	-0.176960714285714	-0.13991	0.51293	-1.0447	-0.26204	0.8203575	1.00293666666667	3.2111	0.619575	0.33177	-0.25646	-0.2770855	0.79465	0.007117	0.24685	0.29462	0.56175	-0.72269	0.78441	0.237445	0.06684	1.82345	0.4320388	-0.35527	0.57491	0.824833333333333	-0.163708333333333	0.671613333333333	0.413975	0.63333	0.146209	-0.435633333333333	-1.3348	-0.47224	0.76678	0.56773	0.83484	0.131218333333333	0.184941666666667	-1.51925	0.0378266666666667	-0.927426666666667	-0.91005	-0.358706666666667	0.0976835	-0.839029	0.62642	-1.109	0.60301	2.29496666666667	0.65243	2.08775	-0.755319	0.25981	-0.051406	1.7453	-0.25867	-0.4647802	-0.8353225	1.667	-0.36382	1.1124	0.422843666666667	1.1823	1.184	0.38868	1.4789	1.8865	0.4370825	0.099475	1.6474	1.2116	-0.101993333333333	0.6033235	-0.25792	-1.2793	-0.21432	0.0248	1.7748	0.41106	-0.328343333333333	-0.99816	-0.28039	1.069085	0.428453333333333	0.810605142857143	0.628700666666667	1.4273	-1.428	0.23052	-0.910826666666667	0.80304	0.205075	-0.16211	-1.3687	1.3917	1.4229	2.36635	1.1716795	1.3216295	0.94154	-0.017736	-0.607145	-0.59731	1.0265	0.050975	0.019424	0.35667	-0.86682	1.1401	0.71871	2.28567666666667	-0.309933333333333	0.74404	0.4014	0.7839	1.15392	0.5712	-0.64931	0.507816666666667	-1.07167	1.359	-0.27549	-0.81812	1.0114	0.707976666666667	0.26994	-0.56575	0.241015	1.15136333333333	0.17925	-0.43003	0.292855	-0.5872265	0.72597	-0.2424	1.185625	0.36121	1.1424	0.151927	1.07579	0.84067	1.112945	0.43036	-0.36912	-0.787463333333333	1.8243	0.43353	0.91698	-0.27549	-0.81812	-0.462795	1.158305	0.27645	-0.193833333333333	0.45961	1.0698	0.67497	-0.11522	-0.53532	-0.663726666666667	1.02734	0.42871	-0.50138094	0.0757196666666667	2.524	2.8696	2.3507	0.532225	0.74036	1.6376	1.76503333333333	-0.011457	0.49334	-0.99761	1.1281	0.21617	-1.6047	-0.175374333333333	0.33857	-0.475367	-1.2741	0.64081	1.1802	0.90012	0.213485	1.0683	0.60044	-0.50165	-0.52223	-0.85428	-0.810255	0.775295	-0.021405	0.50029	-1.3381	0.48419	-0.3245	1.8976	1.5952	-0.065589	0.60148	0.08202	0.64512	0.748565	2.7124	3.10967777777778	0.24744	0.14845	1.5239	-0.396063333333333	2.7124	0.2001525	0.95091	-0.155163333333333	0.300315	-0.3116	0.62669	0.845215	-0.082108	2.17476666666667	0.00723499999999999	1.13248	1.535	0.41466	0.51527	-0.426125	-0.1444025	-1.329645	0.27447	-0.240778	2.4197	-0.29628	-1.61505	-1.4124	-0.711415166666667	-1.531	-0.42678	-1.4882	-0.953906666666667	0.14024	-0.99763	-0.4834	0.54988	0.337165	-0.3608925	1.6101	1.45063	-0.46725	-0.901245	-0.012001	0.33973	-0.84378	-1.06915666666667	-0.50165	0.117	-0.52223	0.34793	-0.251595	0.595863333333333	-0.086765	1.048	-0.49499	-0.254795	1.001565	0.78191	1.5239	-0.014769	2.36635	1.1716795	1.3216295	0.050348	-0.30854	1.893	-0.794407333333333	-0.050113	0.086721	-0.22339	-1.0006	0.22113	0.25946	0.1532725	-1.40803333333333	0.36986	0.329115	1.731199	0.3605	1.051885	-1.238	-0.73726	0.287783333333333	-1.4869	2.5763	0.25857	0.20087	-0.5439	-0.29388	-1.152915	0.14532	1.7627	0.16666	0.26745	0.56289	0.3898755	-0.42229	-0.11195	0.50534	1.1459	-0.41735	0.227685	-0.4990943	0.881735	1.6772	1.8027	0.897196666666667	-1.04574333333333	-0.059235	-0.91005	-0.839029	0.62642	0.679965	-1.109	-0.72768	-0.134726666666667	-0.01871	-0.43413	0.54408	0.54469	0.157	-0.25985	-0.21968	2.9996	-0.098634	-1.17855	-0.70765	1.4743	0.067142	-0.086065	1.504	0.72597	0.11761	1.185625	0.35467	0.55972	0.08061	0.047569	-0.010827	0.43636	0.72674	1.3772	2.524	2.3507	1.4912	0.458503333333333	0.95009	-0.56225	-0.73309	-0.500335	0.044005	0.38775	-1.6703	-0.23133	1.6851	0.8224075	0.6426	-0.138453	1.5525	0.66158	-0.9321625	-0.839065	-1.1998	0.060557	1.310495	-0.849736666666666	-0.477825	1.1727	-0.580123333333333	0.11468	1.8459	0.365595	-0.0669	-0.75654	-1.13337333333333	-0.144318	1.15	-0.9321625	-0.839065	0.45771	-1.1998	-1.5166	-1.61243333333333	0.70099	-0.317152	1.4823	0.587578	-0.963833333333333	0.269092	-0.29831	0.52409	-0.52223	0.35467	1.3468	0.55972	0.08061	-0.628745	-1.208	0.045227	-1.58	-0.045817	-0.30496	0.63312	-1.0922	1.06304	0.21515	0.82593	-0.0413065	0.95564	1.311195	-0.05798	-0.22517	-1.61243333333333	-1.279	-0.07869	-0.37066	-0.4890566	1.9744	-0.311521	2.0258	0.40637	-1.1388	0.133375	-0.1302875	0.34471	-0.1032	0.20679	-0.98342	-0.72641	-0.38548	-1.5776	0.4874	-0.1574525	1.5601	0.443562	-1.00803142857143	-0.89481	-1.0373	-0.615745	-0.46478	-1.6527	-0.12587	-0.216885	-0.46106575	-0.810255	-0.1831	-0.628995	-1.1161	2.5425	0.10331	0.76359	-0.22425	0.35703	-0.07567	0.620465	0.425575	-0.880155	-0.021405	-1.3381	-0.44649	0.48419	0.456825	-0.95112	0.51775	1.6126	0.322905	1.1025	0.841063333333333	1.8563925	0.27102	0.36107	-0.81267	0.10421	-0.2639925	-0.60967	-1.049575	-0.33706	-0.86462	0.07773	0.2115	0.47626	0.57631	2.2836	1.3364	0.50532	1.9306	-0.70672	0.41895	-0.31684	-0.030713	-0.58614	0.65727	1.23943375	0.39614	-1.3818	0.51279	-1.6341	0.888925	0.286295	1.8237	1.7791	0.962415	2.3567	-0.734972	-0.40857	-0.9927	1.6054	1.044978	1.53530666666667	0.098915	-0.401065	-1.6047	-0.175374333333333	1.41365	0.49334	0.51492	-0.99761	1.1281	-0.2541115	-0.062789	-0.53079	-0.216275	0.0379	0.020479	0.69266	-0.18589	-0.2032945	3.7636	0.556295	0.49012	-0.50688175	-0.090948	0.24331	0.83916	-0.0223825	-0.33539	0.37782	0.10961	-0.60324	3.217	0.091702	1.46556666666667	0.480225	0.855335	0.76678	0.83484	1.6473095	-0.44782	0.050348	-0.358706666666667	-0.87958	0.0269000000000001	-1.193262	-0.661743333333333	-0.78606	-1.004045	0.647886	-1.3851	-1.04	0.42836	0.25479	0.67433	0.0089561	-0.22841	0.587578	0.68444	-0.70359	0.04719	0.649532	0.07993	-0.63803	0.51485	-0.0796855	0.638487666666667	0.0413016666666667	0.97607	0.41735	-0.871005	0.942075	0.79069725	-0.15634	1.3354	0.29858	0.95525	-0.73196	-0.461726333333333	1.2458	1.3716	1.2696	0.24138	-0.522737966666667	0.224	-0.0733366666666667	0.16452	0.19286	0.0574233333333334	-0.220319	-0.47854	-0.48576	-0.62816	0.2146	-0.82651	0.66095	0.16973	-0.13701	1.9836	0.388405	-0.02468	1.2761	0.291916666666667	-1.43945	0.594184	0.32047	-0.0540705	1.5808	0.570865	0.238126666666667	1.186805	-1.078245	0.56816	0.281726666666667	1.4008	0.322985	-0.63635	-0.32507	0.86879	0.30929	1.4008	0.322985	-0.63635	-0.32507	0.30929	0.24436	0.322985	1.6258	0.25952	-0.2171525	-0.49294	-0.14567	-0.53459	-0.2647	0.6916	0.68996	-0.56819	0.861286666666667	0.936606666666667	0.805565	0.00187499999999996	-0.616812	-0.766815	-1.21835	0.408027	0.22611	-0.63949	0.337165	0.42246	-0.3608925	1.6101	0.7121	1.5236	-0.12427	0.056298	0.49334	0.756775	-0.99761	1.1281	0.65556	-0.30276675	0.611765	2.70175	-0.16898	0.22113	-1.7262	-0.094775	-1.40803333333333	-0.54122	0.57414	-0.44143	0.037425	-0.77701	0.077605	-0.728328333333333	-0.0306833333333333	0.8605365	-0.80455825	-0.42877	-0.512692	-0.086476	0.293870333333333	0.10961	-0.60324	3.217	0.45795	0.6916	-0.56819	2.408	0.22683	-1.1815	0.491535	0.4062045	0.321485	-0.17216	-0.2709698	1.0012	-1.0729	0.052179	-0.60967	-0.4898357	-1.2338	-1.4533	0.34839	1.2894	0.1414	0.20849	0.890195	-0.00424999999999998	0.90012	-1.7683	-0.17236	0.89564	0.94187	0.29251	0.578935	-0.5831	-0.71243	-0.13991	0.51293	-1.2199	-0.31969	-0.30048	-0.707895	0.28518	-1.186565	0.1164	-0.45549	1.010265	0.85678	-1.4357	0.24001	0.725395	0.81954	1.0306	-1.45685	0.516175	-0.9927	-1.25480333333333	0.272815	-0.457875	0.270885	0.64809	-0.057399	1.16024	-0.318630225	-0.800153333333333	0.077756	-0.079885	-0.664938	3.16666666666667	-0.8276	1.8563925	0.36107	1.90943333333333	-1.4869	-1.4869	-0.51141	-1.5077	-1.21835	0.408027	0.17017	-0.44993	-0.63949	1.5577	2.1715	-0.58511	-0.26586	0.209466666666667	-0.305526666666667	0.81392	-0.33648	0.0378266666666667	-0.5550925	-0.991746666666667	-1.08262	-1.5956	0.436165	-0.6911975	0.57371	0.2869	0.548634	2.9972	1.6972	0.51923	-0.014818	0.33857	-0.475367	-1.2741	-0.342246	0.47284	0.46418	0.54599	1.0009	-0.037034	1.29685	-0.578055	-0.84417	0.7121	-0.83253	-1.197	-0.85693	-0.51984	-0.28711	0.59687	0.46655	0.324585	0.75467	1.7103	0.31583	-1.2793	1.1689	0.81623	0.89067	-0.32987	-0.18401175	0.13301	-0.99763	-0.60027	1.00506666666667	0.13877	0.37061	2.4398625	1.0005	-0.406045	0.8600475	0.81474	-0.870815	-0.23712	0.17248	0.66815	-0.91652	1.1442	1.588	-0.039635	1.4395	-0.083967	-0.77456	0.2811	-1.3218	1.2004	0.785335	-0.288415	1.54265	1.5261	1.4092	0.23864	1.5611	1.1883	1.314	-1.3093	-0.23813	0.0950800000000001	-0.0692216666666667	0.56201	-0.359801	-0.714355	-1.1917	-1.1957	-1.482	-1.2848	1.3989	0.621956666666667	0.80377	0.44204	1.4520875	0.316995	0.78044	0.34774	-0.16416	0.917186666666666	0.73598	-1.5092	-0.28039	0.359395	0.1142725	-0.8522	0.1818	0.756493333333333	0.43528	-0.083505	0.83215	1.0386	-0.40668	0.52868	1.8153	-1.055	0.48545	0.3078	0.866695	-0.58338	0.209539	0.71514	0.078956	-0.486745	-0.38313	0.60539	0.71664	0.60713	-0.865105	-1.2176	-1.03976666666667	-1.2002	-0.283912	0.17052	-0.478713333333333	-0.11044	-0.211692	1.667	-0.2688725	0.20177	0.76888	1.23667	0.636086666666667	0.624334	0.3867	-0.47125	0.83978	0.568855	1.61465	1.7028	0.91775	-0.12154	0.736775	-0.75546	0.1187	0.76425	-0.8286	-0.9742	1.3217	0.66815	-0.91652	1.1442	1.2205	-0.42877	-0.086476	0.293870333333333	0.15322	-0.15213	-0.77456	-0.0466200000000001	0.2811	-1.3218	2.17476666666667	-0.556606333333333	0.00723499999999999	-0.36986	0.77266	0.22714	-0.70485	-0.53091	-0.6889925	1.7281	3.38155	0.59119	1.27659666666667	0.523555	0.6254	0.1472975	1.90943333333333	-1.4869	-1.4869	-0.51141	2.5763	0.84731	1.6829	3.3975	-0.53015	-0.805742	0.088519	-1.2579	-0.51836	-0.0796855	0.638487666666667	-1.2002	0.46934	0.13017075	-1.1020625	1.37275	-1.39933333333333	-0.372933333333333	-0.20345	-1.1358	-0.71047	-0.23394	0.796273333333333	-0.636195	-0.0012801	1.199	1.82345	-1.104375	-0.241076666666667	-1.3758	-0.50387	-1.1133	-0.25867	-0.8353225	1.667	0.27272	0.3222942	-0.0322336666666667	0.51465	-0.77324	1.45725	0.29844	0.11504	0.189746	1.10066	1.9876	1.1038	1.613	1.84115	1.10064666666667	-1.2053	-1.2287	-0.138675	0.17477	-0.8280002	-1.2617	-0.54092725	0.77581	0.81117	0.026532	-0.61084	-0.3407825	-0.80521	1.1692	-1.40276	-0.54473	2.1987	-0.983635	0.56701	0.724635	-1.2707	0.69468	0.29908	0.15592	0.44693	0.50976	-0.844536666666667	0.17538275	0.28365	0.0634816	1.66	0.883895	1.184	0.38868	1.4789	1.6474	-0.07567	0.590295	0.620465	2.3784	0.16514	-0.354555	-0.82568	0.129366	-1.0272	0.495845	0.60961	0.87771	0.383035	-0.89782	0.150523333333333	0.77266	0.68096	-0.30962	-0.11705	-0.83338	-0.00691666666666668	0.85134	0.6697	-0.0655	1.7255	2.16805	0.3473075	0.7316445	1.8784	0.88811	-1.5926	-0.69147	0.16243	-1.25605	-0.19071	0.33904	0.4874	-0.1574525	0.4109	-0.78558	0.40666	0.81557	-1.39775	0.60766025	3.2697	-0.2062725	0.5136	2.2885	0.36363	1.31774333333333	0.0505691428571428	-0.28374	-0.661743333333333	1.75266666666667	0.63228	-0.209877	0.44175	1.8364	0.449905	-0.4248	0.253585	-1.0348	0.8463	-0.15172	2.07365	0.230075	-0.27705	-0.76687	1.3327	-1.703	-0.73858	-0.44145	-0.68903	0.34489	0.23366	-0.1769405	-1.021525	-0.14759	-0.215715	1.3554	1.0501	-0.98272	-0.600536666666667	1.6373	-0.65739	2.596	-1.10305666666667	-0.429750666666667	-0.76959	0.20897	0.628700666666667	1.19549666666667	0.70708	0.024367	-0.11868	0.11154	1.40925	0.0092253	1.1837	1.2992	0.194043333333333	-0.50165	1.7878	-0.52223	2.1715	0.89476	-0.58511	-0.74427	-0.132083333333333	1.3448	0.649532	-1.0668	0.599293	-0.108035	-0.849636666666667	-1.34136666666667	-1.6	-0.32042	-0.041735	0.17885	-0.43392	-1.1636	0.53864	-0.72695	-0.104136666666667	1.63645	2.1757	-0.51241	0.81085	1.028	-0.56372	-0.2241075	0.81085	1.028	1.6738	1.1548	-0.05903	0.26279	-0.498063333333333	0.64513	0.114219	-0.3188	-0.6376175	1.7826	0.520966666666667	1.7024	1.76503333333333	1.8762	0.64769	0.3197975	2.6672	0.78427	0.912343333333333	-0.079735	-0.271156666666667	1.2448	1.3646	0.13219	0.51033	-0.25992	1.34155	0.8651	0.79805	0.732494	0.93614	0.24198	0.26643	1.5786	1.5398	-0.6724	2.2016	-0.19435	0.8729	2.4254	-0.21135	0.76627	-0.203018333333333	-0.5846575	-0.50165	-0.252065	-0.73161	0.45371	-0.848353333333333	-0.8245	-0.98511	0.45304	0.603615	0.7236	0.582293333333333	1.01384	0.79726	1.220235	1.1494	1.0105	1.6446	1.76105	0.94207	-0.97552	-0.344485	-0.24474	-0.77456	0.79271	0.2811	-1.3218	-0.36638	-0.49515	1.311195	2.375725	1.7281	3.38155	0.59119	-0.64284	-0.81136	-0.0759233333333333	-1.2875	-0.61428	-0.342362666666667	1.0713	0.38236	0.891185	0.34707	0.428453333333333	0.810605142857143	1.4273	0.680415	0.3939	0.73851	0.227792	-0.67386	-0.026415	1.0354	0.63442	0.113393	0.76627	-0.203018333333333	-0.5846575	-0.344485	0.020425	-0.24474	1.86361	2.0705	1.4354	-0.24909	-1.15411166666667	-0.24667	-1.451	-0.45154	-1.0315	0.0282142	-0.22018	-0.477825	-1.1723	0.12472	0.67176	-1.1723	0.12472	1.1037	1.4008	0.322985	-0.63635	-0.32507	-0.5335	0.30929	1.4008	0.322985	-0.63635	-0.32507	0.30929	-0.86867	2.412	-0.42877	-0.086476	0.293870333333333	0.13854	0.25417	-1.4026	-0.49953	0.177585	-0.687983333333333	0.4588775	-0.63935	1.059	0.685985	0.0992755	0.155016666666667	0.51275	-0.99464	0.14812	0.857083333333333	1.5851	0.74557	-0.2264175	1.2418	1.6393	-0.138675	-1.3754	-0.8280002	-1.2617	0.16134	1.833	0.87257765	-0.71289	1.08431666666667	0.13563	0.70203	0.3090675	-0.74778	-0.51626	0.038125	-0.755982525	1.33140666666667	0.489033333333333	1.8243	-1.3178	0.041867	-1.0542	-0.024855	-0.76752	-0.9285	0.729675	0.46848	0.31164	0.77266	-1.1396	-1.027775	1.01443666666667	0.22396	0.77266	-0.89946	0.10851	-0.647526666666667	0.51834	1.2905	0.646133333333333	-0.87236	-0.81426	-1.162	-1.3278	1.4479	-0.2264175	1.2418	1.6393	-0.18116	1.67505	0.42964	-1.2283	-1.015235	1.144405	-1.6506	-0.26466	0.2613765	-0.31847	-0.75694	0.59646	-0.953906666666667	0.87784	0.51923	-1.13195	-0.31596	-0.34557	1.29462	0.58307	1.7255	2.2556	1.14296	1.00954	0.3473075	1.5147	1.9193	1.8784	0.2978	1.554105	-0.94889	-0.72818	1.0869	1.1062	0.34023	0.74991	0.440146666666667	-0.64639	-0.15959	-0.35968	1.3073	0.095336	-0.50028	1.7344	3.11806666666667	2.4026	-0.41046	1.8459	0.881686666666667	0.91019	0.881686666666667	1.3704	0.56472	-0.63823	0.29462	0.94438	0.56175	-0.023605	0.08643	-1.3178	0.041867	-1.010035	-1.5474	2.2578	-0.25607	0.23135	1.3672	-0.07869	-0.37066	-0.17095	-0.4890566	-0.89918	-0.49716	0.22893	0.6929	0.370485	1.2607	-1.5855	-0.336505	-0.51425	1.2828	-0.79762	-0.730545	0.86786	-0.77512	-0.76842	0.0368133333333334	-0.373022	1.3044	0.20882	0.7065	-1.4157	-0.28333	-1.046	1.0317	0.29506	1.86695333333333	1.178265	-0.314733333333333	0.00591915	1.0494	-0.27395	0.5003	-0.85275	0.69071	0.1602925	1.056795	-0.60228	1.07871	-0.0095455	-0.23142	0.14934	0.43036	-0.787463333333333	0.00705499999999998	0.39926	0.6882	-0.221635	0.16134	1.833	-0.71289	-0.57907	0.51834	1.2905	0.646133333333333	-1.046	1.0317	0.29506	1.86695333333333	-0.89925	-1.3764	-0.55348	-1.2549	2.17476666666667	0.00723499999999999	-0.73986	1.18999	-0.23394	0.98949	-0.04807	-1.024	0.30243	0.91643	-0.219529	0.33963	1.13854833333333	1.1781	-0.95551	0.00705499999999998	0.39926	-0.221635	0.27543	0.026532	0.41328	-0.73822	-0.20108	0.54623	0.9508	-0.862605	1.0184	0.35568	0.4251	0.39298	0.5725375	-0.14719	-0.13509	0.19727	0.93484	-0.119145	-0.0796855	0.638487666666667	1.7684	-0.5587616	0.091095	-0.50875	-0.76687	1.3327	0.48293	-0.7485	1.9876	1.4008	0.322985	0.44828	-0.63635	-0.32507	0.30929	0.76766	0.50019	-0.46106575	0.197735	-1.1626	-0.307285	2.1945	2.173	-0.4400275	2.1945	0.54863	2.173	-0.4400275	2.1945	0.022547	2.173	-0.4400275	0.45794	-0.52049	-1.36765	1.8935	-0.189585	0.24342	-0.14937	0.02021	0.59501	-0.46895	0.10419	0.5136	0.24238	-0.405822857142857	-0.48575	0.0745505	0.43232	-1.6729	1.0654	0.310583333333333	0.629675	1.6126	1.23100666666667	0.322905	1.1025	0.27188	0.240274666666667	-0.18984	0.272	-1.22818666666667	-1.2247	-0.4834	-0.99914	-0.4992	-0.57739	-0.67386	-0.026415	0.63442	-0.28772	-0.90828	-0.013266	-0.37029	1.13165	0.56773	-1.6762	1.5402	-0.21328	-0.21984	0.37883	0.127485	0.16225	0.20459	-0.9173	0.36999	0.20459	0.36999	1.1112	0.24863	1.3237	1.2481	0.56225	-0.19775	1.2481	0.56225	-0.19775	-0.62016	-0.29267	-1.021525	-0.215715	-0.61038	-0.7485	1.9876	0.089765	1.2385	0.66753	-0.609975	-1.6047	-0.175374333333333	0.99998	0.086753	0.77266	-0.730545	-1.1136	0.86786	-0.730545	0.48508	0.86786	-0.730545	0.59146	0.86786	-0.730545	-0.72875	0.86786	-0.730545	-0.146251333333333	0.86786	-0.64457375	2.524	2.8696	2.3507	0.0992755	0.155016666666667	0.218325333333333	0.027361	3.1723	0.272	-0.534596666666667	-1.22818666666667	-1.2247	1.0027	-0.939056666666667	0.37584	0.93778	1.31774333333333	0.1556625	-0.28374	-0.661743333333333	-0.30962	-0.83338	0.98177	0.427538666666667	-1.189096	-0.55319	0.055162	-0.0020663	1.6772	1.2207	1.8027	1.4092	-1.209	0.23864	1.5611	-0.051734	0.824833333333333	0.5237625	0.82627	1.2437	-0.96606	1.7852	-0.912176666666667	0.42456	0.2954345	0.24613	1.8935	-0.189585	0.24342	-0.51084	-0.14937	0.02021	1.29743	-0.704145	0.47283	2.4956	-1.1269	0.26643	-1.1140575	1.5786	0.26643	0.0329905	1.5786	0.62152	0.298765	-0.124146666666667	0.5136	1.2037175	-0.405822857142857	-0.48575	0.2869	0.14899	0.548634	0.011075	-0.90437	1.4528	-0.161533333333333	-0.730545	0.94109	0.86786	-0.25245	-0.054108	0.17267	-0.76983	-0.12154	0.32224	0.736775	-0.117815	-1.1396	-0.87474	-0.71384	0.649532	0.07993	-0.63803	-0.470835666666667	-0.1456	0.080432	0.79454	0.48469	-1.5166	-0.174832666666667	-1.6832	2.9178	-0.642742333333333	-0.380276	-0.317805	0.87771	-0.077656	0.150523333333333	0.31195	0.72671	0.20125	0.6136495	1.773598	0.3794575	-0.34394	1.26603333333333	-0.23904	-1.262	-1.4972	-0.39169	-0.62718	-1.2179	0.22406	-0.92836	-0.42861	0.3624625	0.3581	0.62234	0.439205	1.9251	0.8914	0.48496	0.9512	-0.329623333333333	0.567563333333333	-0.12525	-0.25867	-0.8353225	-0.09193	1.667	-0.6724	2.2016	-0.19435	1.5601	-0.89481	-1.0373	-0.30962	-0.83338	-0.30962	-0.83338	0.31496	0.43944	-0.14135	0.432765	0.3090675	0.78358	-0.51626	0.038125	1.2571	0.54215	1.3044	-0.238902333333333	1.184365	0.80161	1.0044	-0.714755	0.391	0.2408	0.466785	0.07022	0.23199	-0.2293	-1.0269	-0.75071	0.60735	1.2289	-0.7511	1.44763333333333	-1.1088	-0.57146	0.34774	0.60555	-0.38119	-0.3056	-1.25827333333333	0.83209	1.7791	-0.14554	0.30354	1.20066666666667	1.5958	-0.41777	0.993705666666667	1.0131	1.059	1.1489	0.0976	-0.0660425	-0.0982066666666667	2.00388333333333	-0.49229	0.23926	0.75432	-0.26884	-0.16416	0.73598	-0.45016	0.422843666666667	1.3554	1.0501	-1.037	-0.600536666666667	0.49527	0.011075	-0.90437	-0.161533333333333	0.56967	-0.4635982	0.5506	1.0697	0.39867	0.77416	1.66145	0.62904	-0.600416666666667	-0.50138094	0.1602925	-0.60228	1.07871	-1.3917	-0.0095455	-0.23142	0.14934	-0.240778	-0.107128	-0.0047047	1.5191	-1.1845	0.64304	-0.801261666666667	0.12735	0.97176	0.067309	0.6881	0.5803316	-0.255869	1.393	-0.74012	3.1963	2.21845	-1.6015	0.646535	1.2201	0.65213	1.01384	0.26205	1.220235	1.1494	0.78327	-1.026635	0.577825	-1.1193	-0.749555	-0.73192	-1.11994333333333	-0.420959	0.92539	0.50783	-1.5195	1.7376	-1.42733333333333	1.1038	-0.44939	0.27188	0.240274666666667	1.3496	1.29462	0.58307	2.1131	-0.039635	-0.083967	-0.23616	-0.349097	0.78427	1.8571	-0.023095	-0.35814	2.5616	-0.341155	2.1051	3.5315	-0.210132666666667	1.6978	0.073092	1.8114	-0.067115	0.379315	0.73477	0.23148	1.3717	0.63193	0.2416755	-1.5958	1.7791	-0.341155	-0.48348	3.5315	-0.210132666666667	0.619705	-1.35	-1.0921	0.14195	0.176123333333333	-1.1818	2.0544	-0.317186666666667	-0.30305	0.36568	0.88811	-0.69147	0.6553075	-0.470835666666667	-0.1456	-0.6295	0.45794	-0.52049	-1.36765	-0.67386	-0.026415	0.63442	0.26994	0.4004585	-0.56575	-0.088447	0.62167	0.93484	0.73079	-0.14057	0.37636	1.5444	-0.017095	0.68724	0.65852	-0.10956	-0.128786666666667	-0.3839675	0.454735	-0.67386	-0.026415	0.63442	0.4668975	0.99625	1.6126	0.322905	1.1025	0.21243	0.70481	-1.1681	0.35053	0.14994	-0.2225	-0.46601	1.18416843333333	0.11875	-0.341155	3.5315	0.077185	-0.210132666666667	0.1532725	-0.15494	0.36986	0.329115	0.049039	-0.00605915	1.5744	0.26262	0.598875	0.272	-1.22818666666667	-1.2247	0.272	-1.22818666666667	0.36213	-1.2247	0.89358	1.0001	0.435033333333333	1.1082	0.21215	0.54338	0.649532	0.07993	-0.63803	0.40386	-0.67976	-0.060899	0.56781	0.75436	-0.112915	1.7791	-0.29472	1.0471	-0.005647	1.3794	0.90934	0.58622	-0.71925	0.12572	0.0091607	0.84983	0.93484	-0.56508	-1.28278	0.31496	-0.14135	0.432765	-0.0841999999999999	-1.7683	0.89564	0.98107	0.12404	0.66004	-1.4938	0.35053	0.14994	-0.2225	0.804765	-0.607145	-0.59731	-0.18422	0.16121	0.26144	-0.401075	-0.52295	-1.56235	0.34774	0.13997	0.88811	-0.69147	0.27188	0.240274666666667	0.43819	0.77266	0.335735	0.77266	-0.94573	0.77266	0.90954	-0.336505	1.1748	1.2828	-0.79762	0.91359	2.2016	-0.84825	-1.188	-0.783215	-1.1995	0.76766	0.50019	-0.75108	0.98107	-0.495506333333333	0.66004	-1.4938	-0.466885	0.20759	-0.424345	-0.231695	0.427538666666667	0.041155	0.23926	-0.1641985	-0.26884	-1.13112	0.06256425	-0.25154	-0.61384	1.09209666666667	0.040973	-0.44538	0.19552	-0.68854	0.37223	0.40866	-0.341155	3.5315	-0.2418135	-0.210132666666667	0.10432	0.29213	1.6698	0.34729	0.89839	0.11504	0.5823925	1.9304	0.76418	-0.067263	-0.466885	0.20759	-0.911585	-0.231695	-0.26474	0.72195	-0.17733	-0.105866666666667	2.9431	1.0623	0.12712	0.2453325	-0.752213333333333	-0.8634	-1.4009	-0.87496	1.04219	0.66815	1.7719	-0.91652	1.1442	1.5391	-0.4149207	0.616515	0.4042	1.8571	-0.023095	-0.35814	-0.81228	2.5616	0.83978	0.568855	1.7028	0.91775	1.0896	0.261853333333333	1.7267	-0.781215	-0.78502	-1.1929	-0.58338	0.209539	-0.30962	-0.83338	-1.3178	0.041867	0.85757	-0.581698333333333	0.694845	0.71883	-1.3056	0.3624625	0.62234	1.9251	0.617755	1.8113	0.26994	-0.56575	0.078982	0.66815	-0.91652	0.707335	1.1442	-0.314733333333333	0.00591915	1.0494	0.866985	0.45794	0.60088	-0.52049	-1.36765	-0.22645	-1.56235	1.0623	0.12712	-0.289926666666667	-0.45331325	-0.5638	1.4239	1.059	-0.17173	1.946	1.44	0.340226666666667	0.2954345	-0.582275666666667	0.533443333333333	-0.7645	-1.7683	1.6355	0.89564	1.029675	1.8655	1.833	-1.0194	0.85077	0.69125	0.4942355	0.272	-1.22818666666667	-1.2247	-1.2511	0.6033235	1.1509	0.23926	-0.26884	-0.341155	3.5315	0.828896666666667	-0.210132666666667	1.19771666666667	0.74557	0.22046	0.50131	0.916024	0.94483	-0.82132	2.4254	-0.21135	-0.341155	3.5315	-0.210132666666667	1.0472	0.0976	-0.0660425	1.77317333333333	-0.470835666666667	-0.1456	0.8971925	0.545947	0.47825	0.95317	0.049794	-0.15504	1.7791	0.071036	0.4985	-0.090245	0.427538666666667	-1.187	0.073092	1.8114	-0.067115	0.850325	1.8706	1.1961	0.312583333333333	2.29836666666667	-0.70754425	2.29836666666667	-1.4192	-0.70754425	0.9054175	0.1983375	-0.51743	0.1983375	-0.030725	-0.68285	0.19362	1.0214	0.098589	2.5511	0.90078	0.79465	0.007117	-0.37018	-0.044794	0.134335	0.0920400000000001	0.379315	0.93538	-0.43483	-0.358032975	1.22666666666667	1.7212	-0.177505333333333	0.24059	-0.177505333333333	0.24059	-0.177505333333333	0.24059	0.71959	-0.61709465	-1.3984	0.482806666666667	0.46093	0.24342	0.10534	0.00140000000000001	-0.953906666666667	0.14024	-0.99763	-0.60027	0.57958	0.48496	-0.3839675	0.454735	-0.24466	0.89073	-0.80115	-1.0348	1.3514	0.33322	0.75495	0.7016975	-0.541543333333333	-0.755319	-0.1178	0.2974365	-0.71678	-0.76095	-0.47656	-1.1617	0.74557	-0.947806666666667	0.139315	-0.476645	-0.221783383333333	1.3646	1.1009	-0.38951	0.77266	-0.670935333333333	-0.629415	0.22046	-0.075266	0.50131	-1.3178	0.041867	0.102085	0.14551	0.16084	0.77266	-0.89443	0.77266	-0.87154	0.77266	2.39545	0.77266	-1.8004	0.77266	0.82295	-0.0778433333333334	-0.422135	0.18318	-1.4458	-0.508186	-1.2031	-0.90572	0.80161	-0.714755	0.391	0.64481	0.177533333333333	0.64481	0.585304	0.177533333333333	1.4139	-0.31969	-0.5148	0.23132	0.36043	-0.975	-0.7462	-1.160465	-1.067155	-0.1397285	0.4713305	-1.2715	0.0941533333333334	1.9381	0.7	0.418913333333333	-0.29707575	-0.19344	0.218066666666667	2.8267	1.2773	-0.849636666666667	-1.34136666666667	-0.03615	-0.32042	0.16869	0.74557	-0.78724	0.068273	1.2027175	0.74223	0.631876666666667	0.36566	-1.1626	3.1988	1.71395	0.11761	0.0901066666666667	-0.57089	-0.31969	-1.4712e-05	-0.5148	0.48748	0.44976	0.062405	-0.30962	-0.83338	0.45794	-0.52049	-1.36765	0.99209	-0.827465	0.22046	0.50131	0.45794	-0.112473333333333	-0.52049	-1.36765	-1.4935	0.41227	0.51279	-0.699556666666667	0.21515	0.213485	1.0683	0.42565	-0.561773333333333	-0.33627	-1.1226225	1.7684	0.56169	0.091095	1.0118	0.0206366666666667	0.45794	-0.52049	-1.36765	0.52323	0.41241	0.77695	0.165403333333333	-1.1409	0.35258	0.43414	0.80161	-0.714755	0.391	0.56649	0.1790032	-1.4781	0.047214	0.102085	0.14551	0.16084	1.2027175	0.631876666666667	0.36566	1.2027175	0.631876666666667	0.36566	-0.52212	-0.730545	0.86786	0.30956	0.33932	-1.35455	0.1571055	0.102085	0.14551	0.16084	0.228158333333333	1.841	-0.56705	0.71415	-0.32239	-0.12829	-0.11098	0.3203	1.219	0.93961	0.43036	-0.787463333333333	-0.18426	0.43036	-0.787463333333333	0.43036	-0.787463333333333	-0.47265	2.29836666666667	-0.644335	-0.70754425	2.29836666666667	-0.70754425	2.29836666666667	-0.12942	-0.70754425	-0.29707575	0.218066666666667	1.2654	1.65035	1.6632	1.7036	0.0803933333333333	0.098105	0.5239225	0.930015	-1.0679	-0.68854	0.37223	0.40866	-0.5905	-0.24083	0.36894	-0.54388	-0.08865	1.72905	-0.670823333333333	0.51279	-0.699556666666667	0.797895	0.21515	0.213485	-0.225565	0.4588775	1.6376	-0.14086	0.31029	0.29858	0.96876	0.21569	0.84442	0.71618	1.2783	0.28612	-0.83077	-0.38119	-1.25827333333333	0.19854	0.74912	0.253755	0.42565	-0.561773333333333	-0.853	-0.92086	-1.5776	-0.1574525	-0.3494	0.93454	-1.291	0.61036	-0.1030835	-0.40891	-0.129905	-1.3843	-0.161245	-0.90455	-0.46728	-1.3181	-0.655407666666667	0.0059999	-0.235583333333333	1.041998	-0.139966666666667	0.71299	-0.55028	0.083576	-0.380024333333333	0.24198	0.26643	0.20704	2.087	0.90899	0.027118	-0.598056666666667	1.7861	0.80674	-0.36588	1.6508	-1.50185	0.830445	-0.079115	-1.12723	0.646343333333333	0.269092	0.1279	-1.1864	0.85284	-0.753265	1.8433	-1.010035	-0.50688175	-0.72318	0.23135	-0.089795	1.4916	0.0785793333333333	-0.208113333333333	0.10632	-0.01724	0.66603	0.593926666666667	-0.00319999999999998	1.258055	0
36778	-0.38916	0.44303	-0.184598233333333	-0.442925428571429	-0.7732235	0.733975	-0.010773	-0.75426	-1.3725	1.767	1.75573733333333	1.5125	-0.39233	-0.66364725	0.52196	1.36668175	-0.4438475	-0.96196	-0.217686666666667	1.8598	0.67222	0.17219	0.6802	-0.12548	3.44326	1.150785	0.3314228	-1.21331333333333	0.66519	0.628505	2.8825	0.714	-0.11932	0.176096666666667	0.91941	1.6394	0.3052	0.5342	0.492876	-0.36064	0.29199	1.40611	0.16992	0.284539	1.70555	0.88423	0.633535	-0.1455	1.248735	0.434615	0.12303	1.306	-0.631203333333333	-0.54905	-1.3155	1.04599333333333	0.35801	0.97317	0.1888885	-0.50776	-0.19159	-0.20431	0.272965	0.14909	-0.59008	-0.027756	0.4129	0.26038	0.74626	-0.41095	0.867495	-0.6055	2.7935	1.58484666666667	-0.5007127175	-0.50158	1.78923333333333	1.29877	1.29821	0.084017	0.32392	1.7102	1.6367	1.9226	0.75199	0.121446	-1.3691	-0.78649	0.61137	-0.627633333333333	0.13939	-1.16726	-0.93401	-0.54616	-0.5557	3.1708	3.3142	-0.33059	0.49865	0.39646	0.69821	-0.553066666666667	0.080927	0.42343	0.84107	-0.56327	-1.0092	-0.0492205	-0.28748	-0.23567525	0.464585	-0.820396666666667	-0.66605	-0.43218075	0.36638	-0.13344	-0.237456666666667	1.993	-0.07726	-0.20543	1.19405666666667	-0.27627	1.1074	-1.46605	-1.1578	1.3903	0.40507	0.14048	-0.48007	-0.152993333333333	0.70916	0.66495	-0.084556	1.8434	-0.1723375	-0.69641	-0.206325	-0.15203	-1.3979	-0.612646666666667	-0.12277	-0.075405	0.42645	-0.0058463	0.135663333333333	-0.582312	0.096709	-0.374	-0.56919	0.770745	-0.18487	0.80663	0.038615	-0.639685	-0.98293	0.93357	0.52141	0.2393295	-1.6423	-0.338925	1.694	0.43177	1.9479	-1.5557	-1.122335	0.28296	1.23005	1.5749	-0.219105	-0.17397	0.34495	1.148	-0.78764	0.4114	-0.69382	0.280635	1.7349	0.27252	0.11932	-1.5153	-0.050663	0.9858	0.392936666666667	0.83163	0.9349	-0.17005	-1.1902	-0.987585	0.61424	-0.49401	0.86328	0.97317	0.30070075	0.88263	-0.057436	0.27737	-0.038337	0.6367	0.14724	0.53321	1.0142	-0.93694	0.34477	-0.365116956666667	-0.76346	-0.458946666666667	0.592743333333333	-0.298105	0.86127	1.5647	1.0922	0.35094	1.0142	-0.063316	-0.5830225	0.533175	-0.57149	0.2141005	1.1021	-0.08029475	0.130163333333333	-1.2351	-0.088172	-0.287705	-0.10673	0.83265	0.653	0.50943	0.87759	0.800355	-0.31116	0.78053	0.90746	-0.241303333333333	1.0525	0.68548	-0.656125	-0.49502	0.941066666666667	-1.259216	-0.216136666666667	-0.405516666666667	-1.213	0.16224	-1.5677	-0.45622	0.43148325	-0.60549	-0.183905	1.76874	-0.12724	-0.849493333333333	-0.981796666666667	1.0075	1.031084	2.86533333333333	-0.437266	-0.26112	-0.42388	-0.439036666666667	-0.3546	0.68738	-0.923005	0.3857	-0.78561	0.753356666666667	0.53822415	0.66269	0.71152	-0.195348	1.7479	-0.989975	-0.75952	0.20611	-0.92789	-0.949993333333333	0.63859	-0.03762635	0.03296	-0.30114	0.0134376666666666	0.472145	1.5477	0.243313333333333	0.751847666666667	0.67834	0.93286	0.071843	-0.113429	-0.217686666666667	-0.97716	0.1216156	0.354418571428571	-0.7184415	1.6243	2.2778728	0.17222	-0.292415	0.075085	-0.55704	-0.80028	0.1814008	0.657105	0.150466	0.491375	0.33948	-0.2741995	-1.39835	-0.2278	-1.129495	0.02818475	-0.105415666666667	0.071762	-0.52898	-1.43335	-0.37297	-0.96314	0.024805	0.87396	-0.095185	0.83284	-0.24689	1.04996	-1.0446	1.5307	-1.47166666666667	-0.48208	-0.81437	0.30288	0.17151	1.359915	-0.366751	0.691415	2.11188333333333	0.6276775	-0.95443	-0.47573	-0.515034	-0.541787	0.39069	-0.35444	0.233725	-0.984885	-0.851075	0.19455	0.68532	2.485	-0.066515	-0.3455315	0.20447	-0.57123	0.094082	0.14359	0.37984	0.1544	1.9617	-0.80528	-0.154303333333333	-0.75739	-0.25921	-0.43241	0.26923	-0.0745082	-0.25143	0.70006	0.47389	0.90555	0.10468425	0.2053715	-0.59771	1.582405	0.10514	0.262915	1.5393	-0.45048	-0.76081	-0.238425	1.2198	0.1782075	-0.38215	-0.64729	0.21492	-0.46392	-0.35519	-0.20769	0.25227	0.18098	0.062738	1.032275	0.18117	0.564613333333333	1.0618	0.48087	-0.504556666666667	-1.4436	0.045415	-0.11719	0.263755	-0.050663	0.2839	1.0661	0.03535	0.245275	0.52814	0.25908	0.66403	-0.037585	-0.27421	-0.45708	0.38888	0.16992	0.41265	0.31036	-0.37858	-0.419563333333333	-0.53916	1.9208	0.144696	0.632995	0.24752	-0.35485	0.60906	0.10452	-0.4768825	-0.440065	-1.2318	-0.30878	0.61048	-0.260675	0.28067	-0.35974	-0.42086	-0.58673	1.3979	-0.12772	-0.83303	-0.275355	-0.15399	-0.36436	-0.37305	-0.57493	1.5393	-1.014	-0.45048	-1.387	-0.76081	-0.188333333333333	0.35546	1.33467	-0.35267	-1.07027	0.43295	0.618133333333333	-0.207395	-0.923005	0.40707	1.5085	0.16295	-0.9722	0.17544	1.4719	-0.45195	1.220195	-0.577813333333333	0.479980333333333	0.27794	-1.1579	0.19192	-0.277205	0.69623	1.5344	-0.137085	-0.91244	0.26657	-0.2134325	-0.46819	1.2608	0.87854	0.4982115	0.66611	0.233495	0.94601	0.2602	0.265592666666667	1.07974	0.190576	0.17093	2.0728	-0.69586	-0.4056525	0.091836	-1.09057	0.2222	-0.28386	-0.42617	0.0228434	-0.47709	0.075085	1.2471	0.28165	-0.0093086	-0.06814	0.335515	0.852985	0.6985402	0.1318575	-0.6148745	0.025083	0.281093333333333	-0.224853333333333	-0.33666	-1.1015	-0.97677	-0.72074	0.046019	0.06805	0.9670725	0.91439	-0.16716	0.7113	0.337115	-0.13469	-0.887743333333333	0.10728	0.59558	2.2617	-1.12400666666667	0.27648	0.76931	-1.0888	1.1947	-0.90645	-0.79474	-0.7224	0.318313333333333	-0.430366666666667	-1.1933	0.0161	-0.4652	-1.0357	0.92336	-0.733096666666667	0.275945	0.524294	1.158125	0.71614	0.6097	-0.30637	0.162685	-0.5674	-0.01456	0.48145	0.837265	1.32707	0.377185	-0.23885	-1.332555	0.685873	-0.843825	0.32605	-1.2943	1.8654	-0.16718	0.95493	-0.563275	1.1424	0.89741	1.6634	0.6553	0.592495	0.28661	-0.75198	0.381186666666667	1.8649	0.15538	0.11751	0.061025	2.0684	-1.6407	0.409615	0.37687	1.04553	0.12728	-0.89243	1.54625	0.32864	-0.453895	0.43776	1.0658	-0.346835	1.0912	-0.131446666666667	1.33467	1.2725	-0.0015924	0.85173	-0.0659072	-1.1727	-0.543996666666667	0.5752	1.0798	0.3726	2.3801	0.16224	-0.786845	-0.7765	1.63505	1.0161	0.14012	0.48766	0.057574	0.94382	-0.93036	-0.134773333333333	1.1677	1.6413	0.62893	0.33442	-0.602443333333333	-0.516573333333333	-0.862905	0.6961	-0.1415	1.72505	1.84607666666667	0.232325	1.0303	-0.8157426	-0.23907	-1.0465	-0.235348	-0.22216	-0.202095	-0.089443	0.171	0.90674	1.0161	-0.80278	0.15284	-1.3753	-0.1669	0.249105	-0.619005	0.20904	0.10089	1.33467	-0.764203333333333	-0.23857	-1.2786	-0.95182	1.4837	-0.3526725	-0.52898	-0.45029	2.0992	-0.118253333333333	0.87854	0.0428312500000001	1.9291	0.230885	-1.02811666666667	0.06841	-0.24828	0.12956	-0.76399	0.17349	-0.3055075	0.64867	-0.17141	0.45435	-1.0752	3.1498	1.1751	0.23645	0.31868	-0.015296	1.62	-0.84603	0.175796666666667	2.0018	-0.20199	-0.72366	-1.083655	1.359915	-0.29475	1.2733	-0.633733333333333	0.35725765	-0.16046	-0.17296	-0.99831	1.8829	2.4372	-0.01824	-0.35886	0.382545	1.1797	0.95006	0.20455	-0.26536	0.06662	-0.25519	0.53543	1.1428	0.148085	0.3293	-0.080627	0.61655	-0.18811	0.13428	1.0665	1.162	0.901605	1.42795	0.254395	1.39955	0.408335	1.9167	1.694	-0.12893	-1.30787333333333	-1.5308	0.559895	0.92913	1.98742333333333	0.78324	-0.13	0.34989	-0.427165333333333	-1.1607	-0.0504533333333333	-0.603725	-0.81819	0.35324	1.77025	0.665745	0.29052	-0.11719	1.2509	-0.44927	-1.5551	-0.69549	1.29821	0.7717	0.059076	1.9465	0.3951	-0.1009	-0.23327	0.66943	-0.177114	0.25796	-0.292335	-0.77962	-0.19435	-1.36465	-0.55049	2.0728	-0.69586	0.73777	0.19644	-0.22018	0.0548099999999999	0.56148	-0.23308	-1.2545	0.34961	0.49915	1.2323	0.20697	-0.58773	-0.216695	-0.63012	0.11677	-0.51598	0.34423	0.399845	-0.40549	-0.99037	0.31659	-0.642053	0.814005	-0.245416666666667	-0.53498	-0.78161	-0.553115	-1.025475	-0.764203333333333	0.47003	-0.4532	-0.0044463	-0.3412775	-0.64325	-1.02496	0.4560095	-0.851075	-1.135335	0.280635	0.554113333333333	-1.2068	0.061149	-0.11249465	0.10236	0.254075	2.026	-1.0843	1.3306	-0.14426	0.328775	-0.656125	0.038168	0.37653	-0.36325	-0.3605	1.6514	1.0953	-1.2232	-0.967033333333333	2.6057	2.8376	0.264051	1.7825	0.93702	-0.08168815	1.4686	-0.12868	-0.77364	-0.35762	-0.32069	0.69393	1.2884	0.66853	0.23745	-0.131446666666667	-1.2535	0.239127	0.29902	-0.49929	0.5283238	-0.695693333333333	-0.144657666666667	-1.3468	0.8983	-1.2144	0.4560095	-0.31083	-0.80765	0.21145	-0.096435	-0.3054825	-0.082884	0.3625575	0.83008	0.15134	0.17153	-1.0471	-0.791155	1.0665	0.47594	3.1708	0.203037	0.88713	0.30332	-0.220156666666667	0.31237	0.2602	0.195956666666667	0.020845	-0.79944	-0.09325575	0.30995	0.68663	-0.79652	0.18557	-1.1839	0.30941	0.6138	-0.455010033333333	1.7493	1.4539	0.32864	1.1375	-0.5075	0.500873333333333	0.59175775	0.64527	1.179155	-0.90259	0.77089	1.13741	-0.446185	0.08517	1.16025333333333	1.689	-0.096435	-0.13291	-0.082884	-0.71247	0.619146666666667	1.7205	0.10721	1.5205	-0.4196	-0.0113189833333333	0.67925	-0.36835	0.29522	-0.85232	0.18894	-0.36919	0.295	0.27544	1.5153	0.499942	0.427235	1.2868	0.14467	0.0814825	0.18395	0.121685	-0.12732	-0.6095	1.9573	-0.1618	0.609	0.0427644	-0.212685	-1.098	-0.12359	1.544325	-1.5677	0.282445	0.16488	-0.547227038461538	-0.3686565	0.687403333333333	0.18724	-0.80278	0.25277	-0.39199	-0.0825833333333333	0.80533	0.67732	0.0303707	-0.071815	-0.63407	-1.2535	-0.51545	0.75681	0.6824	0.1289025	0.6664375	0.82859	0.60472	-0.00277000000000005	0.71377	-1.1325	-1.4363	1.0625	0.093285	-1.24628	1.474745	-0.84794	0.487366333333333	1.063	1.0695	0.884135	0.041393	-1.2273	-0.226237142857143	0.7986	0.5141575	-0.41221	-0.0076878	-0.60929	0.27113	0.404635	-1.1614	0.4806	0.073798	-0.39305	1.05149	-0.216511428571429	0.03296	0.064876	0.20025	-0.959	-0.56085	-0.27086	1.2212	-0.430195	0.51043	-0.41391	0.38025	-0.042494	-0.47066	-0.55733	-1.4828	0.62805	-0.2099784	0.29958	-0.03026	0.40438	0.37495	0.406825	2.40823333333333	0.36446	-1.4033	-1.04799	1.4537	1.0106	-0.917255	1.203	-1.0464	-0.683314333333333	0.4312	-0.905945	0.6716	0.13851	0.30975	0.25281	1.3406	-0.497943333333333	0.7609505	1.0665	0.40839	0.91895	-0.060091	-1.4391	0.43083	1.0842	0.45963	0.7120275	1.0763	0.37376	0.90365	-0.59626	0.33544	0.378730333333333	0.652803333333333	1.1686	-0.1212075	-0.31008	0.550926666666667	-0.480105	-0.32437	-0.91927	1.5925	0.05664	0.78604	-0.3195	-0.29067	0.48397	0.11776	0.6367	-0.384882	-0.34552	-1.433	-0.435510266666667	0.75563	0.334005	-0.65115	0.884135	1.5632	0.43813	-1.2126	-0.17894	0.39920025	-0.98078	0.38606	1.3205	-1.3934	1.4567	0.7921	0.3074985	-0.057668	1.547	-0.076218	-0.0321305	0.75376	-0.23969	-0.139635	-0.89264	-0.16495	0.13149	-0.80874	-1.1724	-0.27412	-0.340406666666667	0.54625	-0.87919	1.2381	0.3496835	-0.095511	1.4902	1.6897325	0.485805	-0.47066	-0.225086666666667	2.6868	-0.10729	-0.68103	-0.2412255	1.9474	-0.83806	0.193945	-0.515034	-0.041729	-0.4233714	-0.94555675	1.1141	-0.2134325	-0.46819	-0.100986666666667	1.2608	0.38259	0.27646	0.40346	-0.34155	0.09695	-0.04093	-0.81683	0.059254	-0.31499	-0.82305	0.2053715	0.69393	1.2884	-0.83337	1.9655	-0.075645	1.059	1.12458333333333	-0.45508	0.3109	-0.111746666666667	0.55088	0.60203	-0.249605	0.44139	0.14731	1.5485	-0.648486666666667	-0.379548333333333	0.2712675	0.24029	-0.73021	0.71473	0.102	1.689	1.74275	-0.096435	-0.71247	0.72705	-1.0728	0.315317	-0.312817	0.21664	-0.5526	-0.85074	1.1745	1.9655	0.024805	0.7674	-1.3685	0.56292	-0.19865	0.11187975	2.2838	0.7174	-0.038343	0.21402	-0.927845	-0.44218	-1.2257	-0.4532	-0.68532	-0.8484	-0.00931	0.414858333333333	0.4797646	1.1049	0.47296	-0.117426333333333	0.54882	1.15982	0.338385	0.86132	0.63308	-0.118253333333333	0.68178	-0.43948	-0.45828	0.25227	0.95997	0.829	0.13766	0.0538123333333334	1.184565	-1.2794	-0.034423	-0.770501	-0.494413	-0.13763	-0.3526725	0.09678	0.5977	0.32256	0.62807	0.47522	0.54253	0.55189	1.7176	-0.12184	0.18429	-0.17385	-0.74759	-0.395	1.356	-0.45048	0.34803	0.59269	0.85795	-0.373785	-0.020755	-0.891915	0.83904	1.4788	-0.0068047	-0.58029	-0.49051	0.396955	0.38087	-0.39411	0.47389	-1.2958	0.6986	0.16416	1.4466	0.877113333333333	0.30471	-0.04195	0.20879	-0.14014	1.102395	0.23674	-0.40468	0.31216	-0.534015	-0.78518	-0.879375	0.24059	-1.04921	-0.48319	1.3414	0.363585	0.49221	0.058519	0.680083333333333	-0.521065	0.378185	0.73321	-0.791925	-1.14729	0.81619	1.042	1.2602	-0.378820571428571	-0.800265	-0.79944	-0.370716666666667	-0.86505	-0.1755	0.78871	-0.256926666666667	1.177	-0.595433333333333	0.17043	0.098389	-1.0439	0.74696	-0.21374	-0.62344	0.018685	0.35967	0.59213	-0.0237195	-0.03502	0.1782075	1.7224	-0.992365	0.22798	0.323465	-0.498924	-1.0592	0.099227	0.4001	2.6931	0.78743	-0.406043333333333	0.789795	0.27794	0.205815	-1.21076	0.87189	1.6243	-0.81416	0.30425	-0.7691	0.65728	-1.1664	0.41448	0.15851	0.0298766666666667	-0.29003	0.84629	0.795945	0.64922	0.44374	0.905865	0.55137	0.0796538333333334	-0.43385	1.9431	-0.35048	0.17655	1.6375	0.43813	-0.42836	0.4792625	0.35811	0.11208	-1.21311	-0.28013	-0.27621	0.554113333333333	0.37956	1.4969	1.162	0.41346	1.1338	2.2842	0.415365	2.6585	-0.7727	1.9704	0.466375	0.186854333333333	-0.0754195	0.62894	0.22859	2.0675	-0.242999	-0.2086	-0.119596833333333	-0.70941	0.388225	0.95986	0.679146666666667	0.848153333333333	0.837265	0.5258375	0.87735	-0.0443874666666667	1.32707	0.90661	1.08698633333333	0.5156	0.673449333333333	0.3310372	-0.55456	0.378857272727273	-1.0395	-0.64817	-0.48357	-0.40329	0.755843333333333	1.0562	0.570875	0.05054	-0.1008165	-0.3144912	0.09686	-1.37345	-0.724145	0.038995	-0.722695	-1.14729	0.54326	0.0812913333333333	0.1587425	-1.0104	-0.16001	0.5608725	0.03441	-0.144343333333333	-0.1569	1.205575	-0.762283333333333	0.59716	-0.51565	0.24342	1.5783	-0.00985499999999995	0.5144	-1.05872333333333	0.036434	1.032275	-0.807	0.88803	-0.063882	0.88713	-0.37334	-1.5556	0.47367	0.70924	-1.2739	-0.6494655	-0.34332	0.070632	-0.50754	-0.111233333333333	1.4308	1.1293	1.5268	0.59558	-0.7038	0.5144	-0.128	-0.722985	0.4310475	-0.96068	-0.037406	-0.870996666666667	1.1949	0.56758	0.48617	-0.13026005	-0.31529	-0.82187	0.078235	1.348745	2.0247	-0.2072	1.1305	2.3359	0.891835	0.699785	1.0262	1.0579	0.49012	0.18793	2.6125	-0.124235	0.14476	0.40259	0.44876	-0.07142	0.939445	-0.11447	0.93911	0.25106	0.24337	0.953265	-0.83369	-0.0724415	0.84075	-0.19421	-1.3815	1.72739333333333	-0.46629	-1.0498	-0.575	0.6516	0.74213	1.5047	-0.98211	1.99603333333333	-1.041	-1.00646	-0.058855	-0.51093	-1.07327	-0.689805	-1.28205	-0.295817142857143	0.7717	0.059076	-0.23327	-0.92889	-0.440716666666667	0.66943	0.25796	-1.0707	0.135165	0.21199	0.0383173333333333	-1.0498	-0.4626	-0.575	0.6516	0.10284	0.25447	0.33034	1.5047	-1.00646	-0.13132	2.0728	1.25486666666667	-0.692422	-0.30562	-0.161964	0.454473333333333	-0.3597475	1.5604	0.643685	0.884405	-0.773513	-0.445352	-0.09485	-0.0540105	0.48863	-0.94501	2.3267	0.18275	-0.3546	0.59967	-0.7846	-1.3175	0.45707	-0.3446955	-1.0221	-0.0966446666666667	0.0140549999999999	0.11886	-1.3302	0.4007175	-1.0303	0.031803	-0.80983	-0.2113695	0.15528	-0.61606	0.30931	1.860175	-0.1484105	-0.20958	-0.34599	-0.16046	-0.17296	-0.99831	0.0694816666666667	1.8829	-0.01824	-0.35886	-1.0492	-0.39586	-0.96065	-1.181	-0.596404	-0.01302	1.5923	-0.469829	-0.2680235	0.54867	0.59638	0.42312	-0.48948	-0.157975	-0.3084778	1.4539	-0.0382066666666667	0.17030725	-0.275355	-0.6494655	0.45091	-0.130796181818182	1.67116666666667	0.0126016666666667	-0.72773	0.10721	-0.35069	0.16899	-1.188	0.516825	0.49911	-0.871833333333333	-0.075645	0.04741785	0.5831	-0.14041	-0.59041	-0.64129	-0.720022	0.378857272727273	-0.28025	-0.026092	0.38324	0.24779	-1.2469	-0.24448	-0.4532	-0.01822	-0.498056666666667	-0.650393	0.62339	0.234495	-0.33593	0.54625	-0.014505	1.348745	0.860985	-1.6364	-1.0463	-0.89195	0.789555	0.47613875	-0.69284	-0.34564	-0.492705	0.50046	-0.331569090909091	0.23749	-0.30164	0.86819	1.4422	0.84136	0.48691	-0.5465108	-0.37334	-1.5556	-0.52923	-0.033448	0.911135	-0.383094	0.35387	-1.2871	0.13926	0.62608	0.619495	0.837265	1.32707	0.93922	-0.49586	-0.5412	0.98283	-1.5308	0.245845	0.784273333333333	-1.5764	0.77043	0.74949	-0.081641	-0.60113	0.1444	0.627445	1.091405	-0.71846	0.69086	0.13311	-0.828075	-1.4784	-0.53515	0.56089	-0.001937	1.0461	-0.042494	0.13766	0.69965	0.45963	0.55428	1.044195	-0.135679	0.42007	-0.44887	0.0502366333333334	-0.0929	0.69971	0.0235955	-0.556406666666667	-0.3694012	-1.30787333333333	0.21566	-1.2318	1.0073	-0.39148	1.3406	-0.82944	-0.13204	0.3293	0.61655	0.41266	0.38987	-0.42899	0.25286	0.39702	-0.29954	0.34989	0.079188	-0.969343333333333	-0.639685	-0.274160333333333	-0.44914	1.7887	0.15538	0.49911	0.88268	-0.94163	0.96064	0.021847	-1.25779666666667	-0.34914	1.2707	2.8881	0.77713	-0.084193	-0.7515	1.2645	0.90661	-0.38982	0.701506	0.041967	-1.0667	-0.3922	0.13668	-1.1446	0.6842	0.27815	-1.4116	9.8365e-05	-0.537683333333333	0.724015	0.76802	0.756055	-0.3250125	-0.99831	-0.10421	0.265346666666667	0.016096	-1.701	1.1021	-0.100276	-1.193	0.015062	0.3637	-0.47573	-0.79944	-0.433507666666667	-0.94555675	-0.223304	1.6234	1.35982666666667	0.18805	-1.0824	-0.122272666666667	0.091605	-0.55521	-0.3055075	-0.239954	-0.00483333333333333	-0.93608	1.08422	0.245845	-0.787813	0.54598	0.614013333333333	-0.61496	0.0818765	-0.458946666666667	-0.058855	0.772305	0.592743333333333	-0.3661625	-0.560505	-0.0383655	1.4209	1.6138	1.5647	1.0922	0.1682455	0.6657	-0.33476	-0.19647	0.0470024999999999	-0.51598	-0.83806	-0.22648	0.25286	0.357145	0.39702	-0.29954	0.66748	0.079188	0.7674	0.20904	-0.25519	0.07559805	0.384457666666667	-0.71565	0.26657	1.2735	-0.02462	0.8024542	-0.59041	0.54746	0.227395	-0.59626	0.774076666666667	0.378730333333333	1.4321	-1.120185	0.34228	-0.05766	0.058519	0.454071666666667	0.236355	-0.23493	0.018829	0.99426	-0.05689	-0.22648	0.25286	0.357145	0.39702	0.21268	0.8529	0.35684	0.68713	0.11208	0.7584	0.31061	-0.08836	0.70417	0.95006	0.20455	0.244504	-0.1910125	2.25106666666667	0.62287	1.9558	-0.29705	0.05903	0.129525	0.08993	-0.49051	0.12415	0.9858	1.1718	0.389925	0.92064	0.47276	0.53556	0.033478	0.67991	-1.13682	-0.17291	1.27471833333333	-0.42142	0.26104	0.850071666666667	0.55634	0.7694	0.61655	-0.015065	-0.028914	0.41371	0.47239	-0.022329	-0.4808	-0.53498	0.56992	-0.2745	0.75459	-0.11529	-0.57198	0.7768	0.81738	0.2690045	0.674889015	-1.2958	1.4668	-0.52459	0.142	0.57066	-0.52989	0.53498	-0.26375	0.3334925	0.1712	-0.022395	0.515783333333333	1.993	0.96459	0.86819	0.8431	-0.99215	0.171	-1.149835	0.1895175	1.3308	-0.22018	0.49297	0.4764348	3.36183333333333	0.1631475	0.88793	0.51296	0.46989	1.694	-0.261038	2.6456	-0.010445	-0.064706	1.05402	-0.4914	0.0085684	-0.946065	0.37576	0.20642	2.328085	-1.6719	1.4421	0.133722	-0.154501	0.552715	0.59213	-0.0237195	-0.193993333333333	-0.410615	-0.269475	0.97303	0.037025	-0.26373	0.0546705	0.87912	0.7228535	-1.0104	0.0868855714285714	0.63832	-0.024294	0.9312	0.69219	-0.05714	-0.170960333333333	0.21813	0.957755	-0.83735	-1.1933	-0.61955	-1.1482	0.21351	0.96459	-0.83767	0.58422	1.0623	1.09841	0.87281	0.76371	1.0074	-1.21311	-0.572325	-0.386035	-0.28013	-1.2871	-0.284309333333333	1.8369	0.298596666666667	0.22466	1.9617	1.2776	0.233725	-0.00554999999999994	0.4646	0.629045	-0.33795	0.39995	-1.047245	1.9054	1.0485	1.9071	0.3759175	-0.175265	-0.60113	-0.30929	0.283116666666667	2.3545	-0.084984	-1.0232	-1.21076	0.36901	0.74381	-0.592916333333333	0.62173	-1.1837	0.70907	-0.29845	-0.65877	-0.116733366666667	0.871971	0.3310372	-0.32435	0.14739	0.77488	1.7944	-0.373785	-0.39395	-0.5007127175	-0.18848	1.063	0.54319	1.55264	0.069175	0.0906415	-0.433735	-1.2023	1.15916666666667	-1.3417	0.043999	0.91532	0.41266	-0.237703333333333	0.06302	0.665745	0.815855555555556	0.15675	1.1424	0.020662	0.2057564	0.487366333333333	1.5497	0.510353333333333	1.006	-1.3962	0.3429295	0.512045	-0.49929	-0.44914	0.019505	-0.38879	-1.465	0.136238	-1.6937	0.739363	-1.48405	0.63941	-0.395955	-0.506973333333333	-0.66605	-1.05502666666667	-1.5568	-0.35976	0.41576	-0.739165	1.5288	1.2097	0.79755	0.82094	1.5923	-0.469829	-0.1572	0.86627	-0.2680235	-0.44454	0.078375	1.8539	0.26476	-0.67411	-0.49325	0.84901	-0.18827	1.25222666666667	0.79991	0.807975	-0.98766	0.57205	2.0174	1.7176	-0.32307525	0.6388115	0.4493	-0.28123	-0.2853	-0.141981	0.0893374	0.75875	-0.317628	0.356386666666667	0.91875	-0.12277	1.2062625	0.86132	-1.1664	-0.16395	0.070756	-1.20582666666667	-0.66174	-0.088867	-0.46968	1.28591	1.488	-1.3676	0.70999	0.17291	0.67486	0.585316666666667	0.41968	-0.10889	0.30575	0.72472	0.50633	0.27654	0.1093	1.6125	0.110405	-0.280775	0.80382	-0.54731	0.87559	-0.53877875	-0.558093333333334	0.05474	0.321820733333333	-0.381216666666667	-0.360767333333333	-0.0261799999999999	1.055295	0.076475	1.2337725	1.0889	0.41536575	1.2381	-0.3104318	0.10131	1.505225	-1.04735333333333	-0.306613333333333	0.0326	0.685963	-1.0772	0.058185	0.99499	-0.29603	-0.01384	0.18604	0.69366475	-1.5758	0.56765	-0.67345	-0.91244	-0.9176	-0.64325	0.651055	0.54326	-1.2145	0.1587425	0.33776	0.43747	-1.7439	1.867175	1.8294	-0.21156	0.65774	0.66902	0.14521	-0.47539	0.41506	0.405635	0.039	0.36468	-0.187476666666667	1.31485	0.54625	-0.014505	1.348745	0.67874	0.26339	0.79238	0.19551	0.41117	0.12897	0.11187975	0.88564	0.99046	-0.69646	1.7231	0.505726	-0.71072	0.6360485	0.381265	-0.64491	0.25281	-1.2456	-0.024256	0.30975	1.84425	0.33291	-0.237703333333333	-0.071902	0.4253	0.50056	0.18707	-0.97758	0.892695	-0.0058463	0.135663333333333	1.6519	-0.54113	1.1847	0.356823333333333	-0.19446	-0.11554	0.18955	0.965195	0.021072	0.491666666666667	0.1886515	1.4818	-0.0171755000000001	-0.6059	-0.77613	0.29522	-1.26775	-0.66045	-0.85232	0.78315	0.4560095	0.24781	-0.851075	0.50943	-0.55153	0.5421	0.69481	-0.93219	1.2884	0.231746666666667	1.575	-0.4930625	2.1458	-0.19538	0.33306	0.10035	0.21434	0.39486	-0.726875	-0.76617	0.11903	1.912	-0.378	0.26868	0.23326	-0.3785275	-0.638	0.58079	0.59935	-0.050479	-0.16213	0.5402855	0.59213	-0.0237195	1.4679275	0.2582607	0.61424	0.18557	1.6433	0.49531	0.178217	0.73397	1.16875	1.0797	1.0440512	0.275945	1.32707	0.787105	-0.13991	0.0572893333333333	0.222884666666667	-0.874403333333333	-0.502805	-0.521540333333333	-0.044761	-0.55765	0.57066	0.22842	0.41815	-0.572325	-0.927845	0.94908	0.1238335	-0.419105	1.51264	0.42105	-0.39386	0.43205	0.26263	0.61845	0.4303755	0.19564	0.074821	1.3999	-0.48421	0.72418975	0.47398	0.05144	0.794175	-0.850223333333333	0.1283	0.5250475	0.98418	1.74543333333333	0.28373	-0.98401	1.19832666666667	-0.83303	-0.03215	0.33519	0.22054	0.14147	1.161675	2.3562	-0.5191836	-0.784686666666667	-0.571153333333333	0.33871	0.037312	-0.16973	-0.38846	0.679367	-0.13017	0.44188	0.236245	-1.3308	1.1719	-0.18616	0.6224	-0.18920925	-0.2550625	-0.63407	0.462865	-0.7969	-0.90259	-0.535743333333333	0.26396	-0.05056	0.56075	0.49348	1.315	0.1093	1.0858	1.821	2.0995	0.62287	1.1305	-0.89155	-0.664295	2.6088	0.56267	0.16471	3.0243	0.51626	-0.062816	-1.3035	1.5502	0.54514	0.49399	-1.3155	2.01683325	1.9774	-0.19159	1.1485	-0.887743333333333	0.10728	-0.38968	1.025715	-0.071902	-0.29999	0.1878075	1.3695	0.3052	0.228835	0.63242	1.36253	0.382545	2.026	-0.043	-1.2402	0.664146666666667	0.87189	1.6243	1.2	0.543908	-1.2392	-1.0347	0.75293	0.8722942	-0.577813333333333	-0.19039	0.045415	-0.33651	0.73946	-0.098537	-0.0066755	-0.55711	-0.1088585	1.2198	-0.022452	0.741705	0.82421	0.51296	0.34769	0.3293	0.61655	-0.237703333333333	-0.67368	0.3355005	-0.34733	0.690276666666667	-1.2079	1.1305	0.088252	-0.5996	1.5553	-0.89771	0.650515	1.2726	-0.020218	-0.03502	0.19841	0.27582	-0.6904	-0.76911	-1.0186	-0.99929	0.14739	1.55264	1.58488333333333	0.2761336	-0.37558	-0.98891	-1.3968	0.75272	0.41642	-0.41236	1.208	0.422245	0.39823	0.10442	-0.317628	0.356386666666667	0.91875	0.33599	-0.60369	-0.16713	0.61857	-0.577113333333333	0.920506666666667	0.026828	0.39717	0.61064	0.48616	-0.36863	1.0485	-0.414935	0.4511005	0.570875	0.10774	0.42703225	-0.3144912	0.19964	0.667380666666667	0.51707	-0.506556666666667	0.15379	-0.88327	1.9312	0.2137935	0.36682	-1.08245	0.29157	-0.874403333333333	-0.521540333333333	-0.56331	-0.597695	-0.82944	-0.97988	0.4792625	1.0072	1.5477	-0.462735	0.3078885	-0.16395	-0.57642	-1.051725	1.09975333333333	-0.032053	-0.051374	0.074821	-0.2096	-1.35655	0.0460500000000001	2.4569	1.0961	0.445836666666667	-1.2912	-0.25716	-0.0576433333333334	0.605703333333333	-0.017687	-0.257605	0.54752	0.444585	0.052609	0.3926	-0.1618323325	0.00154399999999999	-0.0454666666666667	0.41558	0.029202	0.13668	-0.564355	-0.31238	-1.1033	0.215641333333333	0.073685	-1.214	-0.95726	1.5416	-0.48255	-0.64745	-0.06423	0.15528	1.082195	0.71848	-0.30423	-0.347805	1.0797	0.83577	-1.4889	0.132235	0.43276	0.4511005	0.48691	0.4982115	-0.5465108	-0.6469	-0.52923	-0.99124	-0.51101	0.3485175	-0.3396	-1.1815	-0.013939	-0.64741	-0.377013333333333	0.76712	-0.55733	-0.0081994	-0.68381	-0.10077	0.17132	-0.89515	0.794175	-0.850223333333333	-0.66254	-0.64661	-1.3736	1.0961	1.8369	1.2723	3.1155	-0.72688	0.29605	1.972	0.9602	1.6433	1.0485	0.246885	0.41536575	1.5656	0.67491	-0.660616666666667	0.57527	0.25366	0.403567	0.491666666666667	0.94411	0.310805	0.56259	-0.59041	-1.11572	0.44562	-0.2581075	0.17067	-0.642506666666667	-0.33253	-0.113525	0.55137	-0.11706	0.34922	-1.015565	0.56831	0.38135	-1.35655	-0.83806	2.6883	0.69594	-1.0772	0.058185	0.99499	0.0949433333333333	0.86132	0.4511005	0.39412	-0.04195	0.20879	0.415365	-0.79125	-0.015065	-1.6046	0.049664	-0.70964	1.0440512	-0.04337	1.006	-0.48626	0.46581	0.30667	-0.30101	0.40438	-0.65288	1.2127	1.1041	0.93911	1.5749	0.1214	-1.2209	0.18781	0.892695	-1.4116	2.4372	0.93745	0.420046666666667	0.87878	0.57176	0.15582	-0.075645	-0.74818	-0.81873	0.91439	0.45935	0.6961	-1.0308	-0.66254	0.365235333333333	-0.64661	1.6623	-0.95972	1.1972	1.0466	-1.0594	1.6267	0.7088	-0.120505	0.171269	-0.949455	-0.70065	0.41266	-0.42899	0.72705	0.18275	-0.3546	-0.041606	-0.4894	-0.34946	2.3082	-0.043269	0.914435	0.17914075	0.37968	0.758855	-0.07288	0.38295	1.2802	1.323	-0.19647	0.4922	1.6955	0.586758	-0.2408	-0.106131	0.2230305	-0.73867	-0.65458	-0.527465	-0.557665	0.10601	1.3262	0.01256	-1.3308	0.73433	-0.7818075	0.343945	-0.45655	0.49919	-0.676885	1.970125	1.1219	0.072479	-0.3793	0.7299175	1.90686666666667	0.890065	-0.089745	0.95264	0.0017838	1.5528	0.9081	1.4342	0.20862	0.86496	0.16257	-1.075925	-1.2979	0.4646	-0.33795	0.091836	0.582909	0.15284	0.72164	-1.3753	-0.1669	-0.67411	-1.28205	0.078245	1.1312	0.151426666666667	0.61186	0.764955	0.51524625	-0.01302	1.2487	-0.011662	0.8908	-0.1112928	1.4854	-0.522593333333333	2.0201	-0.611958	-0.949455	-0.73173	-0.087693	0.395885	-0.06753	0.621753333333333	-0.73691	-1.05102	0.67287	-0.331569090909091	0.23749	-1.1335	-0.34312	-0.624445	-1.5619	1.3414	-0.36443	0.363585	0.62808	0.43295	0.618133333333333	0.41214	-1.4887	0.043999	1.5276	0.456325	-1.01453	0.21526805	1.2405	0.0460500000000001	2.4569	0.791716666666667	0.88083	1.9983	0.03041	0.061149	-0.11249465	0.10236	0.254075	-1.0843	0.58464	0.232325	3.36183333333333	-0.11932	0.33083	1.6394	0.374284	-0.37673	-0.36064	0.29199	0.62676	-1.1515	0.16992	0.495865	-0.09325575	-0.25689	0.974466666666667	-0.1064055	-0.352405	-0.4078491	-0.616178666666667	-0.23861	0.50446	0.37376	3.2205	-0.03642375	0.33087	1.6142	-0.3568875	1.6234	-0.44887	0.26811	-0.36086	-0.46376	0.81738	-0.210256	-0.2214	-1.5786	0.33908	-0.68365	0.74641	2.0992	-0.2474825	-0.49392	-0.0050763	-0.55581	-0.79985	1.3979	0.49189	0.75376	0.68929	1.9569	-0.39216	1.2132	0.038946	-0.687215	-0.09325575	-1.616	1.3815	0.043375	-0.286613666666667	-0.1137865	-1.0629	0.519636	1.0763	-0.37334	0.47367	0.70924	-0.42111	-0.96662	-0.53863	0.71473	0.56639	-0.43843	0.86434	0.35657	0.042635	-0.00386500000000001	-1.092825	0.3649284	-0.45622	0.23745	0.49754	0.43148325	-1.2535	0.4503	-1.11092	0.239127	0.892536666666667	-0.60549	-1.4116	1.4506	0.10923	0.59592	-1.184325	0.09997	-0.373135	-0.77106	3.4114	-1.3774	0.91252475	0.3649284	1.08422	-0.34946	1.0282	-1.0273	0.47319	-1.395	-1.0826	0.74477	-0.042494	1.3626	-1.1286	-0.210675	0.48839	1.0763	-0.89999	1.2509	-1.5551	-0.055191	-0.8484	0.414858333333333	-1.25774	0.2661825	0.818543333333333	2.8588325	0.09678	0.56008	0.517436666666667	0.86523	1.6767	-0.339253333333333	0.2690045	0.0738666666666666	-0.17374	0.06222	-1.01453	0.34495	0.801898	-0.10448	0.49032	-0.40924	2.1487	0.44133	0.82421	1.2049	-0.96591	1.0074	-1.21664666666667	-1.019535	0.48514	-0.30424	0.42183	-0.39424	0.18222	-1.28635	0.1809	0.043245	0.28546	0.29717	0.914435	1.2253	0.92027925	-0.18538	-0.401795	-0.6556	-0.3652686	-0.1112928	0.46961	-0.1479389	1.9483	-0.669288	0.85974	-0.123605	0.16713	0.75351	-0.6006525	0.27692	0.14781	0.0630005	0.72967	-0.5412	0.3081195	0.024985	-0.41567	-0.5828548	0.75681	0.6824	0.86147	-0.56886	0.60203	-0.249605	3.051125	-0.63079	-1.4559	0.21434	0.39486	-0.21907	-0.113429	0.028745	-1.0693	-0.722876	-1.3597	-0.01138	0.6097	-0.40024	-0.95766	0.47781	-0.056979	-0.841245	0.19662	0.54798	-0.7246625	-1.1774	0.42703225	-0.07149	-0.944945	0.31522	1.8035	3.01725	-0.535925	-1.23275	0.9285	1.241095	0.030812	0.42953	-0.23308	-1.1218	-1.0772	0.058185	0.99499	-0.29603	0.83338	0.0694816666666667	-0.01824	-0.35886	-0.3652686	0.16696	-0.87405	-0.4078491	-0.616178666666667	-0.23861	0.61648	-1.2871	-0.57198	-1.0398	2.5409	-0.12383	-0.88916	-1.5029	0.55432	-0.81614	1.315	0.66179	-0.08334	-0.421866666666667	-0.641031666666667	0.58883	-1.2992	0.568183333333333	0.0814825	0.08899	0.084017	2.3545	1.220558	-0.084984	-1.0232	0.99478375	-0.094525	0.091235	-0.10109	0.45481	-0.39216	-0.687215	0.64922	0.7919	0.10045	-0.492823333333333	-0.217781	0.51756	1.1835	-0.83735	1.12886	0.35755	0.38651	-1.5864	-0.40389	0.89121	-1.011975	0.42967	1.4321	1.1605	0.283976	0.34228	-0.05766	-0.24689	1.04996	-0.11761	0.158298566666667	-0.84846	0.39569	1.598	0.43813	0.834765	-0.063742	-1.5551	0.26977	-0.379915	-0.69126	0.824735	0.29958	0.583745	-0.54137	-0.72887	-0.61208	-0.99037	0.170490666666667	0.214583333333333	-0.00372249999999996	0.78515	-0.469894166666667	-0.030303	0.43025	-0.50312	-0.0776442857142858	-0.6710575	-0.91045	0.18467	-0.838296666666667	0.514415	0.296923	0.29391	0.599845	-0.27627	0.93505	0.5253	0.28667	0.60946	0.07945	-0.0814136	0.159835	0.185935333333333	0.56622	1.2601	-0.12998	0.21985	-0.14452	1.9167	1.694	1.5201	1.1783	0.44151	-1.5569	0.11704	-0.1016	-0.7347	1.4379	-0.537683333333333	-0.54702	1.3858	0.233234	0.91447	-0.150494333333333	-0.570515	0.0298	-0.0099345	-0.034724	0.651486666666666	0.648	-0.83954	0.15014	-0.082007	-0.54229	-0.7108	-0.10126	-0.6912705	-0.521065	0.74877	0.62308	-1.6094	-1.3043	0.1297935	0.327	-0.65115	0.884135	1.5632	-0.238978	0.171215	-0.269066666666667	0.722295	-0.97173	0.88384	0.29241	-0.34503	0.27535	1.6199	0.91048	-0.123605	0.16713	0.93855	-0.67992	1.9352	-0.03355	1.3344	-0.60463	-0.672945	-0.384882	-1.004235	0.29312	-1.0749	0.927385	-0.66482	0.45205	0.0741913333333333	0.39523	0.24181	0.4508	-0.045245	-0.532953333333333	-0.7427	-0.807	-0.063882	-0.14450575	0.34146	-0.01052	-0.527465	2.1203	0.10601	1.5393	-1.014	-0.45048	-1.387	-0.76081	-0.758794	0.37968	-0.16046	-0.17296	0.76802	0.756055	-0.3250125	-0.99831	1.2662	1.8829	0.10721	-0.64021	-0.64021	0.96983	0.53215	0.61235	1.77085	1.00082	0.25856	2.3082	-0.043269	0.3052	-0.37499	-1.3231	0.403567	0.6722	1.51744	-0.39019	-0.81479	1.9483	-0.669288	1.7942	-0.0081175	-0.37351	-0.527797	-0.39444	-0.10378	-0.10991	-0.00985499999999995	-0.26373	1.3565	0.32392	-0.695693333333333	0.82027	0.337465	0.95264	0.0400775	0.09067	-0.2153972	0.081369	-0.50483	-0.135295666666667	-0.80309	-0.2745	-0.60463	0.317486666666667	-0.672945	0.63941	-0.11895	0.12129	0.1112	-0.26564	1.00316	-0.277	-0.39132	-1.0076	1.03427	-0.017575	-1.18165	0.057574	-0.430366666666667	0.94382	-0.93036	0.23102	-0.134773333333333	1.1677	1.6413	1.5396	0.33442	-0.602443333333333	0.34497	-0.560893666666667	0.074859	-0.514385	2.4347	0.187333333333333	0.7079055	0.174475	-0.46889465625	0.11903	-0.4229	0.3813865	0.317259	-0.572605	-0.00049933	0.7228535	-0.1199255	1.16025333333333	0.2963905	0.70238	1.6955	0.0843805	0.4237095	0.099493	-0.0534766666666667	-0.26558	-0.473006666666667	-0.13983	0.679806666666667	0.85419	-1.2023	0.355015	-0.63891	-0.89264	-0.12881	3.25555	0.4493	-1.18147666666667	0.15385	-0.27627	0.93505	0.5253	2.41515	-0.17947	0.158298566666667	-1.5956	2.2315	0.7509095	0.79285	-0.37475	0.33265	1.5965	-0.55521	-1.448	0.67032825	0.31237	-0.18636	0.371095	1.6103	0.310185	-0.61107	-0.59181	0.2344205	0.34146	-1.4081	0.57517	-1.27877333333333	0.14176	1.8818	0.5512	-1.4211	-0.521116666666667	-0.0546626666666667	0.363585	-0.23657	0.4114	0.429075	0.84179	0.30821	0.350005	0.191194	0.948589	0.7986	-0.24751	-0.22046	0.09615575	-1.0357	0.47278	0.7287	-1.329	-0.3467685	0.14288	-0.22571	-0.22555	0.50561	-0.69543	-0.19746	-1.1482	0.21351	0.96459	1.6096	0.0395825	0.84351	1.5581	1.2566	2.3801	0.00606033333333333	0.16224	0.35578	-0.09249	1.031084	0.791716666666667	1.4546	2.0995	2.71793333333333	-0.53265	-0.5469375	-0.300805	-1.1663	0.130163333333333	-0.55141	0.37376	3.2205	-0.03642375	-0.61606	-0.12295	1.63767	0.1868	-0.11887	0.39739	-0.41484	0.585316666666667	-0.702035	-0.581045	-0.010773	-0.66045	-0.548926666666667	0.516846666666667	0.34617	0.037025	-0.5325325	0.55597	0.18429	-0.43505	0.37518	-0.38462	0.479695	-0.7956255	-0.0219	0.67984	0.41558	-0.438135	0.6169	0.77629	0.13154	-1.3676	-1.2269	-0.227927385714286	-0.11117	-0.948985	-0.73689	0.0975675	-0.10406	0.674498	-0.31285	-0.4541165	3.0355	1.14894	-0.81614	0.32139	1.3188	0.499025	-1.2273	0.66231	1.2443	-0.64177	-0.26823	0.30935	0.381265	1.972	0.9602	0.80872	-1.3308	0.18342	-0.32356	0.60978	-0.70964	0.40364	1.5922	0.069485	-0.7727	1.9704	0.466375	0.5831	-0.14041	-0.64129	-0.592275	0.558883333333333	0.0897133333333334	0.391226666666667	0.68432	1.05402	0.0085684	0.29701	-1.004235	-1.0749	-0.11129	0.0849283333333333	-1.2303	0.136733333333333	1.1342	1.07784333333333	0.065064	0.19051	0.74696	-0.21374	0.0235955	-0.23657	0.4114	0.071089	0.717295	0.429075	-1.2269	0.84179	1.06001	0.30821	1.7349	0.350005	0.81995	0.191194	0.948589	0.816645	0.43412	-0.25049	2.2589	0.884135	0.88781	0.58166	-0.41484	-1.5385	1.694	-0.14045	0.73397	-0.131446666666667	0.18751	0.20711	0.45435	0.5085	0.171	0.4849	0.58862	-0.98627	0.62171	0.19595	-1.3949	0.1238335	1.8426	-1.4092	-0.54783	0.186854333333333	-0.0754195	0.484845	0.34745	0.86583	-0.021408	0.54052	0.21517	0.59716	-0.51565	0.264	0.6309	-0.27804	2.5115	1.0700525	0.09807	0.30975	-0.5146	0.920506666666667	0.62628	0.61064	0.3264215	0.29597	0.327265	-0.321523666666667	0.630045	0.51847	-0.88327	0.5442	-0.84342	0.2137935	0.82027	0.337465	-0.64726	0.1915	1.0688	1.4481	0.243313333333333	-0.411278	-1.22195	2.41515	0.549415	-0.358870025	-1.5956	-0.39132	1.2062625	-0.22601	-0.46108	0.0804615	-0.059919	0.5656075	1.6806	-0.62494	0.75029	-0.032118	0.71474	0.2361	2.5	0.435572	1.0115	1.18915	0.362565	0.78255	0.53991	-1.4081	-1.27877333333333	0.14176	-0.186675666666667	0.77677	1.2878	-0.26782	0.62339	0.135985	-0.294565	-0.71072	0.39572	0.28383	-0.7529612	-0.826556666666667	0.869565	0.196265	-0.06815075	-0.469533333333333	1.1594	-0.0442966666666667	0.0266020000000001	-0.831455	0.11803	-0.22818	0.44648	0.31122	-0.38462	-0.7956255	-0.7953	0.83452	0.46654	0.34769	0.036434	1.1504	0.61655	1.010615	-0.634006666666667	-0.13858275	-0.29109	-0.11971	-1.0054	-1.193	0.132235	0.4511005	0.16416	0.877113333333333	1.19450166666667	0.30471	0.47456	3.2249	0.44374	0.220851	-0.837115	-0.291255	-0.868845	-1.00575	-0.230751	0.38651	-1.3261	0.72178	0.23895175	-0.060764	0.48461	-1.1297	-0.070629	0.185826666666667	0.0017838	0.56992	-0.05591	2.1065	-0.670823333333333	-1.2079	-0.469894166666667	0.208715	-0.030303	0.512825	0.93911	0.75315	-0.05735	1.3873	-1.02811666666667	0.133886666666667	0.97873	0.73787	0.12945	0.24165	-0.24453	0.335145	0.74381	0.53384	0.26504	-0.948985	-0.2264765	-0.27138	-0.375345	0.42448	-0.557865	-0.170573333333333	0.32268	1.4375	-0.210415	0.53822415	0.66323	0.321128	-0.784686666666667	0.95131	-0.689805	-1.28205	0.59794	0.275945	0.2690045	0.43951	-0.116623333333333	-0.30233925	1.3839	0.30575	0.72472	0.50633	0.27654	1.1901	-1.2912	-0.25716	0.487765	-0.94501	-0.43948	0.171	-1.149835	0.56639	0.24215	0.8434	0.86434	0.1092	-0.7727	1.9704	0.466375	0.50056	0.18707	0.892695	0.35562	0.76802	-0.77711	0.79581	0.93681	0.34309	0.36913	-0.176165	-1.6098	0.34146	-1.1369	-0.64491	1.05402	-0.4914	-0.946065	-0.3518	0.33067	0.025255	-0.659868333333333	0.99321	-0.41834	0.25496	-0.19477	-0.34733	0.690276666666667	1.1305	2.0333	0.30575	0.50633	0.3563	-0.82058	0.11176	-0.82058	0.44657	1.1342	1.07784333333333	0.733005	-1.3844	-0.79818	0.1238335	0.9276	-0.0067563	-0.033448	0.911135	1.3348	0.174885	0.34497	-0.560893666666667	0.074859	0.816645	1.0927	0.56766	1.62	0.29522	0.95006	0.1631475	0.88793	0.46989	0.910425	1.33027666666667	0.06362925	-0.67828	0.186854333333333	0.73169	-0.0754195	-0.535398	-0.09291	1.98742333333333	0.78324	-0.13	-0.229437	0.7919	0.391366666666667	0.89903	-1.4033	1.2947	0.75681	0.6824	0.95986	0.3823375	0.95997	-0.0113189833333333	0.574276	1.19450166666667	0.67925	-0.5412	-0.14426	0.98283	0.27049	-1.5308	0.58464	3.36183333333333	1.01814178333333	1.208	0.39823	0.39823	0.039	-0.8882	0.68199	-0.238555	-1.2098	-1.1402	0.557586666666667	-0.494413	-0.13763	-0.2086	-0.261046714285714	-0.0033155	0.1037	-0.93527	-0.28025	0.41877055	0.728956666666667	3.0355	0.914435	0.6138	-0.281743333333333	-0.38475	1.0707	-0.260863333333333	0.069115	0.080927	0.94306	-0.56327	0.23784	0.24527	-0.163745	1.046585	0.09327	-0.29603	0.50369	0.500873333333333	-0.158145333333333	0.619123333333333	-0.0699	0.46655	-0.065979	-0.328083333333333	-1.0878	-0.292985	0.36565	0.41356	1.0797	-0.0420333333333333	-0.301143333333333	-1.1705	0.127045333333333	-0.802283333333333	-0.87287	-0.186675666666667	0.196265	-0.73766	0.77677	-1.3043	0.57176	2.27153333333333	0.62406	1.90865	-0.66254	0.365235333333333	-0.02224648	1.6623	-0.13263	-0.2099784	-0.709937	1.2471	-0.50158	1.0821	0.564613333333333	1.041285	1.6433	0.19479	1.0485	1.9071	0.3759175	0.246885	1.5656	1.315	-0.421866666666667	0.3355005	-0.59315	-0.72688	-0.092916	-0.85047	1.7277	0.40409	-0.15188	-0.80517	-0.43241	0.64628	0.454071666666667	0.900678	0.58862	1.3626	-1.2456	0.30975	-0.82281	1.5667	0.18429	-1.2098	-1.1402	0.32994	0.94603	0.487485	0.917815	1.131715	1.1285	-0.58592	-0.313035	-0.511045	0.60978	0.08195	-0.30151	0.328	-1.0661	0.37124	0.72705	1.93846666666667	-0.3546	0.8431	0.29077	0.284133333333333	1.13772	0.48617	-0.4086	0.66227	-0.899645	0.54776	0.11587	-0.23861	0.54273	0.956574	0.20418	-0.45197	-0.00134499999999999	0.580916666666667	-0.23755	-0.10154	0.26666	-0.575055	0.85858	-0.26734	1.13238	0.77789	0.6722	0.310805	0.66657	0.93443	0.651735	0.2749384	-0.58559	-0.910226666666667	0.63107	0.217273333333333	0.10681	0.11587	-0.23861	-0.46570825	0.90294	0.30203	-0.293833333333333	0.11677	0.78861	-0.10421	-0.18018175	-0.51598	-0.385176666666667	0.903595	0.43524	-0.8157426	0.175796666666667	2.0835	2.5605	1.5005	-0.0961105	0.54319	1.4221	1.55264	0.36633	1.082	-0.63284	1.0451	0.386	-1.642	-0.228916666666667	0.36104	-0.6006525	-1.2145	0.3322	1.0745	0.346955	0.19392	0.49045	0.16085	-0.4894	-0.34946	-0.9176	-0.64325	0.651055	0.65728	0.23827	-1.1664	0.41448	-0.17769	1.6331	1.1771	-0.13445	0.20079	0.45422	0.73456	-0.232275	2.0333	3.00755444444444	0.33073	-0.323845	1.6042	-0.0810666666666667	2.0333	0.3640305	1.06255	-0.473006666666667	0.282445	-0.45147	0.26306	0.48338	0.216882	1.91503333333333	0.158645	0.5752	1.0798	0.3726	0.50418	-0.521065	-0.090585	-1.171635	0.58303	-0.11247	2.211	-0.15017	-1.4946	-1.1517	-0.5565585	-1.4553	-0.20526	-1.3045	-0.836316666666667	0.405162	-0.76466	-0.14354	0.63626	0.33087	-0.3568875	1.6234	1.27471833333333	-0.42142	-0.76679	0.11796	0.44913	-0.8583	-0.81759	-0.4894	-0.16272	-0.34946	0.49358	-0.192205	0.129486666666667	0.15528	0.71848	-0.61606	-0.30423	0.546825	0.81178	1.6042	0.39081	0.487485	0.917815	1.131715	0.027054	-0.33932	1.0212	-0.41389	-0.41565	0.40507	0.072285	-0.93417	0.12428	0.5116	0.3133115	-1.45023333333333	0.144895	0.486925	0.949763333333333	0.4325	0.11434675	-1.1354	-0.40305	-0.339655666666667	-1.4694	1.4793	0.51872	0.038765	-0.55285	-0.09699	-1.04007	-0.082007	1.3074	-0.10126	0.25312	0.84076	-0.084845	-0.2765	-0.07785	0.5253	0.28667	-0.25894	0.377185	-0.23885	0.73104	1.083435	1.2405	0.68432	-1.14010666666667	0.0085684	-0.87287	-0.73766	0.77677	0.27746	-1.3043	-0.69641	0.203037	0.17452	0.20763	0.5421	0.88713	0.30332	-0.220156666666667	0.31237	2.7854	0.38132	-0.991265	-0.60929	1.4969	-0.15294	-0.274333	0.88364	0.85858	0.19499	1.13238	0.34309	0.36913	-0.176165	0.50943	1.0171	0.5421	0.89536	1.4768	2.0835	1.5005	0.21199	0.75858	0.18326	-0.36454	-0.595433333333333	-0.170093	0.17043	0.38651	-1.5887	-0.49325	1.6354	0.7863	0.79238	-0.101790615384615	1.80465	0.19279	-0.7667225	-0.611631	-1.08	0.28531	1.205575	-0.762283333333333	-0.335975	1.3586	-0.370883333333333	-0.41236	1.208	0.422245	-0.1348	-0.78903	-1.02811666666667	0.133886666666667	1.8426	-0.7667225	-0.611631	0.53262	-1.08	-1.4092	-1.54366666666667	0.512045	-0.3327168	1.1497	0.06222	-0.979156666666667	0.3649284	-0.719122	0.49754	-0.34946	0.34309	0.77474	0.36913	-0.176165	-0.1479389	-1.0594	0.015687	-1.4261	0.235095	-0.49075	0.26061	-0.97193	0.9039775	0.24752	0.73961	0.0449165	1.1345	1.152065	-0.38879	-0.61304	-1.54366666666667	-1.3691	-0.070629	-0.24667	-0.23428	1.9573	-0.085555	0.79581	0.74499	-0.73075	0.346195	-0.1913525	-0.094165	-0.18928	-0.62851	-0.52155	-0.61377	0.17744	-1.5029	-0.13669	-0.627305	1.4818	0.0893374	-0.907472857142857	-0.6059	-0.77613	-0.53311	-0.14334	-1.5663	-0.87405	-0.01283	-0.3412775	-0.64325	-0.0562999999999999	-0.505725	-1.0824	2.8511	-0.015113	1.3254	-0.122272666666667	-0.0058463	0.135663333333333	-1.037055	0.0263925	-0.406555	0.65728	-1.1664	-0.3137	0.41448	0.371095	-0.61107	-0.07716	1.9352	-0.03355	1.3344	0.741373333333333	1.7132025	0.17055	0.61344	-0.622423	-0.10895	-0.17005	-1.1902	-0.987585	-0.49051	-0.79652	0.47748	0.10817	0.151426666666667	0.51017	1.1774	0.9358	0.29902	1.8598	-0.49929	0.55011	-0.5667	0.070632	-0.50754	0.71516	0.56400875	-0.211941666666667	-1.208	0.41265	-1.701	1.1021	0.264435	1.5062	2.014	1.161675	2.3562	-0.5191836	-0.18338	-0.89771	1.2726	0.109573333333333	1.05749	-0.667225	-0.557665	-1.642	-0.228916666666667	1.29245	1.082	0.249189	-0.63284	1.0451	-0.112295	0.073798	-0.54007	-0.430195	0.268652	-0.41391	0.80947	-0.373135	-0.77106	3.4114	0.72581	0.63941	-0.395955	0.171	0.095756	0.90674	0.117976	-0.4069	0.20862	0.044511	-0.2932	2.8881	-0.022027	0.756606666666667	0.646225	0.740545	0.36565	1.0797	0.9701045	-0.27405	0.027054	-0.186675666666667	-0.76371	-0.44217	-1.259216	-0.405516666666667	-0.58449	-1.03283	-0.100276	-1.193	-0.76696	0.3637	0.4992	0.46872	-0.22223	0.072678	0.06222	0.533175	-0.30424	-0.27052	0.779696666666667	-0.322655	-0.38303	0.65044	-0.161964	0.454473333333333	0.170934666666667	0.0045191	0.37576	-0.75603	0.764955	0.51524625	-0.160086666666667	1.3891	0.057574	0.94382	-0.93036	-0.134773333333333	1.1677	1.6413	1.5396	0.33442	-0.602443333333333	0.64708	0.0987566666666666	0.370495	0.089381	0.28277	-0.3467685	-0.22571	-0.31727	-0.23705	0.099029	-1.05833	0.597625	0.11751	0.043999	1.5276	0.37329	-0.083555	0.6542	0.546146666666667	-1.240955	0.710573333333334	0.35811	-0.64491	1.523	0.324175	0.654366666666667	1.08486	-1.14875	0.66309	-0.156823366666667	1.5925	0.05664	-0.3195	-0.29067	0.20747	0.48397	1.5925	0.05664	-0.3195	-0.29067	0.48397	0.84548	0.05664	1.4902	0.28794	-0.29198	-0.7272385	-0.26703	-0.26666	-0.29705	0.57066	0.85242	-0.52989	1.19405666666667	0.828156666666667	0.67032825	-0.18636	-0.611958	-0.644475	-1.130305	0.395885	0.43057	-0.4973415	0.33087	-0.11127	-0.3568875	1.6234	-0.27142	1.319675	-0.6059	0.35184	1.082	0.67457	-0.63284	1.0451	0.16938	-0.638667	0.39904	2.93075	0.1899	0.12428	-1.7254	-0.052155	-1.45023333333333	-0.60113	0.619545	-0.30929	-0.54137	-0.72887	0.49056	-0.660616666666667	0.10452	0.296191	-0.4768825	-0.89264	-0.256252	0.13149	-0.154303333333333	0.044511	-0.2932	2.8881	0.41972	0.57066	-0.52989	1.8394	0.1214	-1.2209	0.18781	0.205165	0.10251	-1.2739	-0.274532	0.39069	-0.83165	-0.55972	-1.1902	-0.3556656	-1.1113	-1.4632	0.27001	1.2622	0.57597	0.26713725	0.92027925	-0.18538	0.346955	-1.7392	-0.4056525	0.87611	1.0525	1.0791	0.68548	-0.656125	-0.49502	-0.0033155	0.1037	-1.213	0.13076	0.16224	-0.498065	-0.35267	-1.07027	0.43295	-0.28004	1.035725	1.2014	-1.374	0.088845	0.65473	0.860985	0.28916	-1.42035	0.244805	-0.89771	-1.19933	0.38363	-0.321523666666667	0.630045	0.51126	0.10089	1.33467	-0.2215325	-0.764203333333333	0.68532	-0.066515	-0.53265	2.64636666666667	-0.488243333333333	1.7132025	0.61344	1.83583333333333	-1.4694	-1.4694	-0.216025933333333	-1.5043	-1.130305	0.395885	0.32405	-0.45794	-0.4973415	0.64011	2.101	-0.44341	-0.14525	-0.0799386666666667	-0.138853983333333	0.55337	0.032417	0.127045333333333	-0.63240375	-0.988176666666667	-1.049235	-1.4104	0.28305	-0.511245	0.72282	0.49297	0.4764348	2.6259	1.4189	1.0843	0.17036426	0.36104	-0.6006525	-1.2145	-0.511574	0.71473	0.56639	0.40305	0.86434	0.18604	0.69366475	-0.691775	-0.58054	-0.27142	-0.70918	-1.0488	-0.959	-0.56085	0.14401	0.293	0.42236	0.4419	1.2127	1.1041	0.05346	-0.72688	0.92829	0.67834	0.93286	0.071843	-0.113429	0.048257	-0.76466	-0.54361	0.991526666666667	-0.35261	-0.05208	1.8305175	0.93568	-0.19243	0.619495	0.500935	-0.841245	-0.26782	0.19662	0.57591	-0.57344	0.88126	0.70873	0.2718	0.18321	0.0052138	-0.641031666666667	0.58883	-1.2992	0.92977	0.633535	-0.1455	1.248735	2.4064	0.18751	0.20711	0.5085	1.1901	0.65139	-1.2912	-0.25716	-0.00590666666666669	-0.264646666666667	0.91447	-0.361945333333333	-0.570515	-1.0273	-1.2355	-1.395	-1.0826	1.6017	0.850071666666667	0.55634	0.7694	1.26697	0.823895	0.49959	-0.033071	-0.377013333333333	0.500146666666667	0.85048	-1.5764	-0.43241	0.342925	0.0140549999999999	-1.1868	-0.26511	0.8908	0.47456	-0.210355	1.1585	0.64985	-0.29109	0.602945	2.41515	-1.0054	0.517134666666667	0.12956	0.8024542	-0.76399	0.17349	-0.3516	-0.28327	-0.088538	0.24582	0.20996	0.5887	0.72179	-0.989975	-0.75952	-0.92789	-0.79772	-0.2150925	0.12968	-0.535743333333333	-0.10743	-0.3073764	1.2471	-0.17947	0.285073333333333	1.0161	0.99942	0.673449333333333	0.3310372	0.20535	-0.55456	0.4209	0.19519	1.51385	1.147	0.8644	-0.033448	0.911135	-0.39516	0.22054	0.14147	-0.21688	-0.98766	0.019265	0.57591	-0.57344	0.88126	1.3798	-0.89264	0.13149	-0.154303333333333	-0.40468	0.31216	-0.641031666666667	0.10272	0.58883	-1.2992	1.91503333333333	-0.474266666666667	0.158645	-0.24864	0.038916	0.40896	-0.2853	-0.141981	-0.47752	1.809	3.4237	0.910425	1.33027666666667	0.5466125	0.4698	-0.076175	1.83583333333333	-1.4694	-1.4694	-0.216025933333333	1.4793	0.90595	1.9218	3.3574	-0.477875	-1.084178	0.028745	-1.0693	-0.60776	-0.161964	0.454473333333333	-0.79772	0.39083	0.3716525	-1.1084725	1.070035	-1.32296666666667	-0.291863333333333	-0.17255	-0.85839	-0.52724	-0.76785	0.770507	-0.726875	0.45822	0.15981	1.046585	-1.110555	-0.0659072	-1.1727	-0.543996666666667	-0.96263	-0.13263	-0.709937	1.2471	-0.13991	0.26328685	0.0572893333333333	0.36468	-0.66633	1.31485	0.45381	-0.11761	0.381186666666667	1.02156	1.8649	0.15538	1.4496	0.93357	1.2444397	-0.76911	-1.0186	0.323465	0.10299	-0.498924	-1.0592	-0.3772375	0.86167	0.59213	-0.0237195	-0.33253	-0.113525	-0.646585	1.1074	-1.46605	-0.68103	1.9474	-0.83806	0.48461	0.358313	-1.1297	-0.070629	0.15694	0.072958	-0.10729	0.46414	-0.59181	0.2344205	0.34146	-0.159436	1.972	0.614195	1.6433	0.19479	1.0485	1.5656	0.135663333333333	0.42899	-1.037055	1.5954	-0.48948	-0.18920925	-0.39875	-0.3084778	-0.7969	0.44966	0.53717	0.85327	0.31668	-0.89384	0.208275333333333	0.038916	0.62437	-0.58346235	0.012553	-0.80919	0.078828	0.53671	0.68199	-0.238555	1.4536	1.92275	0.084017	0.32392	1.9226	0.76931	-1.4586	-1.0888	0.33871	-1.15205	0.037312	0.029601	-0.13669	-0.627305	0.41117	-0.55521	0.28465765	0.78321	-1.072405	0.37376	3.2205	-0.03642375	0.5908	1.468	0.50817	0.941066666666667	0.337102714285714	-0.216136666666667	-0.405516666666667	0.87754	0.31408	-0.445352	0.1093	1.6125	0.109836	-0.37801	0.393115	-1.16	0.93191	0.12218	1.74275	0.307505	-0.33463	-0.65724	0.59604	-1.6772	-0.73952	-0.31008	-0.826556666666667	0.61677	0.25135	0.287857	-0.739415	0.12945	-0.24445	1.0618	0.48087	-0.77179	-0.504556666666667	1.3036	-0.44927	2.2619	-0.969343333333333	-0.274160333333333	-0.47402	0.4849	0.58862	1.08979666666667	0.65561	0.26868	0.074196	0.19564	1.3999	-0.48421	0.74696	-0.21374	0.209440666666667	-0.4894	1.7456	-0.34946	2.101	0.91819	-0.44341	-0.59943	0.426666666666667	-0.16973	0.779696666666667	-0.91948	0.679367	-0.13017	-0.743892	-0.47675	-1.6102	-0.30415	-0.086937	0.017205	-0.34119	-1.08245	0.29157	-0.56331	0.0534123333333333	0.71152	1.7479	-0.35865	0.92913	1.0083	-0.38991	-0.2658075	0.92913	1.0083	0.85974	0.83644	-0.030303	0.43025	-0.400723333333333	0.68768	0.1526035	-0.15629	-0.6267375	1.1528	0.14739	1.8138	1.55264	1.58488333333333	0.728695	0.11187975	2.2838	0.75351	1.04581666666667	-0.18172	-0.06423	0.86519	0.71706	0.35094	1.0142	-0.173545	1.36885	0.9312	0.69219	0.3378718	0.82907	-0.2059635	0.13784	1.415	0.479	-0.84603	2.0018	-0.20199	0.20084	2.35355	-0.02373	1.3933	-0.365116956666667	-0.5406775	-0.4894	-0.1373735	-0.64277	-0.063316	-0.74711	-0.5830225	-0.57149	0.021072	0.506585	0.403567	0.491666666666667	0.83193	0.998032875	1.331805	1.3123	0.41129	1.4795	0.508798	0.89502	-0.82692	-0.146775	-0.90259	-0.641031666666667	0.632	0.58883	-1.2992	-0.48208	0.30288	1.152065	1.023625	1.809	3.4237	0.910425	-0.65876	-0.6512	-0.0597633333333333	-1.11377	-0.443185	-0.107103333333333	0.69406	0.39591	1.02449	0.05875	0.454071666666667	0.900678	1.3626	0.67874	0.24215	0.6213	0.108286	-0.5674	-0.01456	1.2628	0.48145	0.28381	1.3933	-0.365116956666667	-0.5406775	-0.146775	0.070567	-0.90259	1.867175	2.5676	1.7851	-0.21156	-0.981125	-0.24751	-1.3086	-0.22046	-1.0357	-0.243575	-0.042494	-0.335975	-0.78977	0.00867999999999997	0.93338	-0.78977	0.00867999999999997	1.1815	1.5925	0.05664	-0.3195	-0.29067	-0.74964	0.48397	1.5925	0.05664	-0.3195	-0.29067	0.48397	-0.574145	2.6029	-0.89264	0.13149	-0.154303333333333	-0.051374	0.074821	-1.2852	-0.2096	0.189355	-0.576456666666667	0.431285	-0.56239	1.148	0.229583625	0.034995	0.556633333333333	-0.44292	-0.71186	0.48077	0.432073333333333	0.76926	0.61093	0.0395825	1.5581	1.2566	0.323465	-1.2897	-0.498924	-1.0592	-0.059919	1.6806	0.17746	-0.62494	0.960033333333333	0.22859	-0.242999	0.3813865	-0.65714	-0.572605	-0.00049933	-0.64694025	1.05884666666667	0.537176666666667	0.63107	-0.79423	0.40767	-1.003	0.02558	-0.603535	-0.92889	0.789555	0.90561	0.47613875	0.038916	-1.0049	-0.882385	1.09975333333333	0.26504	0.038916	-0.68803	-0.1415	-0.49868	0.24208	1.0858	0.473036666666667	-0.80028	-1.0582	-0.81226	-1.22195	0.92241	0.0395825	1.5581	1.2566	-0.45195	1.220195	0.443715	-1.4033	-1.04799	0.889965	-1.5983	-0.51771	-0.0113189833333333	-0.082007	-0.65769	0.21054	-0.836316666666667	1.1108	1.0843	-0.637965	-0.173335	-0.13292	1.33532333333333	0.94212	1.4536	2.2102	1.29877	1.29821	0.084017	1.7102	1.6367	1.9226	0.41333	0.708765	-1.2356	-0.59626	-1.1237	1.174	0.33544	0.1563	0.378730333333333	-0.26375	0.1712	-0.022395	0.75313	0.17252	-0.19865	1.1219	3.50603333333333	2.1657	-0.3793	1.208	0.39823	0.296271666666667	0.39823	0.30946	0.065462	-0.48007	0.080927	0.42343	0.94306	0.05278	0.58473	-0.79423	0.40767	-0.905945	-1.2943	1.8654	-0.36903	0.21813	1.5344	-0.070629	-0.24667	-0.17438	-0.23428	-0.74759	-0.395	-0.00750933333333337	0.78743	0.205815	1.037	-1.6719	-0.02783	-0.40955	1.030525	-0.82691	-0.830545	0.99716	-1.1638	-1.1523	-0.160034333333333	-0.400755	1.1049	0.47296	0.54882	-1.3505	0.27793	-0.87968	1.1639	0.36455	1.58484666666667	1.18471	-0.2902	0.00731500000000002	0.34041	-0.15307	0.6257	-0.67546	0.63832	0.1289025	0.6664375	-0.33476	0.82859	0.59269	0.60472	-0.00277000000000005	0.2749384	-0.910226666666667	0.19764	-0.0044732	0.71429	-0.1078189	-0.059919	1.6806	-0.62494	-0.92281	0.24208	1.0858	0.473036666666667	-0.87968	1.1639	0.36455	1.58484666666667	-0.79361	-1.186	-0.37967	-1.1525	1.91503333333333	0.158645	-0.639685	0.82094	-0.1572	1.356	-0.0470233333333333	-0.75659	0.17305	0.83145	0.11803	-0.116755	1.20873	0.97997	-0.70971	0.19764	-0.0044732	-0.1078189	0.35967	-0.0237195	0.82208	-0.90976	-0.49412	-0.16023	1.0717	-0.6950275	-0.22648	0.25286	0.357145	0.39702	0.46929625	-0.29954	0.079188	0.40458	0.83397	-0.510645	-0.161964	0.454473333333333	1.7611	-0.267982	1.377426	-0.161269	-0.65724	0.59604	0.60298	-0.67279	1.8649	1.5925	0.05664	0.040962	-0.3195	-0.29067	0.48397	0.66041	0.56544	-0.3412775	0.652795	-0.97924	-0.048856	2.00673333333333	2.1398	-0.3002825	2.00673333333333	0.26508	2.1398	-0.3002825	2.00673333333333	0.13787	2.1398	-0.3002825	0.36003	-0.33469	-1.23985	1.689	-0.096435	0.20455	-0.082884	-0.71247	0.60157	-0.52267	0.083735	0.5908	0.52043	-0.379317142857143	-0.5514045	0.1878075	0.39331	-1.6432	1.1312	0.250756666666667	0.250784833333333	1.9352	1.04721666666667	-0.03355	1.3344	-0.33043	0.109012	0.03934	0.2108	-1.08101333333333	-0.88458	-0.14354	-0.96744	-0.24995	-0.18425	-0.5674	-0.01456	0.48145	-0.03915	-0.88648	0.29008	-0.11038	1.16875	0.41356	-1.551	1.2487	-0.011662	-0.34564	0.577255	0.336955	0.11738	0.5166435	-1.2375	0.28546	0.5166435	0.28546	0.41346	0.024485	1.1338	0.6538	0.78314	-0.269206666666667	0.6538	0.78314	-0.269206666666667	-0.226237142857143	-0.26115	-0.739415	-0.24445	-0.31137	-0.67279	1.8649	0.171215	0.52171	0.15946	-0.4173455	-1.642	-0.228916666666667	1.746	0.14011	0.038916	-0.830545	-1.2772	0.99716	-0.830545	0.785875	0.99716	-0.830545	0.5569825	0.99716	-0.830545	-0.4042	0.99716	-0.830545	-0.03328	0.99716	-0.436865	2.0835	2.5605	1.5005	0.034995	0.556633333333333	-0.247186666666667	0.19032	2.5	0.2108	-0.491343333333333	-1.08101333333333	-0.88458	0.72639	-0.886043333333333	0.88165	0.96175	0.941066666666667	0.54478	-0.216136666666667	-0.405516666666667	-0.58346235	-0.80919	0.75211	0.706306666666667	-0.993408	-0.541787	0.24342	0.17598	1.083435	0.96041	1.2405	0.18751	-0.86116	0.20711	0.5085	-0.5075	0.500873333333333	0.59175775	0.64527	1.179155	-0.90259	0.77089	-0.722985	0.60234	0.4310475	-0.16706	1.689	-0.096435	0.20455	-0.49408	-0.082884	-0.71247	0.704725	-0.51545	0.657715	1.4281	-1.2267	0.13784	-0.9477525	1.415	0.13784	-0.0360273	1.415	0.34423	0.478585	-0.40549	0.5908	0.84946	-0.379317142857143	-0.5514045	0.49297	0.095616	0.4764348	-0.000739999999999991	-0.657866666666667	1.4451	-0.0206766666666667	-0.830545	0.47802	0.99716	-0.12772	-0.1164645	0.58317	-0.62535	-0.033448	0.49991	0.911135	-0.256955	-1.0492	-0.96065	-0.56063	0.779696666666667	-0.322655	-0.38303	-0.144657666666667	-0.0092817	-0.32573	0.46961	-0.00079548	-1.3815	-0.107929	-1.6641	2.8856	-0.39105	-0.20276	-0.16062	0.85327	-0.27193	0.208275333333333	0.042665	0.81995	0.39881	0.41307	0.2471138	-0.09325575	-0.25689	0.974466666666667	0.0429503333333333	-0.99828	-1.2575	-0.29002	-0.44613	-1.4598	0.52104	-0.70693	-0.437266	0.2963905	0.35755	0.70238	-0.2845	1.6955	0.2361	0.45302	0.435572	-0.561343333333333	0.529326666666667	-0.0278225	-0.13263	-0.709937	0.00427000000000002	1.2471	-0.84603	2.0018	-0.20199	1.4818	-0.6059	-0.77613	-0.58346235	-0.80919	-0.58346235	-0.80919	-0.11245	0.31201	-0.36971	0.545515	0.3813865	0.92378	-0.572605	-0.00049933	0.97317	0.1888885	1.1049	-0.117426333333333	1.15982	0.69017	0.14409	-0.4672025	0.33549	0.55088	0.60203	-0.249605	0.39008	0.44139	-1.0498	-0.575	0.6516	0.74213	-0.98211	1.99603333333333	-1.041	-0.42941	-0.033071	0.21292	-0.15515	0.25403	-1.03020666666667	0.28372	2.014	-0.0750125	0.1772	1.02237333333333	1.1247	-0.046061	0.645	1.1525	1.148	0.4479	0.14781	0.0630005	-0.385703333333333	1.37630666666667	-0.24098	0.14909	0.26729	-0.027756	-0.377013333333333	0.85048	-0.041013	0.564613333333333	1.0618	0.48087	-1.0398	-0.504556666666667	0.54497	-0.000739999999999991	-0.657866666666667	-0.0206766666666667	0.45756	-0.29485	9.8365e-05	0.83195	0.35293	0.95934	1.72505	0.52931	-0.784686666666667	-0.8157426	0.1289025	-0.33476	0.82859	-1.19	0.59269	0.60472	-0.00277000000000005	-0.11247	-0.00400500000000001	0.20151	1.203	-1.0464	0.697365	-0.683314333333333	-0.16395	0.66585	-0.0759	0.23207	0.6630448	-0.224505	0.91282	-0.328665	3.2325	2.2881	-1.418	0.73321	1.044	0.76194	0.83193	-0.043781	1.331805	1.3123	1.0106	-0.917255	0.48019975	-0.89317	-0.597695	-0.82944	-0.97988	-0.209195	0.32212	0.36687	-1.3787	1.7887	-1.27877333333333	0.15538	-0.140046666666667	-0.33043	0.109012	1.5518	1.33532333333333	0.94212	1.6998	0.2718	0.0052138	0.044619	-0.123605	0.75351	1.78295	0.18433	0.12174	2.388	-0.1424025	0.23142	3.6224	-0.06885	1.1319	0.17036	2.6033	0.0343849999999999	0.49197	0.70797	-0.091295	1.1947	0.374383333333333	0.09173	-1.5874	2.014	-0.1424025	-0.61866	3.6224	-0.06885	0.733005	-1.3844	-0.79818	-0.16046	-0.17296	-0.99831	1.8829	-0.01824	-0.35886	0.33884	0.76931	-1.0888	0.6363975	-0.144657666666667	-0.0092817	-0.56703	0.36003	-0.33469	-1.23985	-0.5674	-0.01456	0.48145	0.20418	0.26433	-0.45197	-0.038337	0.6367	0.83397	0.4789	-0.050415	0.51847	1.258145	-0.36174	0.069485	0.48818	0.193231	-0.0534766666666667	-0.4522725	0.628685	-0.5674	-0.01456	0.48145	0.3467475	1.042	1.9352	-0.03355	1.3344	0.200495	0.56148	-1.2545	0.262915	-0.45048	-0.238425	-0.68365	1.13843066666667	0.26217	-0.1424025	3.6224	0.11389	-0.06885	0.3133115	-0.0032293	0.144895	0.486925	-0.0066755	-0.1088585	1.2198	-0.022452	0.163065	0.2108	-1.08101333333333	-0.88458	0.2108	-1.08101333333333	0.43333	-0.88458	1.0262	1.1549	0.364416666666667	0.85581	0.37078	0.756575	0.779696666666667	-0.322655	-0.38303	0.249105	-0.619005	0.42529	0.63315	0.83711	-0.13368	2.014	-0.070467	0.67491	0.25366	1.6083	1.0076	0.713283333333333	-0.088172	-0.012755	-0.10673	0.83265	0.83397	-0.56747926	-1.2406	-0.11245	-0.36971	0.545515	0.0169393333333333	-1.7392	0.87611	0.91895	0.24401	-0.060091	-1.4391	0.262915	-0.45048	-0.238425	0.96091	-0.313035	-0.511045	0.085267	0.15513	-0.014957	-0.225035	-0.357695	-1.50265	-0.033071	-0.12904	0.76931	-1.0888	-0.33043	0.109012	0.66143	0.038916	0.225805	0.038916	-0.86899	0.038916	0.59133	-0.02783	1.1797	1.030525	-0.82691	0.58315	2.0018	-0.60591	-1.1607	-0.603725	-0.81819	0.66041	0.56544	-0.5309	0.91895	-0.2806	-0.060091	-1.4391	-0.205425	0.3857	-0.494912	-0.149055	0.706306666666667	0.19511	0.14909	-0.5195375	-0.027756	-0.81877	0.2453375	0.028206	-0.477	0.66902	0.14521	-0.29748	0.3322	-0.7846	0.45707	0.3385	-0.1424025	3.6224	-0.129681	-0.06885	-0.19159	0.30995	1.4487	0.272965	0.21517	-0.11761	-0.00372249999999996	1.8001	1.6654	0.071762	-0.205425	0.3857	-0.767305	-0.149055	-0.300805	0.48514	-0.28858	0.130163333333333	2.9907	0.80616	0.08872	0.4007175	-0.724569766666667	-0.83735	-1.1933	-0.61955	1.108	0.57591	1.8867	-0.57344	0.88126	1.3306	-0.3104318	0.38292	0.0803375	1.78295	0.18433	0.12174	-1.2473	2.388	0.4209	0.19519	1.147	0.8644	1.0793	0.16636	2.4464	-0.564355	-0.604385	-1.1033	-0.76399	0.17349	-0.58346235	-0.80919	-0.79423	0.40767	0.029848	-0.339253333333333	0.82501	0.36502	-1.4757	0.2963905	0.70238	1.6955	0.4237095	1.7696	0.20418	-0.45197	0.06273	0.57591	-0.57344	0.523465	0.88126	-0.2902	0.00731500000000002	0.34041	0.512755	0.36003	-0.041869	-0.33469	-1.23985	-0.1617	-1.50265	0.80616	0.08872	-0.30878	-0.260675	-0.204675	0.95867	1.148	0.068219	1.5185	1.3565	0.38482	0.4310475	-0.870996666666667	0.68722	-0.48506	-1.7392	2.0281	0.87611	0.5656075	1.8353	1.6806	-0.55711	1.138	0.70717	0.30514425	0.2108	-1.08101333333333	-0.88458	-1.0756	0.3355005	1.0442	0.14909	-0.027756	-0.1424025	3.6224	0.860826666666667	-0.06885	1.21831333333333	0.61093	0.6759	0.0807333333333334	0.594594	0.88107	-0.825255	2.35355	-0.02373	-0.1424025	3.6224	-0.06885	0.78516	0.14781	0.0630005	1.590159	-0.144657666666667	-0.0092817	0.8632525	0.09678	0.5977	0.32256	-0.08677	-0.24453	2.014	0.31868	-0.015296	-0.38055	0.706306666666667	-1.0151	0.17036	2.6033	0.0343849999999999	0.841025	1.9583	1.4502	0.18645	1.63111	-0.673886175	1.63111	-1.5052	-0.673886175	1.158125	0.162685	-0.28998	0.162685	-0.230083	-0.656236666666667	0.17222	0.934205	0.4484	2.15823333333333	0.89604	1.0707	-0.260863333333333	-0.7224	-0.086516	-0.1616905	-0.0632633333333334	0.49197	0.016489	-0.1009	-0.3274605	1.06739333333333	1.3945	-0.0988666666666667	0.1732	-0.0988666666666667	0.1732	-0.0988666666666667	0.1732	0.071089	-0.639032	-1.2959	0.265592666666667	0.459475	0.20455	0.500453333333333	0.06662	-0.836316666666667	0.405162	-0.76466	-0.54361	0.78611	0.058409	-0.4522725	0.628685	-0.22555	0.50561	-0.69543	-0.962	0.82004	0.30588	0.27587	0.794175	-0.850223333333333	-0.66254	-0.07785	0.32541	-0.60282	-0.44887	-0.36086	-1.2377	0.61093	-0.732693333333333	0.2787485	-0.43099	-0.0999083333333333	1.1901	0.21555	-0.241	0.038916	-0.609182333333333	-0.330975	0.6759	0.0998893333333333	0.0807333333333334	-0.79423	0.40767	0.083405	-0.073865	0.29633	0.038916	-0.73341	0.038916	-0.60377	0.038916	2.25135	0.038916	-1.7295	0.038916	1.0832	0.124043333333333	-0.4058	0.4395	-1.3758	-0.282984	-0.72353	-0.71985	0.69017	-0.4672025	0.33549	0.614013333333333	-0.03875	0.614013333333333	0.1532	-0.03875	1.5302	0.13076	-0.41208	0.63721	0.30293	-0.949455	-0.44887	-0.9269	-0.722695	-0.2741995	0.602915	-1.129495	0.0596773333333334	1.6433	0.49531	0.178217	-0.19205	0.0095015	-0.083326	2.853525	0.97851	-0.743892	-0.47675	-0.084375	-0.30415	0.34179	0.61093	-0.722855	-0.84457	0.93771	0.22382	0.441754	0.51013	-0.97924	0.96262	1.051195	0.19499	-0.02462	-0.440065	0.13076	0.1772	-0.41208	0.30575	0.50633	0.27881	-0.58346235	-0.80919	0.36003	-0.33469	-1.23985	0.77738	-0.762575	0.6759	0.0807333333333334	0.36003	-0.15417	-0.33469	-1.23985	-1.4664	0.45562	0.41265	-0.53916	0.24752	0.19392	0.49045	0.29241	-0.34503	-0.064706	-0.988685	1.7611	0.62137	1.377426	0.71243	0.324043333333333	0.36003	-0.33469	-1.23985	0.37358	0.58903	0.61231	-0.115896666666667	-1.4174	-0.0383655	0.540945	0.69017	-0.4672025	0.33549	-0.2366	0.2832506	-1.3231	0.030753	0.083405	-0.073865	0.29633	0.93771	0.441754	0.51013	0.93771	0.441754	0.51013	-0.50851	-0.830545	0.99716	-0.573405	0.59592	-1.184325	0.09997	0.083405	-0.073865	0.29633	0.154795333333333	1.5923	-0.469829	0.86627	-0.2680235	-0.44454	0.078375	0.41662	0.90661	0.90746	0.2749384	-0.910226666666667	-0.038515	0.2749384	-0.910226666666667	0.2749384	-0.910226666666667	-0.32768	1.63111	-0.485495	-0.673886175	1.63111	-0.673886175	1.63111	0.16715	-0.673886175	-0.19205	-0.083326	1.3993	1.3635	1.2958	1.6899	-0.33059	0.0834325	0.3823375	0.574276	-0.74116	-0.7846	0.45707	0.3385	-0.37297	-0.25018	0.68178	-0.59008	-0.1112928	1.4854	-0.522593333333333	0.41265	-0.53916	0.53132	0.24752	0.19392	0.1610295	0.431285	1.4221	0.054338	0.38377	0.057574	0.81738	0.33567	0.37653	-0.36325	1.0953	0.41502	-0.6831	-0.15515	-1.03020666666667	0.19051	0.90661	0.245845	0.29241	-0.34503	-0.77668	-0.78641	-1.5029	-0.627305	0.034565	0.741705	-1.1063	0.7241325	0.24439	-0.2408	-0.106131	-1.2624	0.2230305	-0.65458	-0.2745	-1.2871	-0.57198	0.26599	-0.229437	0.7919	-0.0168566666666667	0.38087	-0.39411	0.13939	-0.430366666666667	-0.2059635	0.13784	-0.047588	0.094082	0.68135	0.32308	-0.458946666666667	1.4085	0.86127	0.081309	1.1305	-1.3358	1.03427	-0.017575	-1.092825	0.17089	0.3649284	0.23745	-1.2535	0.4503	-1.11092	1.8568	-0.905945	-0.395955	-0.66605	0.21813	0.02818475	1.4422	0.222884666666667	-0.29003	0.34039	0.43875	0.28165	0.78604	0.397575	1.140395	1
36779	-0.410375	0.063492	-0.250423333333333	-0.353904285714286	-0.8626825	0.557545	-0.34649	-0.66696	-1.224	1.8922	1.47496	2.3352	0.036542	-0.510624375	0.389712	1.5825375	-0.5136475	-1.0347	-0.339516666666667	2.1882	0.45084	0.0596025	0.79148	-0.40312	3.75352	1.3053	0.2377878	-1.25885	0.7006	0.877065	3.02685	0.60245	-0.18511	0.779833333333333	1.48675	1.4609	0.19147	0.265405	0.3650574	-0.6471	0.27404	1.7649	-0.67743	0.1566365	1.607095	1.5866	0.53309	-0.217585	1.42825	0.719645	-0.25124	1.3593	-0.79205	-1.0336	-1.4764	1.68333333333333	0.5074	1.3166	0.593425	-0.59451	0.24376	0.9836	0.569475	0.65121	-0.54478	-0.21877	0.80158	0.15507	-0.036275	-0.33578	0.900875	-0.50653	2.8533	1.99015333333333	-0.57043975	-0.513225	1.99196666666667	1.14064333333333	1.09796	0.3378225	0.51952	1.7725	1.651	1.8579	0.54428	1.43137	-1.4979	-0.36068	0.625835	-0.506646666666667	0.48928	-1.16875	-0.85476	-0.84686	-0.28067	3.6359	3.4283	0.2459	0.96943	0.33295	0.81883	-0.665866666666667	0.18762	0.065339	0.61961	-0.66047	-0.13612	-0.273752	0.052184	-0.22846	0.454835	-0.881466666666667	-0.7637	-0.5196075	0.40734	-0.29267	0.19484	1.8565	-0.0588633333333333	-0.32997	1.03501333333333	-0.33707	1.361	-1.2903	-1.4995	1.0547	0.24475	-0.092641	-0.51527	-0.353073333333333	1.4885	0.12365	-0.0989668	1.6695	-0.376635	-0.95087	-0.270295	0.49133	-1.6925	-0.677106666666667	-0.23988	-0.17719	0.430595	0.30697	-0.179142666666667	0.134053333333333	-0.05405	-0.551193333333333	-0.57203	0.694565	-0.11832	1.0216	0.076715	-0.6533725	-0.85861	1.4511	0.41169	0.755445	-1.6659	-0.591865	1.9294	0.55648	1.9927	-1.6225	-1.25745	0.31472	1.9194	1.3976	-0.312545	-0.24966	0.29173	0.98733	-0.95039	0.25871	-0.89545	0.33003	2.0493	0.82407	-0.01272	-1.582	-0.38959	0.46496	-0.0584583333333333	0.46668	0.82361	-0.45666	-0.73967	-1.02747	0.63685	-0.39931	1.3951	1.3166	0.39867075	0.59859	-0.25741	-0.041616	0.10154	1.0105	-0.12631	0.58139	0.13391	0.64593	0.35488	-0.436209333333333	-1.1317	-0.476853333333333	0.615206666666667	0.12578	0.92199	1.2248	1.4301	0.12825	0.13391	-0.46083	-0.76757	0.2521525	-0.75811	0.298019	1.010485	0.369265	-0.0614333333333333	-0.89284	-0.89018	-0.5741265	-0.08059	0.53814	1.673	-0.31665	1.4176	0.65404	-0.4873	1.6162	1.1102	-0.480556	0.88265	0.41502	-0.61802	-0.76304	0.340333333333333	-1.331784	-0.467113333333333	-0.585333333333333	-1.2359	-0.30571	-1.5405	-0.457903333333333	0.653681	-0.89308	0.155873	1.7890525	-0.042355	-1.03865466666667	0.211793333333333	0.71873	1.75044666666667	2.37518333333333	-0.564275333333333	-0.32549	-0.521859666666667	-0.645046666666667	0.402873333333333	0.35425	-1.185375	0.35464	-0.934	0.760403333333333	0.5604465	0.47227	1.69075	-0.43816	2.1873	-0.703265	-1.0674	-0.38738	-0.98634	-0.928934333333333	0.4479	-0.202185	-0.03117	-0.075847	0.02308	0.60446	1.8149	0.331346666666667	1.2384	1.4172	1.0815	-0.35803	-0.199135	-0.339516666666667	-1.1705	0.493050333333333	0.506644814285714	-0.656475	1.24305	2.93308	0.041269	-0.629215	-0.022393	-0.044465	-0.6808	0.0900029	0.9087775	0.00222525	0.366955	0.639571	-0.37681	-1.36865	-0.26987	-1.18975	0.3105595	-0.15934	0.071779	-0.70765	-1.4391	-0.65191	-1.143	0.304185	0.7546655	-0.178205	1.307	0.50018	1.73825	-0.99854	0.9924	-1.4586	-0.30113	-0.22378	-1.2975	-0.0032993	1.185675	-0.584	0.4646	3.20601666666667	1.275615	-1.1711	-0.52323	-0.43764	-0.331725	1.3436	-0.52905	0.47776	-1.113775	-0.73489	0.61485	0.46705	3.0222	-0.3589295	-0.190738	0.048522	-0.96746	1.7279	0.05803	-0.1153055	0.79958	2.3025	-1.1735	0.115481333333333	-0.704096666666667	0.094744	-0.49384	0.13569	0.032314	-1.2386	0.06886	0.437245	1.1641	-0.1115675	0.643805	-0.82126	1.119585	-0.19079	0.45064	0.58398	-0.23539	-0.96858	-0.441095	1.797	-0.000760000000000038	-0.061803	-0.72527	0.89931	-0.21752	0.232195	-0.034665	-0.40128	0.74417	0.45145	0.678155	-0.015135	0.25578	1.7141	1.0266	-0.71386	-1.6127	0.17869	-0.74647	0.41709	-0.38959	-0.26186	0.63968	0.17345	0.44811	0.5099	0.70838	0.50187	-0.1302	-0.0542623333333333	-0.52139	0.112255	-0.67743	1.0332	0.6056705	-0.40219	-0.0585166666666667	-0.570803333333333	1.4152	-0.0249475	0.54983	0.21516	-0.23576	0.87039	0.335146666666667	-0.7496025	-0.548958	-1.50565	-0.85676	0.22714	-0.389355	0.36948	-0.40563	-0.54834	-1.1626	1.9624	-0.092237	-0.33376	-0.41207	-0.176143333333333	-0.334	-0.7239	-1.0839	0.58398	-1.3498	-0.23539	-1.3595	-0.96858	-0.371883	-0.4306	1.12601	-0.36969	-1.02437	0.24906	0.90259	0.313686	-1.185375	0.93439	1.5208	0.06175	-1.0579	-0.047281	2.1374	0.20931	1.4588	-0.560593333333333	0.19826	0.93489	-1.2834	-0.021812	-0.583978	0.61104	1.4515	0.12700075	-0.70546	0.47731	-0.3181875	-0.50741	0.61975	0.079366	0.909245	0.87268	0.254495	1.0034	-0.39238	0.53467	0.91301	0.39751	1.087845	2.4142	-0.74437	-0.5674	-0.016605	-0.866493333333333	0.5765	0.02448	-0.416825	0.4111558	-0.77658	-0.022393	2.2537	0.44601	0.3732	-0.25024235	0.1284375	0.924895	0.5741084	1.2975075	-0.5183235	0.18825	0.0124366666666667	-0.5518	-0.82111	-1.4426	-1.2745	-0.43231	0.0063445	0.73331	1.19171	2.0151	0.047262	0.63637	0.35086	-0.3332625	-0.877473333333333	0.00935	1.1	2.3502	-1.13103333333333	0.52562	0.59641	-0.41227	0.83332	-1.1217	-0.91792	-0.36556	0.3774	-0.4647375	-1.0298	0.0016766666666667	-0.52133	-0.97136	0.69408	-0.712106666666667	0.2209	0.462925	0.6655925	0.75135	0.976986666666667	-1.0491	0.18112	-0.67196	-0.01347	0.641334	1.06905	1.192895	0.417745	-0.490393	-1.37765	0.69889	-0.95567	0.348463333333333	-1.5938	1.8804	-0.77162	1.2158	-0.821385	1.3531	0.506	1.8649	0.56485	1.037915	0.4992	-0.83404	0.252094833333333	2.1135	1.1493	0.43365	-0.37887	2.7106	-1.4978	0.44126	-0.29016	1.53815	-0.2144	0.38707	0.7886	0.46319	-0.524295	0.72864	1.2451	-0.349635	1.1365	-0.442226666666667	1.12601	1.1655	0.34477	1.0499	-0.299643333333333	-1.3214	-0.780476666666667	0.5598	1.4824	0.42016	2.7014	-0.30571	-0.8515	-0.73281	2.05915	0.81718	-0.18469	0.47322	-0.34994	1.09629	-0.77136	-0.374264666666667	1.1798	1.2512	0.431728	0.22066	-0.40046	-0.50384	-1.0408	0.33112	-0.11191	1.79735	2.54143333333333	0.737455	0.57167	-0.7155736	-0.51448	-1.4764	-0.312595	-0.38838	-0.45086	-0.17981	-0.04083575	0.80694	0.81718	0.24147	0.23256	-1.5134	0.14881558	0.22163	-0.658905	-0.05818	-0.05188	1.12601	-0.842716666666667	0.2962	-1.3985	-1.1378	1.7986	-0.584295	-0.70765	-0.63251	2.54246666666667	-0.260753333333333	0.079366	-0.108856875	2.5024	0.253505	-1.2569	-0.226655	-0.26326	0.31655	-0.2717	0.1324465	-0.14711	1.1596	-0.23281	0.70682	-0.89463	3.4419	1.2512	0.3862525	0.061634	0.77333	1.6842	-0.70932	0.154053333333333	1.7281	0.4986	-0.7969	-1.23915	1.185675	-0.50633	0.40032	-0.661376666666667	0.187875	-0.046786	0.3552	-1.0464	1.6885	2.8257	-0.2110449	-0.39847	0.865025	1.3922	1.1878	0.54536	0.046869	0.10583	-0.30855	-0.5921	1.6122	0.2742025	0.11049	-0.324485	0.54219	-0.37935	-0.12789	1.52	1.0882	0.750675	1.62	0.31301	1.60075	0.335783	2.0595	1.6467	-0.25042	-1.35637333333333	-1.6686	0.45543	0.52828	1.03501766666667	0.74675	-0.27759	0.14642	-0.422725333333333	-1.2251	-0.0660033333333333	-0.938735	-1.1587	0.83748	1.7524	0.55456	0.6613	-0.74647	0.5407	-0.54608	-1.3575	-0.42599	1.09796	0.89943	0.55927	1.6594	0.2532	-0.31228	0.011282	0.96638	-0.07731	0.2401	-0.187585	-0.955536666666667	-0.3638	-1.335305	-0.34082	2.4142	-0.74437	0.33387	0.0552635666666667	-0.1315	0.18843	-0.032586	-0.51537	-1.1411	0.45867	0.41115	1.4457	0.43339	-0.798725	-0.449097	-0.421885	0.62885	0.094259	0.17949	0.08285	-0.400943333333333	-1.18958666666667	-0.92744	-0.62842	0.54115	-0.559674666666667	-0.39692	-0.20431	-0.720635	-0.84757	-0.842716666666667	0.72071	-0.52845	0.23101	-0.4582615	-0.896075	-0.906704	0.231644	-0.73489	-1.184955	0.33003	0.73055	-0.90692	0.30011	-0.248617	0.48828	0.02535	2.3323	-1.0667	1.3561	-0.11685	0.238685	-0.61802	-0.32159	0.61856	0.29342	-0.296112	1.6911	1.3994	-1.2973	-0.860756666666667	2.3897	2.9253	-0.4243385	1.3887	1.5107	0.1871045	1.1782	-0.33065	-0.79784	-0.36784	-0.47198	0.58717	0.64213	0.93644	0.10684	-0.442226666666667	-1.456	0.0509	0.31756	-0.70724	0.97725	-0.44439	-0.4698926	-1.4585	0.66359	-1.1902	0.231644	-0.41024	-0.969715	0.18731	-0.17429	-0.3707225	-0.22308	0.22956725	0.868165	0.29575	0.60294	-0.98789	-0.90371	1.52	0.36021	3.6359	-0.107263666666667	0.2094	-0.16156	-0.256966666666667	-0.091909	-0.39238	0.285596666666667	-0.1506	-0.729965	-0.0067825	0.42234	0.16747	-0.65863	0.07606	-1.4067	0.65943	0.39974	-0.236583333333333	1.2509	0.73134	0.46319	1.3499	0.04156	0.65539	0.445955	1.1892	1.3609	-0.81001	1.106	1.23244	-0.475725	0.077982	1.95386666666667	2.141	-0.17429	1.1383	-0.22308	0.015485	0.61535	1.1831	0.0614333333333333	1.7239	-0.55253	-0.109601166666667	0.59005	-0.59076	0.070589	-0.650843333333333	-0.16714	-0.60887	0.30052	1.2067	1.9358	0.8245702	0.65581025	0.63794	0.96171	-0.18032	0.10697	-0.260904	-0.12526	-0.71486	1.6996	-0.25546	0.35988	0.1833112	-0.357695	-1.2083	-0.34545	1.476385	-1.5405	0.395335	-0.10459	-0.538267884615385	-0.474314	0.614643	0.5477	0.25902	0.51371	-0.60754	-0.35817	1.2516	0.5128	0.17901	0.58784	-0.64896	-1.456	-0.620425	0.6609	0.33313	0.228151325	1.01491	1.14023333333333	-0.38738	0.15926	1.3302	-1.2628	-1.4699	0.80684	0.10833	-1.28873333333333	1.2036225	-1.0146	0.851566666666667	1.411	0.85876	1.122645	-0.12144	-1.1933	-0.581458571428571	1.0981	0.8561	-0.61688	0.081369	-0.14848	0.63968	0.2373995	-1.3864	1.0754	-0.27733	-0.473	1.18458	-0.110881428571429	-0.03117	0.4207	-0.035844	-0.90964	-0.4827	-0.03125	0.99385	-0.304125	0.7032	0.0075453	0.29	-0.20459	0.67683	-0.68665	-1.5688	0.84432	-0.568743	0.57606	-0.9462	0.40807	0.20646	0.4175357	2.58796666666667	0.013155	-1.4978	-0.99221	1.712	0.90161	0.1392985	1.385	-1.2067	-0.7342585	0.40188	-0.980425	0.68655	0.052335	0.32431	0.89565	1.6465	-0.594970333333333	0.998235	1.52	0.38485	1.0228	-1.0152	-1.4638	0.68164	1.0418	-0.37588	0.5855275	1.1938	0.8782425	1.0661	-0.65623	0.70477	0.624323333333333	1.03245666666667	1.6198	-0.003135	-0.67756	1.45113	-0.10746	-0.572895	-1.0119	1.7463	0.50281	0.678356666666667	-0.61275	-0.44472	0.648625	0.053175	0.2216	-0.65066	-0.165073333333333	-1.2112	0.284526666666667	0.98535	0.81017	-1.1416	1.122645	2.7865	-0.110049	-1.1657	-0.0623	0.37628	-1.02353	0.03092	0.89038	-1.5094	1.2738	0.69089	0.017885	0.23448998	1.7081	-0.204	0.26707	0.892035	-0.40801	-0.62124	-0.23791	0.00098144	0.090496	-0.93994	-1.1222	-0.32067	-0.241492333333333	0.67427	-1.191945	1.3164	-0.6108525	0.86847	2.0273	1.9181125	0.75216	0.67683	-0.361636	3.2148	0.32695	0.1302	-0.31257	2.2113	-0.99797	-0.0640862	-0.43764	0.091018	-0.4848	-0.81833655	1.0595	-0.3181875	-0.50741	-0.295136666666667	0.61975	0.086246	-0.55415	-0.088064	-0.79953	0.199313	0.37384	-0.950133333333333	-0.5953	-0.96519	-1.091	0.643805	0.58717	0.64213	-1.261	1.7656	-0.3523	1.5098	1.57111166666667	-0.57686	0.055156	-0.0212133333333333	0.13499	0.527155	0.181895	-0.22371	-0.21605	0.84238	-0.774434666666667	-0.545185833333333	0.73207525	0.11242	-0.49555	0.688475	-0.11445	2.141	1.9848	-0.17429	0.015485	0.36457	-1.1751	0.52164	-0.438568333333333	0.11765	-0.583625	-0.72518	1.6753	1.7656	0.304185	0.19465	-1.4512	0.78096	-0.51946	0.2405525	2.52	0.65446	-0.36716	0.4263	-0.941755	-0.53376	-1.3901	-0.52845	-0.93305	-0.87578	-0.1096835	-0.06053	0.506248	1.3992	0.4969	-0.293026666666667	0.7162	1.130225	0.065016	0.36833	0.52575	-0.260753333333333	0.50894	-0.59806	-0.45914	-0.40128	2.2303	0.78324	0.79111	-0.199106666666667	0.2511205	-1.4612	0.0630833333333333	-0.425955	-0.5593834	0.72411	-0.584295	0.496998	2.0062	0.80334	0.440402666666667	0.7534	0.77085	0.586285	1.189	-0.21768	-0.5269145	-0.4583	-1.026	-0.580146	0.92742	-0.23539	-0.38621	-0.089658	1.0978	-0.316095	0.109645	-0.95559	1.2454	1.4923	0.007303	-1.2643	-0.38354	-0.0045	-0.15304	-0.56542	0.437245	-1.2018	1.515	-0.39068	1.87176666666667	0.672943333333333	0.041996	1.3258	0.50831	-0.12009	1.039995	-0.22378	-0.43226	-0.27184	-0.718145	-0.74044	-0.983205	0.38743	-1.2881	-0.61982	1.3181	0.5549	0.41244	-0.0564653333333333	0.77415	-0.47428	0.372770666666667	0.67378	-0.63786	-1.13580666666667	0.86574	1.1288	1.3005	-0.421381428571429	-0.73352	-0.729965	-0.61892	-0.74366	0.03236	0.52173	-0.251663333333333	1.4338	-0.624323333333333	-0.31219	-0.09976	-1.0132	1.5001	2.0566	-0.315546666666667	-0.15347	0.4677	0.71873	-0.019701	-0.59468	-0.000760000000000038	1.9752	-1.19515	1.6463	0.587455	-0.846649	-1.17235	0.1497425	0.63483	2.7053	0.72065	-0.08769	0.485605	0.93489	0.40413	-1.350175	1.2831	1.24305	-1.512	0.00292999999999999	-0.79687	-0.480495	-1.1896	0.18639	0.20082	-0.0600236666666667	-0.11842	0.592804	0.68182	0.3373	0.314226666666667	0.574425	-0.050727	0.0386583333333334	-0.55236	2.3908	-0.272547	0.2429	1.9724	-0.110049	0.37993	0.4214425	0.65714	-0.16701	-1.295745	-0.12852	0.1082816	0.73055	0.280190333333333	1.507	1.0882	0.20205	1.5575	2.3955	1.82455	2.1911	-1.3525	1.728	0.537445	0.313856666666667	-0.02868	0.48949	-0.13576	2.6722	0.310877	-0.58102	-0.0135463333333333	-0.449125	0.53242	1.0621	0.492633333333333	0.74977	1.06905	0.8863725	1.5005	0.0107143333333333	1.192895	0.90113	1.09925833333333	0.4192	0.682743333333333	0.5578438	-0.69618	0.103361090909091	-1.1276	-0.6718	-0.61003	-0.67308	1.24120666666667	0.84878	0.62061	0.01676	-0.211495	-0.3910146	-0.19408	-1.4773	-0.998155	0.497385	-1.05294	-1.13580666666667	-0.32238	-0.118749	0.3765925	-1.055	-0.13167	0.22487975	-0.088383	-0.105603333333333	0.0477055	1.235185	-0.687476666666667	0.42569	-0.56439	0.2998	1.5092	0.14617	0.43996	-0.979296666666667	-0.061017	0.678155	-1.0806	0.64924	-0.40242	0.2094	-0.54253	-1.6446	0.21962	0.955915	-1.2877	-0.75602	-0.363056666666667	-0.16192	-0.77769	-0.104303866666667	2.4747	1.2165	2.6095	1.1	-0.99763	0.43996	0.060519	-0.722023333333333	0.8930675	-1.1266	-0.21492	-0.627106666666667	1.9062	0.25597	0.7365	-0.0604225	-0.036619	-0.90693	-0.23034	1.211615	1.7792	0.33525	1.2961	2.4365	0.535775	0.911135	0.87416	0.964455	0.669605	0.021212	1.6666	-0.183855	0.13639	0.092563	0.97227	0.69267	0.904235	0.12004	0.91934	-0.26017	0.53578	1.9743	-0.8092	-0.21209	0.97477	0.56186	-1.6062	1.58749333333333	-1.0756	-1.0027	-1.1381	0.79703	1.2905	0.94561	-0.91455	1.8217	-1.0184	-1.0386	0.83806	-0.48631	-1.06173	-0.756806	-1.27035	-0.124508571428571	0.89943	0.55927	0.011282	-1.0474	-0.50011	0.96638	0.2401	-1.3272	0.01684	1.1055	-0.189588666666667	-1.0027	-0.46302	-1.1381	0.79703	-0.047281	0.71205	0.935523333333333	0.94561	-1.0386	0.18931	2.4142	2.0189	-0.93402	-0.551392	0.2269875	0.596986666666667	0.06382	1.7304	0.624	0.567115	-0.69337	-0.599384	-0.174156666666667	0.105748775	0.0412805	-1.0217	2.9604	0.149512	0.402873333333333	0.051656	-0.33022	-1.3198	0.63384	-0.515529	-0.85914	-0.22332	0.078762	-0.42307	-1.5672	0.2127725	-0.98943	1.111	-0.75355	-0.307385	-0.256045	-0.260633333333333	0.32066	2.3235325	-0.329715	-0.23662	-0.66736	-0.046786	0.3552	-1.0464	0.921146	1.6885	-0.2110449	-0.39847	-1.2185	0.69923	-0.94555	-1.376	-0.660636666666667	-0.084345	1.7278	-0.760445	-0.2525025	0.20675	-0.034449	0.44559	-0.56959	-0.18095	-0.12282	0.73134	0.00656666666666665	-0.00448075	-0.41207	-0.75602	0.151073333333333	-0.119302636363636	1.44069666666667	0.125291333333333	-0.70582	0.0614333333333333	3.4295	0.28363	-1.2332	0.696065	0.9968	-0.660933333333333	-0.3523	-0.185857	0.37393	-0.53905	-0.77972	-0.69313	-0.957595	0.103361090909091	-0.48188	-1.3742	0.335726666666667	0.232033	-1.4149	-0.4665	-0.52845	0.017491	-0.343293333333333	-0.7754925	1.3109	0.34818	0.23851	0.67427	0.43695	1.211615	0.977105	-1.7946	-1.39	-0.88939	0.733395	0.62847025	-0.934452666666667	-0.6046	-0.7503235	1.08185	-0.337944909090909	-0.13914	-0.24956	1.02057666666667	1.295	0.27908	0.20792	-0.7484	-0.54253	-1.6446	-0.9667	-0.1893	0.65908	-0.49103675	0.12237	-1.1991	-0.500516585	0.65786	1.03129	1.06905	1.192895	0.80484	0.014718	-0.32634	0.84726	-1.6686	0.693185	1.3143	-1.6744	0.69292	1.2683	-0.368995	-0.40154	0.5138312	1.087635	1.13519	-0.94746	0.44324	-0.05397	-1.0486	-1.4654	-0.3158022	0.51353	0.15658	1.3879	-0.20459	0.79111	0.784615	-0.37588	0.47961	1.143025	0.02356185	0.84507	-0.71534	-0.309753333333333	-0.15279	0.75869	-0.16334	-0.83497	-0.682605	-1.35637333333333	0.074406	-1.50565	1.5167	-0.43054	1.6465	-0.61728	-0.124886666666667	0.11049	0.54219	-0.19337	0.67302	-0.073574	0.56435	0.16519	-0.1268	0.14642	-0.41165	-1.06354333333333	-0.6533725	-0.3881149	-0.14096	1.9425	1.1493	0.9968	0.93431	-0.77712	-0.37588	0.17508	-1.04875	-0.4008	1.0325	2.9075	0.66093	-0.14066	-0.9963	2.04425	0.90113	-0.19998	1.11461	0.917975	-1.0157	-0.43586	0.12224	-1.0097	0.66004	0.155055	-1.5204	0.62742	-0.410356666666667	1.22799	0.69681	0.899415	-0.46482	-1.0464	0.76801	-0.165447	-0.13688	-0.83497	1.010485	0.758612	-1.3555	-0.46136	0.31446	-0.52323	-0.729965	-0.6116645	-0.81833655	-0.442604	1.3915	1.50316	0.15087	-1.3654	-0.363546666666667	0.54986	-0.61488	-0.14711	-0.0959295	-0.149951666666667	-1.06685	1.27244	0.693185	-0.93652	1.0212	0.834376666666667	-0.8078	0.56414	-0.476853333333333	0.83806	1.36224	0.615206666666667	-0.58661	-0.4820925	0.133005	1.4746	1.6885	1.2248	1.4301	0.448805	0.82925	-0.72791	-0.317226666666667	-0.0214574999999999	0.094259	-0.84482	0.77896	0.56435	0.413555	0.16519	-0.1268	0.61293	-0.41165	0.19465	-0.05818	-0.30855	0.83607	0.64378	-0.93719	0.45771	2.1468	-0.0416433333333333	1.124785	-0.77972	0.43115	0.365755	-0.65623	1.16355333333333	0.624323333333333	1.2388	-1.28525	0.04205	0.757275	-0.0564653333333333	0.289543666666667	-0.02034	-0.19248	0.40127	0.54774	-0.312485	0.77896	0.56435	0.413555	0.16519	0.1116	1.2461	0.76784	1.1111	-0.16701	0.94623	0.47522	-0.28516	0.62639	1.1878	0.54536	0.256075	-0.27340625	2.33203333333333	0.096575	2.76	-0.50921	-0.147683333333333	0.041401	0.63856	-0.38354	0.7365	0.46496	1.2291	0.510795	1.5321	1.0788	0.584155	0.55806	0.8032	-1.48545	-0.00898499999999999	1.38039833333333	-0.53212	0.19006	0.894736666666667	0.35414	0.55482	0.54219	0.18013	-0.088533	0.50091	0.064913	-0.30276	-0.716193333333333	-0.39692	0.24428	-0.35364	0.3304	-0.23503	-0.62473	0.86776	0.55482	0.187805	0.6475075	-1.2018	0.57529	-0.68351	0.025875	0.476996666666667	-0.56337	0.52511	-0.50392	0.105502	-0.35263	-0.216905	0.96173	1.8565	0.86925	1.02057666666667	0.7233	-1.2649	-0.04083575	-0.980255	1.0330725	1.2957	-0.1315	0.33805	0.4313102	3.32463333333333	0.033705	0.77892	0.22384	0.983995	1.9294	-0.406244	2.6273	-0.53763	-0.17729	0.892006666666667	-0.3975075	-0.094957	-1.1962	0.564226666666667	0.20938	2.39865	-1.6248	1.8194	-0.1481035	0.269263333333333	0.870955	0.71873	-0.019701	-0.118149333333333	-0.221345	-0.110067	0.75368	0.3974	-0.34243	-0.46817	-0.57642	0.477541	-1.055	0.300054571428571	0.58361	-0.17399	1.0928	0.87802	-0.197355	-0.258136666666667	0.12354	1.2114425	-0.61419	-1.3737	-0.90794	-0.87571	-0.013965	0.86925	-0.94802	0.55595	1.3803	0.720245	0.89939	0.5535	0.96837	-1.295745	-0.665455	-0.363325	-0.12852	-1.1991	-0.45129	1.68025	0.0665633333333333	1.1614	2.3025	1.3936	0.47776	0.28635	0.26894	0.74698	-0.52643	0.063131	-1.1841	1.6902	1.274	2.0441	0.1873675	-0.122925	-0.40154	-0.30505	0.32858	2.299	-0.13559	-0.70754	-1.350175	-0.16447	1.4643	-0.216603888888889	0.666505	-1.0976	0.50027	0.39388	-1.0002	0.477352533333333	1.09738	0.5578438	-0.60024	0.52186	1.1911	1.8019	-0.316095	-0.64238	-0.57043975	-0.17079	1.411	0.88648	1.4786	0.2491675	0.0994955	-0.526725	-1.0862	1.18573333333333	-1.3208	0.16076	0.76809	-0.19337	-0.356043333333333	0.41505	0.55456	0.906463333333333	0.0031299	1.3531	0.29749	0.1293698	0.851566666666667	1.3408	0.361433333333333	0.66953	-1.5415	-0.156254	0.672963333333333	-0.70724	-0.14096	0.051317	-0.18079	-1.6112	-0.238065	-1.6512	0.912375	-1.4153	0.588188666666667	-0.8037275	-0.762601666666667	-0.7637	0.611783333333333	-1.58705	-0.5449	0.12098	-0.92921525	1.2303	1.0145	0.69706	1.12473	1.7278	-0.760445	-0.20536	0.53435	-0.2525025	0.28416	-0.12636	2.3064	0.45992	1.022315	-0.19114	0.99069	-0.23392	1.36829	1.0144	0.754485	-1.1225	0.83013	2.3893	1.189	0.0598225	0.696325	1.086	-0.25728	-0.65277	-0.543	0.4771006	0.40554	-0.3904555	0.542353333333333	0.87561	-0.23988	1.19637	0.36833	-1.1896	-0.139855	-0.26773	-1.19440333333333	-0.58484	-0.61734	-0.304125333333333	1.8637	1.6532	-1.5064	0.96521	0.053439	0.59704	1.24770666666667	0.12846	0.026101	0.02352	0.99381	0.66565	0.18663	0.92321	2.4056	0.51382	0.12284	2.4278	0.15379	0.46922	-0.548837333333333	-0.5086275	-0.18174	0.558374666666667	-0.421326666666667	-0.178463333333333	-0.084075	0.96655	-0.161045	1.120265	1.9793	0.85946	1.3164	-0.2691208	0.77783	1.525395	-1.29918666666667	-0.414596666666667	-0.1235	0.601970666666667	-1.391	0.504322	0.91866	-0.22041	-0.61048	0.068252	1.0567475	-1.6548	0.42765	-0.68788	-0.70546	-0.68526	-0.896075	1.25565	-0.32238	-1.3532	0.3765925	0.49869	0.98203	-1.7156	2.1751	2.1558	-0.39147	0.092644	1.6113	0.13613	-0.23648	0.54875	0.228368	-0.11656	0.44557	-0.0520126666666667	1.8959	0.67427	0.43695	1.211615	0.635615	0.11524	0.48839	0.9303	0.41918	-0.066838	0.2405525	0.37406	1.103	-0.51932	1.6424	0.28356	-0.970045	0.42098	0.368317	0.0720855	0.89565	-1.4267	-0.083837	0.32431	2.36335	0.23424	-0.356043333333333	-0.422645	0.49225	0.50696	0.34907	-1.104855	1.0309675	0.30697	-0.179142666666667	2.3817	-0.6428	1.1423	0.251688	-0.60636	-0.07316	0.42405	0.94141	0.16273	0.39149	0.805715	1.666	0.8686892	-0.7769	-1.0797	0.070589	-1.49145	-0.64558	-0.650843333333333	1.0899	0.231644	0.29447	-0.73489	-0.31665	-0.8707	-0.41283	0.54284	-0.73155	0.64213	0.687983333333333	1.204	-0.392045	2.7055	-0.074651	0.44568	-0.13835	-0.29321	0.052039	-0.618235	-0.94659	0.32305	2.0064	-0.55882	3.3749e-05	0.23041	-0.696712	-0.76326	0.039132	0.0025861	-0.38496	-0.198305	0.818715	0.71873	-0.019701	1.33377	0.2750295	0.63685	0.07606	1.7014	0.53267	0.40496	0.88832	1.51015	0.93921	1.04197	0.2209	1.192895	1.4506	0.39459	0.0682466666666667	0.333953333333333	-1.10960333333333	-0.68896	-0.68637	-0.21521	-0.836326666666667	0.476996666666667	0.61395	0.223056666666667	-0.665455	-0.941755	1.2073	-0.06986305	-0.486745	2.1834	-0.26418	-0.18297	0.58996	0.44094	0.54501	0.6456338	-0.10487	-0.15425	1.60935	0.59005	0.6358675	0.38573	0.74065	0.9924975	-0.919133333333333	0.10175	0.682208	1.55415	2.12243333333333	1.0377	-1.1907	1.31376666666667	-0.33376	0.36444	0.925935	-0.24315	0.78895	1.509	2.276	-0.558792	-0.953	-0.777428666666667	0.017915	0.012898	-0.18213	-0.65836	0.60794975	-0.193965	0.10412	-0.0825	-0.28499	0.81053	0.30321	0.65092	-0.45427	-0.36345225	-0.64896	0.61818	-1.0968	-0.87796	-0.354786666666667	0.634296666666667	-0.0789075	0.72188	1.054995	1.1235	0.92321	1.4238	2.1944	2.6328	0.096575	0.56679	-1.0198	-1.145015	1.8657	1.2138	0.220926666666667	3.48225	0.041425	-0.41091	-1.3494	2.0587	0.24841	0.6865	-1.4764	2.5131835	1.846	0.24376	1.6263	-0.877473333333333	0.00935	-0.43627	0.864505	-0.422645	-0.15142	-0.0904615	1.6711	0.18173	0.2017165	0.80329	1.50645	0.865025	2.3323	0.65044	-1.3936	1.09142	1.2831	1.24305	0.93059	1.7029	-1.199	-1.07645	0.1976	1.13892	-0.560593333333333	-0.13894	0.17869	0.38774	0.68146	-0.29639	0.28116	-0.75773	0.06638035	1.797	0.27327	0.781755	0.56411	0.22384	0.40513	0.11049	0.54219	-0.356043333333333	0.62008	0.5618675	-0.36288	0.9533	-1.475	0.56679	0.442552	-0.50769	1.6985	-0.9234	1.38195	1.6577	0.1188575	-0.59468	-0.06441	0.81102	-0.65842	-1.1476	-1.2934	-0.62003	0.52186	1.4786	1.66886666666667	-0.0602032	-0.63023	-1.0103925	-1.1296	0.48622	0.19028	0.99375	2.3459	0.37502	0.685825	0.10678	-0.3904555	0.542353333333333	0.87561	1.0856	-0.95909	-0.58052	-0.53088	-0.909096666666667	0.703356666666667	0.12014	0.35945	0.75897	0.674835	-0.24184	1.274	0.2776425	0.43789	0.62061	0.063529	0.7743725	-0.3910146	-0.17502	0.463912666666667	0.52024	-0.582506666666667	0.022768	-1.0766	2.0819	0.51851	0.17988	-1.058195	0.45658	-1.10960333333333	-0.68637	-0.81071	-0.82612	-0.61728	-1.07825666666667	0.4214425	-0.035806	1.8149	-0.20588	0.47614	-0.139855	-0.80187	-1.2078325	-0.01181	-0.11672	0.310006	-0.010886	-0.35853	-1.20755	0.21415	2.5489	1.5053	0.546093333333333	-1.2379	0.012246	-0.180893666666667	1.291	-0.50685	-0.045765	0.24284	0.30378	0.37123	0.556225	0.114145	-0.07884	-0.0736833333333333	0.36205	0.46922	0.32549	-0.77285	-0.45494	-0.97717	0.50577	-0.12382	-1.2348	-1.1149	2.4627	-0.41549	-0.883795	-0.554546666666667	-0.256045	1.810065	1.048	-0.13707	-0.591	0.93921	0.768035	-1.1696	0.778625	0.25604	0.43789	0.20792	0.909245	-0.7484	-0.56682	-0.9667	-1.1607	-0.63497	0.4861375	-0.50447	-1.3291	0.045168	-0.74552	-0.102444	0.4135355	-0.68665	0.82388	-0.71076	-0.1821	-0.10961	-1.0001	0.9924975	-0.919133333333333	-0.64094	0.53943	-1.501	1.5053	1.68025	0.83276	2.6047	-1.2276	0.14439	1.7973	0.623025	1.3359	1.274	0.00690000000000002	0.85946	1.9002	0.84326	-0.639380426666667	0.51774	0.072522	0.545345	0.39149	0.22881	0.1658935	0.519225	-0.77972	-1.2803	0.41522	-0.3086525	-0.53066	-0.73507	-0.57936	-0.278165	-0.050727	0.0027745	-0.13644	-1.273955	0.94611	0.60088	-1.20755	-0.99797	2.8898	0.43404	-1.391	0.504322	0.91866	-0.0416833333333333	0.36833	0.43789	0.54549	1.3258	0.50831	1.82455	0.2842	0.18013	-1.5673	0.21891	-0.5302	1.04197	0.11333	0.66953	0.24777	1.46385	1.0842	-0.43195	0.40807	-0.55538	0.8223	1.7821	0.91934	1.3976	0.32258	-1.2617	0.564585	1.0309675	-1.5204	2.8257	1.2332	0.298731333333333	0.78214	0.22282	1.3344	-0.3523	-0.71519	-0.82343	2.0151	0.21065	0.33112	-0.59018	-0.64094	0.247966666666667	0.53943	1.442	-0.7416	1.236	1.6515	-1.3162	1.354	0.8284	0.128562	0.11778	-1.03675	-0.58787	-0.19337	-0.073574	0.36457	0.149512	0.402873333333333	-0.021402	-0.56798	-0.41627	2.4767575	0.075499	0.65758	0.42192125	0.52355	0.931605	0.38798	0.25098	1.8868	2.6378	-0.317226666666667	0.14657	0.45796	2.00004	-0.38927	-0.19113	-0.19053	-0.86291	-0.84679	-0.705345	-0.94638	-0.29293	0.90337	-0.096577	-0.28499	0.62888	-0.9557675	0.331938333333333	-0.63435	0.76895	-0.78333	1.864475	1.1806	0.15212	1.4355	0.6860875	2.00718	1.23781	-0.2770625	1.06873	-0.46136	1.4709	1.5539	1.5258	-0.09193	0.62864	0.014271	-1.00032	-1.3483	0.26894	-0.52643	-0.016605	0.6337925	0.23256	1.3649	-1.5134	0.14881558	1.022315	-1.27035	0.48031	1.4014	0.203633333333333	0.57823	0.49832	0.1442175	-0.084345	1.5008	-0.32092	0.688193333333333	-0.531234	1.49386	-0.633656666666667	1.8865	-0.660562	-1.03675	-0.84186	-0.32992	0.136185	0.00940999999999997	0.102315	-1.0923	-1.08018666666667	0.37074	-0.337944909090909	-0.13914	-1.0956	-1.0533	-0.717965	-1.5987	1.3181	0.48165	0.5549	0.50618	0.24906	0.90259	0.452197	-1.633	0.16076	1.8303	0.9696	-1.00222	0.311944	1.9161	0.21415	2.5489	1.06427666666667	1.49236	2.3955	0.314625	0.30011	-0.248617	0.48828	0.02535	-1.0667	1.3118	0.737455	3.32463333333333	-0.18511	0.76289	1.4609	0.308525	-0.010892	-0.6471	0.27404	0.71015	-1.238	-0.67743	1.55895	-0.0067825	0.10595	0.7729	-0.5304108125	-0.515615	0.0264095	-0.60793	-0.62374	0.42145	0.8782425	3.3853	0.118551	0.4242	1.9861	-0.398875	1.3915	-0.63409	0.026623	-0.20163	-0.84129	0.55482	-0.289252	-0.26439	-1.6479	0.0022145	-1.0746	0.81683	2.54246666666667	-0.4656275	-0.68207	-0.10556	-0.88664	-0.63766	1.9624	0.22262	0.892035	0.77318	-0.97426	-0.28836235	1.4224	0.0908345	-0.48585	-0.0067825	-1.6251	2.1848	-0.09711	-0.50404	0.374995	-0.4664	1.322985	1.1938	-0.54253	0.21962	0.955915	-0.37477	-1.1937	-0.57957	0.688475	0.54523	-0.478965	0.78193	0.16143	-0.1119905	-0.161265	-1.080695	0.0731302	-0.457903333333333	0.10684	0.51333	0.653681	-1.456	1.1474	-0.934865	0.0509	0.484166666666667	-0.89308	-1.5204	1.545	0.36554	0.54732	-1.31455	0.263809	-0.655995	-0.81692	3.4639	-1.2952	1.01009675	0.0731302	1.27244	-0.41627	0.086231	-1.0509	-0.29922	-1.4516	-1.07	0.42398	-0.20459	1.0329	-0.79062	0.2427125	0.56379	1.1938	0.8408	0.5407	-1.3575	-0.18428	-0.87578	-0.06053	-1.352915	0.105585	0.748953333333333	2.6873375	0.496998	0.4731	0.340396666666667	0.75869	1.6128	-0.5392126	0.187805	0.0687933333333334	-0.24918	0.36613	-1.00222	0.29173	1.036276	-0.33834	0.6243	0.60429	2.2304	0.34164	0.56411	1.8718	-1.0927	0.96837	-1.10256666666667	-1.2012	0.41198	-0.77997	0.323247	-0.47689	0.19138	-1.417	0.18556	-0.047572	0.97987	1.046	0.65758	1.16349475	1.2560675	0.285155	-0.581535	-0.78659	-0.612664	-0.531234	0.90454	-0.72142	0.86762	-0.796816	1.6895	-0.3397815	0.0538	0.20492	-0.0174175	-0.1122	-0.3384805	-0.11443	0.77059	-0.32634	0.467675	0.169845	-0.64998	-0.563352	0.6609	0.33313	1.1706	-0.21009	0.527155	0.181895	3.0795	-1.0583	-1.4069	-0.29321	0.052039	1.46343	-0.199135	-0.17242	-1.1622	-0.9354325	-1.449	-0.0604766666666667	0.329093333333333	-0.16992	-1.2865	1.0658	-0.32176	-0.860605	0.19621	0.675918	-0.80116475	-1.2238	0.7743725	-0.63077	-0.497625	0.1619675	0.5071	1.9935	-0.560295	-1.22245	-0.051131	2.15465	0.40396	0.59143	-0.51537	-1.117	-1.391	0.504322	0.91866	-0.22041	0.86017	0.921146	-0.2110449	-0.39847	-0.612664	0.23169	-0.42135	0.0264095	-0.60793	-0.62374	-0.2257185	-1.1991	-0.62473	-0.88689	3.1322	0.27072	-0.77335	-1.5667	0.28203	-0.86774	1.1235	0.99197	0.175930666666667	-0.54256	-0.762467666666667	0.34665	-1.2039	0.557933333333333	-0.18032	-0.0515166666666667	0.3378225	2.299	1.13711	-0.13559	-0.70754	0.61372	-1.01608	0.195281	1.0647	0.33412	-0.28836235	-0.48585	0.3373	1.011124	0.20805	-0.460253333333333	0.0244471333333333	0.1302	2.3596	-0.61419	1.29017666666667	0.52171	0.32135	-1.5433	-0.5768515	0.47383	-1.053855	0.31505	1.2388	1.1775	-0.010065	0.04205	0.757275	0.50018	1.73825	-0.16946	0.0279928333333334	-1.2591	0.52681	1.9736	-0.110049	0.9556	0.25175	-1.3575	0.13018	-0.74164	-0.95443	1.27613	0.57606	0.79646	-0.10461	-0.64083	-0.638709	-1.18958666666667	0.46853	0.122324666666667	-0.2517005	0.89744	-0.541645	0.071488	0.20601	-0.53411	-0.385528571428571	-0.1202965	-0.92072	0.55914	-0.858303333333333	0.17673	0.32239	0.18659	1.2247	-0.33707	1.3363	0.79952	1.3696	0.69705	0.1427	1.158994	0.274164	0.174503333333333	0.21506	1.8191	-0.223036666666667	0.81353	0.42525	2.0595	1.6467	0.9065	1.2063	0.4561	-1.633	-0.018952	-0.10845	-0.78933	1.143	-0.410356666666667	-0.49384	2.0006	0.2679576	1.1853	-0.44162	-0.5188525	0.73539	0.00903	-0.22666	0.50458	0.054984	-0.69001	-0.43262	0.37749	-0.47799	0.624393333333333	0.31306	-0.9818	-0.47428	0.90155	0.54741	-1.5952	-1.2527	0.054265	0.49843	-1.1416	1.122645	2.7865	-0.2329516	0.172145	-0.232693333333333	0.64943	-1.2611	0.81948	0.342	-0.4127	0.036197	1.5485	0.9093	-0.3397815	0.0538	0.66538	-0.92744	1.2343	0.318725	0.85334	-0.44638	-0.889895	-0.65066	-1.141325	0.143955	-1.0125	0.00901	-0.54803	0.52711	-0.0295723333333333	0.57146	0.055318	0.81229	0.462435	-0.75813	-0.99253	-1.0806	-0.40242	0.05476	0.35834	-0.010425	-0.705345	1.07543	-0.29293	0.58398	-1.3498	-0.23539	-1.3595	-0.96858	-0.91453	0.52355	-0.046786	0.3552	0.69681	0.899415	-0.46482	-1.0464	1.46368666666667	1.6885	0.0614333333333333	-0.691295	-0.691295	1.14754	0.43845	1.7502	2.35075	0.3689055	0.33341	2.4767575	0.075499	0.19147	-0.63303	-1.3381	0.545345	0.84028	1.30352666666667	-0.04664	-1.0015	0.86762	-0.796816	1.2743	0.0973725	0.61061	-0.5633685	-0.39141	-0.38836	0.24783	0.14617	-0.34243	1.9384	0.51952	-0.44439	0.71359	-0.327617	1.06873	0.3982125	0.0960000000000001	-0.119153333333333	-0.047303	-0.38109	0.0368773333333334	-0.83659	-0.35364	-0.44638	0.0750166666666667	-0.889895	0.588188666666667	0.211915	-0.099087	0.1999	-0.35409	-0.319324	-0.218836666666667	-0.258583333333333	-0.66838	0.527385	-0.12614	-1.25945	-0.34994	-0.4647375	1.09629	-0.77136	0.43996	-0.374264666666667	1.1798	1.2512	1.3516	0.22066	-0.40046	1.1663	-0.295393333333333	0.12423	-0.167505	2.43453333333333	0.4036	0.843185	0.600066	-0.5013153125	0.32305	-0.1377	0.56648	0.494146666666667	-0.844645	0.21583	0.477541	-0.172544166666667	1.95386666666667	0.192955	0.79383	0.45796	0.20683	0.379125	2.1882	0.0595433333333334	-0.42229	-0.2105	0.02264	1.36682333333333	1.1284	-1.0862	0.60804	-0.48761	-0.23791	-0.74641	3.0836	1.086	-1.16370666666667	0.54112	-0.33707	1.3363	0.79952	1.9014	-0.0554775	0.0279928333333334	-1.5649	2.3398	0.668815	0.43684	-0.59662	0.615025	1.09569	-0.61488	-1.4735	1.080375	-0.091909	0.099815	0.39404	1.6846	0.204369	-0.94557	-0.860263333333333	0.3295525	0.35834	-1.5884	1.7705	-1.4353	0.5721	0.14826	0.81655	-1.5243	-0.40497	-0.436766666666667	0.5549	-0.25742	0.25871	0.61343	0.97781	0.34623	0.860705	0.12073	0.976952	1.0981	-0.24849	-0.42921	0.24785275	-0.97136	0.24505	0.47919	-1.4972	-0.080115	0.33573	-0.13669	-0.405309	0.77987	-0.6869	-0.23158	-0.87571	-0.013965	0.86925	1.2164	-0.19089375	1.3358	1.3143	0.45499	2.7014	-0.38325	-0.30571	0.11165	-0.5775	1.75044666666667	1.06427666666667	1.6799	2.6328	2.99126666666667	-0.47526	-0.7305	-0.27924	-0.62901	-0.0614333333333333	-0.3306	0.8782425	3.3853	0.118551	-0.260633333333333	0.515535	1.8167	-0.18981825	-0.058169	0.16103	-0.45551	1.24770666666667	-0.662145	-0.724695	0.39848	-0.64558	-0.590983333333333	0.366753333333333	0.15187	0.3974	-0.42408	0.25099	-0.5269145	-0.79165	1.1919	-0.7025	1.068895	-1.016825	-0.0737575	1.1254	0.36205	-0.254185	1.058515	1.2417	0.13729	-1.5064	-1.4163	-0.432130857142857	0.035965	-1.029385	-0.81879	-0.0709125	0.67729	0.531272	-0.42824	-0.47149	3.163	0.790605	-0.86774	0.34953	1.8042	1.25197	-1.1933	0.5035	1.07	-0.80283	-0.0011563	0.33904	0.368317	1.7973	0.623025	0.85413	-0.28499	0.278715	-0.40004	1.2593	-0.5302	0.60269	1.1466	0.066238	-1.3525	1.728	0.537445	0.37393	-0.53905	-0.69313	-0.608225	1.17538	0.333936666666667	1.18986666666667	0.815163333333333	0.892006666666667	-0.094957	-0.19751	-1.141325	-1.0125	0.16427	0.251563333333333	-1.2147	0.257676666666667	1.2368	1.42096666666667	-0.88776	0.136855	1.5001	2.0566	-0.16334	-0.25742	0.25871	0.66588	0.73179	0.61343	-1.4163	0.97781	1.19381	0.34623	2.0493	0.860705	0.94294	0.12073	0.976952	0.72184	0.17646	-1.37795	2.8055	1.122645	-0.21158	-0.6401	-0.45551	-1.5886	1.9294	-0.33152	0.88832	-0.442226666666667	1.5613	0.015848	0.70682	2.2696	-0.04083575	0.32613	0.659949333333333	-1.1593	0.718675	0.15577	-1.5106	-0.06986305	0.66595	-1.5753	-0.643165	0.313856666666667	-0.02868	0.39236	0.60827	1.6673	0.065926	1.35	0.41808	0.42569	-0.56439	0.22196	0.96997	-0.11882	2.64826	0.7829375	0.118073	0.32431	-0.358486666666667	0.703356666666667	0.64419	0.75897	-0.62935	0.12466	0.22912	-0.307560333333333	0.714875	0.91854	-1.0766	0.71211	-0.85809	0.51851	0.71359	-0.327617	-0.49201	0.345785	1.4366	1.7344	0.331346666666667	-0.61612	-1.37685	1.9014	0.79149	-0.1373325	-1.5649	-0.258583333333333	1.19637	-0.79078	-0.621853333333333	0.050775	0.085504	1.242775	1.8227	-0.719405	1.044555	-0.30837	0.33269	0.57041	2.706	1.00051333333333	1.0389	1.70015	0.339108	0.696755	0.65936	-1.5884	-1.4353	0.5721	-0.36847	1.3823	1.476	-0.20134	1.3109	0.040263	-0.657603	-0.970045	0.2784205	0.85655	-0.64348	-0.625266666666667	0.911005	0.12631	-0.16944085	-0.573873333333333	1.0306	-0.17955	-0.02687	-0.81449	0.0048875	-0.27057	0.79195	0.14878	-0.7025	-1.016825	-0.87014	0.78077	0.90734	0.40513	-0.061017	1.228	0.54219	0.653825	-0.558413333333333	-0.186932625	-0.3704	-0.27848	-1.1803	-1.4167	0.778625	0.43789	-0.39068	0.672943333333333	1.34180833333333	0.041996	0.69465	3.2706	0.314226666666667	0.665635	-1.035575	-0.76384	-0.9155	-1.00614	-0.458901	0.32135	-1.36625	0.45206	0.2915055	-0.38759	0.85482	-1.2559	-0.049112	0.860363333333333	-0.46136	0.24428	0.0923305	2.1547	-0.537433333333333	-1.475	-0.541645	0.017791	0.071488	0.72272	0.91934	2.5977	-0.12447	0.99002	-1.2569	-0.00682866666666667	1.0117	1.1032	0.083458	0.03239	-0.24549	1.239115	1.4643	0.75647	0.61272	-1.029385	0.031355	-0.094234	-0.53957	0.034092	-0.8198016	0.140813333333333	0.054655	1.7525	-0.1273	0.5604465	-0.05518	0.483385	-0.953	0.78763	-0.756806	-1.27035	0.64612	0.2209	0.187805	0.48337	-0.491666666666667	-0.46281	1.3328	0.02352	0.99381	0.66565	0.18663	1.2741	-1.2379	0.012246	0.885815	-1.0217	-0.59806	-0.04083575	-0.980255	0.54523	0.4423	1.4196	0.78193	1.272955	-1.3525	1.728	0.537445	0.50696	0.34907	1.0309675	0.220673333333333	0.69681	-0.81322	1.3729	1.2146	0.6147	0.32757	0.06858	-1.6419	0.48593	-1.221	0.0720855	0.892006666666667	-0.3975075	-1.1962	-0.47102	-0.57932	0.13423	-0.349715	0.64017	0.92944	0.55093	0.23682	-0.36288	0.9533	0.56679	2.5852	0.02352	0.66565	3.6713	-0.85561	-0.26642	-0.85561	0.80142	1.2368	1.42096666666667	1.038545	-1.4074	-1.0945	-0.06986305	0.66615	-0.29414	-0.1893	0.65908	1.2204	0.480415	1.1663	-0.295393333333333	0.12423	0.72184	0.073496	0.55648	1.6842	0.070589	1.1878	0.033705	0.77892	0.983995	0.220025	-0.175120333333333	0.57103175	0.973026666666667	0.313856666666667	1.461	-0.02868	-0.657158	-0.056909	1.03501766666667	0.74675	-0.27759	-0.133486666666667	1.011124	0.276166666666667	0.94375	-1.4978	1.2252	0.6609	0.33313	1.0621	0.4066325	2.2303	-0.109601166666667	0.6688241	1.34180833333333	0.59005	-0.32634	-0.11685	0.84726	-0.064033	-1.6686	1.3118	3.32463333333333	1.44732166666667	2.3459	0.685825	0.685825	-0.11656	-1.0872	1.0573	-0.0167499999999999	-0.054486	-1.3982	0.863403333333333	-0.5593834	0.72411	-0.58102	-0.2513821	0.41701	0.23858	-1.3755	-0.48188	0.37234305	1.39172666666667	3.163	0.65758	0.39974	-0.38526	-0.370265	0.54993	-0.360276666666667	-0.0112	0.18762	0.84755	-0.66047	-0.73269	-0.04415	-0.68925	0.098665	0.440213	-0.22041	0.40853	0.65539	-0.0284006666666667	0.798073333333333	0.113865	0.54178	-0.0939038	-0.430323623333333	-1.2407	-0.510785	0.71214	0.48721	0.93921	-0.340190333333333	0.04351	-1.5283	-0.0488205333333333	-0.803513333333333	-1.0938	-0.36847	0.12631	-0.8870862	1.3823	-1.2527	0.22282	1.90366666666667	0.554	1.65465	-0.64094	0.247966666666667	0.069996	1.442	-0.29006	-0.568743	-0.78246	1.5596	-0.513225	1.1171	0.25578	1.4022	1.3359	0.34687	1.274	2.0441	0.1873675	0.00690000000000002	1.9002	1.1235	-0.54256	0.5618675	-0.23268	-1.2276	-0.3032	-1.15485	2.2358	0.823755	-0.21443	-1.044	-0.49384	1.11746	0.289543666666667	0.805063	0.659949333333333	1.0329	-1.4267	0.32431	-0.835283333333333	1.7391	-0.5269145	-0.054486	-1.3982	1.0297	1.1256	2.06505	1.307965	1.460515	1.3339	-0.069503	-0.585635	-0.60083	1.2593	0.266765	1.188	0.42846	-0.49214	1.7045	0.36457	2.08070566666667	0.402873333333333	0.7233	0.34268	0.823566666666667	1.9188	0.7365	-0.75972	0.494706666666667	-1.076785	1.4884	-0.41201	-0.62374	0.69506	0.744073333333333	-0.30514	-0.48871	0.264595	1.44715	0.0888500000000001	-0.28716	1.07784	-0.59002	1.1503	-0.17989	1.57498	0.51319	0.84028	0.1658935	1.00611666666667	1.0648	0.92761	0.3498375	-0.5953	-0.75514	2.2472	0.319566666666667	0.7548	-0.41201	-0.62374	-0.3676275	1.13227	0.75399	-0.0965	0.62885	0.85642	0.76801	0.0494025	0.094259	-0.629466666666667	0.602655	0.3363	-0.7155736	0.154053333333333	2.3619	2.9997	2.4335	0.324215	0.88648	1.1518	1.4786	0.61007	0.59571	-0.94716	0.5772	-0.11064	-1.6356	0.17025	0.5392	-0.0174175	-1.3532	0.31288	0.98244	0.62304	0.4208	1.1685	1.0636	-0.56798	-0.41627	-0.68526	-0.896075	1.25565	-0.480495	1.1201	-1.1896	0.18639	-0.13685	1.7556	1.6584	0.28561	-0.79986	-0.0043278	0.517185	-0.215565	2.5852	2.79638777777778	0.29478	-0.285095	1.3962	-0.348206666666667	2.5852	0.256345	0.933696666666667	-0.2105	0.395335	-0.28028	0.52066	0.2878	-0.12226	2.11716666666667	-0.0926945	0.5598	1.4824	0.42016	0.073932	-0.47428	-0.02962	-1.280595	0.53169	-0.3610275	2.8694	-0.51961	-1.45555	-1.3088	-0.677205	-1.4665	-0.41555	-1.3736	-1.04893	-0.2910655	-1.0279	-0.46013	0.45367	0.4242	-0.398875	1.3915	1.38039833333333	-0.53212	-0.97475	-0.0022709	0.45089	-0.89542	-1.07244666666667	-0.56798	0.17067	-0.41627	0.55358	-0.401782	0.53188	-0.256045	1.048	-0.260633333333333	-0.13707	1.013255	0.63303	1.3962	-0.12626	2.06505	1.307965	1.460515	0.018896	0.26079	1.1622	-0.703708233333333	-0.46648	0.24475	0.048506	-0.93578	-0.25827	0.200001	0.1853025	-1.482	-0.2011945	0.156275	1.59148	0.3326	1.96115	-1.3026	-0.75467	-0.662186666666667	-0.96461	1.4348	0.26886	0.15992	-0.68854	-0.17719	-0.980435	0.37749	1.3376	0.31306	0.04191	0.8268	0.12705	-0.34498	-0.12715	0.79952	1.3696	-0.23146	0.417745	-0.490393	0.697195	2.00145	1.9161	0.815163333333333	-1.064276	-0.094957	-1.0938	-0.8870862	1.3823	0.219372	-1.2527	-0.95087	-0.107263666666667	-0.065508	-0.2159	0.44559	0.2094	-0.16156	-0.256966666666667	-0.091909	3.34345	0.18157	-1.09925	-0.69086	1.507	0.075682	0.073015	1.1093	1.1503	-0.156345	1.57498	0.6147	0.32757	0.06858	-0.31665	0.05164	-0.41283	0.61506	1.3698	2.3619	2.4335	1.1055	0.509313333333333	0.31137	-0.39567	-0.624323333333333	-0.50154	-0.31219	0.32135	-1.6176	-0.19114	1.5041	0.8792175	0.48839	-0.101310076923077	0.810625	0.14433	-0.843235	-0.84268	-1.1997	0.19536	1.235185	-0.687476666666667	-0.435895	1.9659	-0.595336666666667	0.99375	2.3459	0.37502	0.34215	-0.75094	-1.2569	-0.00682866666666667	0.66595	-0.843235	-0.84268	0.53158	-1.1997	-1.5753	-1.58316666666667	0.672963333333333	-0.054348	1.8217	0.36613	-1.13213666666667	0.0731302	-1.2979	0.51333	-0.41627	0.6147	0.64749	0.32757	0.06858	-0.72142	-1.3162	0.14209	-1.6193	0.015485	-0.28189	0.39256	-1.1051	1.3421	0.21516	0.80381	0.285615	0.9009	0.0965525	-0.18079	-1.4207	-1.58316666666667	-1.4979	0.042637	0.16343	-0.472971	1.6996	0.07729	1.3729	0.27269	-1.0263	0.29613	-0.0319845	0.45213	-0.083407	1.7855	-0.64505	-0.6838	-0.30044	-1.5667	0.57052	-0.1966775	1.666	0.4771006	-0.864228571428572	-0.7769	-1.0797	-0.392244	-0.90083	-1.6341	-0.42135	-0.17147	-0.4582615	-0.896075	0.00524999999999998	-0.582015	-1.3654	1.8574	-0.030691	-0.41256	-0.363546666666667	0.30697	-0.179142666666667	-1.11611	0.1398925	-0.870595	-0.480495	-1.1896	-0.424965	0.18639	0.39404	-0.94557	0.25902	1.2343	0.318725	0.85334	1.16108666666667	2.213605	0.38895	0.3544	-0.70216235	0.15093	-0.45666	-0.73967	-1.02747	-0.38354	-0.65863	-0.230545	0.355421	0.203633333333333	0.65804	1.421	1.7288	0.31756	1.9576	-0.70724	0.60105	0.033892	-0.16192	-0.77769	0.73152	1.10866	0.32749	-1.4259	1.0332	-0.83497	1.010485	0.031045	1.7964	1.40896	1.509	2.276	-0.558792	-0.2213	-0.9234	1.6577	1.19052	1.73137333333333	0.389655	-0.94638	-1.6356	0.17025	1.03434	0.59571	0.32726	-0.94716	0.5772	-0.3266265	-0.27733	-0.864605	-0.304125	0.3327745	0.0075453	0.77686	-0.655995	-0.81692	3.4639	0.476265	0.588188666666667	-0.8037275	-0.04083575	0.40818	0.80694	0.669755	-0.28313	-0.09193	-0.029819	-0.54659	2.9075	-0.29851	1.68616666666667	0.448445	0.62814	0.71214	0.93921	1.3400345	-0.45653	0.018896	-0.36847	-0.89372	1.94713333333333	-1.331784	-0.585333333333333	-0.64753	-1.08964	0.758612	-1.3555	-0.74233	0.31446	0.28106	0.28278	0.060013	-0.47255	0.36613	0.2521525	-0.77997	-0.076795	0.518053333333333	0.124125	-0.3615	0.3654	0.2269875	0.596986666666667	0.134889	0.84402	0.564226666666667	-0.745385	0.49832	0.1442175	-0.229144333333333	1.1462	-0.34994	1.09629	-0.77136	-0.374264666666667	1.1798	1.2512	1.3516	0.22066	-0.40046	-0.12504	0.146626666666667	0.319165	-0.12821	0.158366666666667	-0.080115	-0.13669	-0.45136	-0.84561	-0.0678885	-1.023865	0.77595	0.43365	0.16076	1.8303	0.181849	-0.06283	1.477	0.395056666666667	-1.30235	0.553801	0.65714	0.0720855	1.4271	0.054765	0.19671	1.243995	-0.87815	0.14024	0.279146	1.7463	0.50281	-0.61275	-0.44472	0.45887	0.648625	1.7463	0.50281	-0.61275	-0.44472	0.648625	-0.13102	0.50281	2.0273	0.47979	-0.05283425	-0.47302	-0.46704	-0.52282	-0.50921	0.476996666666667	0.59492	-0.56337	1.03501333333333	0.92559	1.080375	0.099815	-0.660562	-0.67083	-1.17377	0.136185	0.52427	-0.48068	0.4242	0.79901	-0.398875	1.3915	0.17661	1.7581	-0.61124	0.079322	0.59571	0.91711	-0.94716	0.5772	0.3832792	-0.69128275	0.77163	2.9479	0.0021768	-0.25827	-1.6602	-0.146465	-1.482	-0.40154	0.46306	-0.30505	-0.10461	-0.64083	0.022622	-0.639380426666667	0.335146666666667	0.18954	-0.7496025	-0.23791	-0.30088	0.090496	0.115481333333333	-0.029819	-0.54659	2.9075	0.59448	0.476996666666667	-0.56337	2.3294	0.32258	-1.2617	0.564585	0.116313	0.71708	-1.2877	-0.032452	1.3436	-1.0681	0.271	-0.73967	-0.594019	-1.3015	-1.3902	0.24124	1.0756	0.20056	0.214775	1.2560675	0.285155	0.62304	-1.749	-0.5674	0.97569	0.88265	0.26822	0.41502	-0.61802	-0.76304	0.41701	0.23858	-1.2359	-0.18507	-0.30571	-0.69716	-0.36969	-1.02437	0.24906	-0.028666	0.81864225	0.44284	-1.4483	0.0667	0.584855	0.977105	1.146	-1.40645	0.254275	-0.9234	-1.32379333333333	0.34636	-0.307560333333333	0.714875	1.0618	-0.05188	1.12601	-0.264745	-0.842716666666667	0.46705	-0.3589295	-0.47526	3.54046666666667	-0.810716666666667	2.213605	0.3544	1.89356666666667	-0.96461	-0.96461	-0.501453333333333	-0.018107	-1.17377	0.136185	0.21307	-0.39868	-0.48068	0.36864	2.3666	-0.57582	-1.05664	0.745973333333333	-0.225836666666667	0.97788	-0.10234	-0.0488205333333333	0.4525025	-1.30968666666667	-1.064455	-1.6379	0.06454	-0.6287525	0.86595	0.33805	0.4313102	2.85435	1.826	0.41811	0.042595	0.5392	-0.0174175	-1.3532	-0.423581	0.688475	0.54523	0.22031	0.78193	0.068252	1.0567475	-0.5167075	-0.81868	0.17661	-0.93019	-1.1321	-0.90964	-0.4827	-0.16707	0.41291	0.22631	0.345865	0.8223	1.7821	0.27284	-1.2276	1.1539	1.4172	1.0815	-0.35803	-0.199135	0.286515	-1.0279	-0.70813	1.11513333333333	-0.23941	0.3468	2.137775	1.0422	-0.35082	1.03129	0.776395	-0.860605	-0.20134	0.19621	0.83354	-0.98702	0.86301	0.64791	-0.012814	0.66119	-0.2466	-0.762467666666667	0.34665	-1.2039	1.2409	0.53309	-0.217585	1.42825	1.64	1.5613	0.015848	2.2696	1.2741	1.2239	-1.2379	0.012246	-0.100683333333333	-0.370003333333333	1.1853	-0.366051666666667	-0.5188525	-1.0509	-1.1729	-1.4516	-1.07	1.6171	0.894736666666667	0.35414	0.55482	1.5127725	-0.0428	0.2439	1.0512	-0.102444	1.06919	0.95329	-1.5879	-0.49384	0.1044895	0.078762	-0.26084	0.16938	0.688193333333333	0.69465	-0.41642	0.9666	1.0051	-0.3704	0.49414	1.9014	-1.1803	0.65701	0.31655	1.124785	-0.2717	0.1324465	0.41518	0.086064	-0.50509	-0.33058	0.36815	0.59121	0.46363	-0.703265	-1.0674	-0.98634	-1.0584	-0.358685025	0.093969	-0.354786666666667	0.067482	-0.237216	1.5596	-0.0554775	0.57348	0.81718	0.765775	0.682743333333333	0.5578438	0.69517	-0.69618	0.84975	0.410485	1.7583	1.5401	1.1183	-0.1893	0.65908	-0.7328	-0.24315	0.78895	-0.83069	-1.1225	0.580145	0.83354	-0.98702	0.86301	1.7343	-0.23791	0.090496	0.115481333333333	-0.43226	-0.27184	-0.762467666666667	-0.069555	0.34665	-1.2039	2.11716666666667	-0.565473333333333	-0.0926945	-0.25452	0.64619	0.30887	-0.65277	-0.543	-0.6746325	1.7862	1.4262	0.220025	-0.175120333333333	0.41061	0.177327	-0.4084095	1.89356666666667	-0.96461	-0.96461	-0.501453333333333	1.4348	1.0392	2.4575	3.5869	-0.481005	-0.900524	-0.17242	-1.1622	-0.63326	0.2269875	0.596986666666667	-1.0584	0.65541	0.21275125	-1.24207	0.8342	-1.32446666666667	-0.12271	-0.087154	-1.0878	-0.720885	-1.3693	0.9518	-0.618235	0.061451	0.1499	0.098665	-1.21493	-0.299643333333333	-1.3214	-0.780476666666667	-1.0633	-0.29006	-0.78246	1.5596	0.39459	-0.1045	0.0682466666666667	0.44557	-0.63932	1.8959	0.23945	-0.16946	0.252094833333333	1.07036	2.1135	1.1493	0.85053	1.4511	1.23808666666667	-1.1476	-1.2934	0.587455	0.27907	-0.846649	-1.17235	-0.5856475	0.94017	0.71873	-0.019701	-0.57936	-0.278165	-0.68404	1.361	-1.2903	0.1302	2.2113	-0.99797	0.85482	0.91469	-1.2559	-0.049112	0.68591	0.52449	0.32695	0.57681	-0.860263333333333	0.3295525	0.35834	-0.064602	1.7973	0.7209	1.3359	0.34687	1.274	1.9002	-0.179142666666667	0.70934	-1.11611	0.6559	-0.56959	-0.45427	-0.8129	-0.12282	-1.0968	0.529895	0.64813	0.82944	0.399398	-0.77223	0.13611	0.64619	0.98184	-0.215155	-0.27839	-0.78957	-0.02378	0.44801	1.0573	-0.0167499999999999	1.6807	1.8611	0.3378225	0.51952	1.8579	0.59641	-1.5462	-0.41227	0.017915	-0.76736	0.012898	0.054774	0.57052	-0.1966775	0.41918	-0.61488	0.2626	0.89509	-1.46785	0.8782425	3.3853	0.118551	0.60436	1.8818	0.37409	0.340333333333333	0.185256557142857	-0.467113333333333	-0.585333333333333	1.69187333333333	-0.19338	-0.599384	0.92321	2.4056	0.228255	-0.69257	0.42943	-1.2018	1.0484	0.024254	1.9848	0.368485	-0.2305	-0.5871	1.5217	-1.6611	-0.80669	-0.67756	-0.625266666666667	0.39083	0.35126	-0.062665	-0.95116	0.083458	-0.02232	1.7141	1.0266	-0.84786	-0.71386	1.621	-0.54608	2.9467	-1.06354333333333	-0.3881149	-0.46307	0.32613	0.659949333333333	1.21968333333333	0.88587	3.3749e-05	0.016527	-0.10487	1.60935	0.59005	1.5001	2.0566	0.0104296666666667	-0.56798	1.3963	-0.41627	2.3666	0.90024	-0.57582	-0.72607	0.234402333333333	-0.18213	0.518053333333333	-1.1274	0.60794975	-0.193965	-0.817823333333333	-1.4755	-1.6713	-0.43419	-0.062405	0.54396	-0.23922	-1.058195	0.45658	-0.81071	0.0673466666666667	1.69075	2.1873	-0.3247	0.52828	0.76006	-0.61827	-0.040655	0.52828	0.76006	1.6895	1.1972	0.071488	0.20601	-0.529156	0.55584	0.113275	-0.32487	-0.4967975	1.4134	0.52186	1.3852	1.4786	1.66886666666667	0.812311	0.2405525	2.52	0.20492	0.956873333333333	-0.47557	-0.554546666666667	1.5319	0.82326	0.12825	0.13391	-0.0250355	1.386285	1.0928	0.87802	0.259554	0.94166	0.1970485	0.30001	1.8045	1.3197	-0.70932	1.7281	0.4986	0.060643	2.4712	0.080685	2.9699	-0.436209333333333	-0.5578	-0.56798	-0.417785	-0.68006	-0.46083	-0.81248	-0.76757	-0.75811	0.16273	0.3653475	0.545345	0.39149	1.3531	0.9336375	1.33335	0.75673	0.99762	1.6995	1.7745	1.1502	-0.83109	-0.788155	-0.87796	-0.762467666666667	0.58088	0.34665	-1.2039	-0.30113	-1.2975	0.0965525	0.62133925	1.7862	1.4262	0.220025	-0.49552	-0.76018	0.127129936666667	-1.32315	-0.43108	-0.262356666666667	0.8515	0.9548655	0.79446	0.1715	0.289543666666667	0.805063	1.0329	0.635615	0.4423	0.31329	-0.2515762	-0.67196	-0.01347	0.91054	0.641334	0.28536775	2.9699	-0.436209333333333	-0.5578	-0.788155	-0.42291	-0.87796	2.1751	-0.29563	1.4289	-0.39147	-1.13245666666667	-0.24849	-1.1489	-0.42921	-0.97136	0.0649015	-0.20459	-0.435895	-0.9448	0.144015	0.67043	-0.9448	0.144015	2.2738	1.7463	0.50281	-0.61275	-0.44472	-0.27523	0.648625	1.7463	0.50281	-0.61275	-0.44472	0.648625	-0.756575	2.458	-0.23791	0.090496	0.115481333333333	0.310006	-0.010886	-1.4074	-0.35853	0.180325	-0.680736666666667	0.62261	-0.70567	0.98733	0.1772025	0.0774225	0.216413333333333	-0.176154	-0.74874	0.08643	0.72337	1.4539	1.0564	-0.19089375	1.3143	0.45499	0.587455	-1.3691	-0.846649	-1.17235	0.085504	1.8227	1.25264	-0.719405	1.06864	-0.13576	0.310877	0.56648	-0.79927	-0.844645	0.21583	-0.65979125	1.28165333333333	0.45053	2.2472	-1.3321	0.096139	-0.99588	-0.029685	-0.841305	-0.89936	0.733395	0.37659	0.62847025	0.64619	-1.1198	-1.03226	-0.01181	0.61272	0.64619	-0.685755	-0.11191	-0.64385	0.40369	1.4238	0.85691	-0.6808	-0.50964	-0.91054	-1.37685	1.3837	-0.19089375	1.3143	0.45499	0.20931	1.4588	0.38641	-1.4978	-0.99221	1.087215	-1.675	-0.37283	-0.109601166666667	-0.4138	-0.66107	0.43864	-1.04893	1.307	0.41811	-1.13575	-0.1903345	-0.2148	1.25632333333333	0.73363	1.6807	1.9691	1.14064333333333	1.09796	0.3378225	1.7725	1.651	1.8579	0.21517	1.58993	-1.0926	-0.65623	1.4167	1.4898	0.70477	0.98149	0.624323333333333	-0.50392	-0.35263	-0.216905	1.2596	0.042702	-0.51946	1.1806	2.96843333333333	1.3549	1.4355	2.3459	0.685825	0.801993333333333	0.685825	1.7201	0.61138	-0.51527	0.18762	0.065339	0.84755	0.077695	0.30675	-1.3321	0.096139	-0.980425	-1.5938	1.8804	-0.55164	0.12354	1.4515	0.042637	0.16343	-0.35318	-0.472971	-1.026	-0.580146	0.457356666666667	0.72065	0.40413	0.83967	-1.6248	-0.22226	-0.6374	1.2857	-0.86164	-0.733355	1.0837	-1.3353	-0.79961	0.0386	-0.41917	1.3992	0.4969	0.7162	-1.3426	-0.10035	-0.74375	1.3239	-0.22717	1.99015333333333	1.6035	-0.5526	-0.22041	-0.090121	-0.14979	0.58573	-0.8321	0.58361	0.228151325	1.01491	-0.72791	1.14023333333333	-0.089658	-0.38738	0.15926	0.3498375	-0.75514	-0.119305	-0.51063	0.35611	-0.253925	0.085504	1.8227	-0.719405	-1.2162	0.40369	1.4238	0.85691	-0.74375	1.3239	-0.22717	1.99015333333333	-0.8393	-1.3133	-0.56978	-0.99261	2.11716666666667	-0.0926945	-0.6533725	1.12473	-0.20536	0.92742	-0.0412666666666667	-1.0515	-0.18601	0.27533	0.0048875	-0.541845	1.95186666666667	0.845825	-0.72261	-0.119305	-0.51063	-0.253925	0.4677	-0.019701	0.51499	-0.83842	-0.493095	-0.055353	1.4821	-0.8470425	0.77896	0.56435	0.413555	0.16519	0.5066025	-0.1268	-0.41165	0.27324	0.92045	-0.27431	0.2269875	0.596986666666667	1.1907	-0.5903486	-0.018775	-0.5687	-0.5871	1.5217	0.73031	-0.67725	2.1135	1.7463	0.50281	0.46835	-0.61275	-0.44472	0.648625	0.61731	0.28073	-0.4582615	0.1679285	-0.90835	-0.19204	1.86086666666667	2.7496	-0.73956	1.86086666666667	-0.41307	2.7496	-0.73956	1.86086666666667	0.011298	2.7496	-0.73956	0.40967	-0.34162	-1.4739	2.141	-0.17429	0.54536	-0.22308	0.015485	0.43321	-0.67379	-0.387013	0.60436	0.43674	-0.279701428571429	-0.51998	-0.0904615	0.24238	-1.6333	1.4014	0.531213333333333	0.503828333333333	1.2343	1.33263333333333	0.318725	0.85334	-0.15509	0.0161533333333333	-0.0668800000000001	0.1092	-1.16292666666667	-1.1909	-0.46013	-0.919	-0.53339	-0.61698	-0.67196	-0.01347	0.641334	-0.19288	-0.92081	0.082349	-0.22477	1.51015	0.48721	-1.6516	1.5008	-0.32092	-0.6046	0.53073	0.54051	0.38691	0.430135	-0.86648	0.4684	0.430135	0.4684	0.20205	-0.91539	1.5575	0.55806	0.80422	-0.648326666666667	0.55806	0.80422	-0.648326666666667	-0.581458571428571	-0.17725	-0.95116	-0.02232	-0.63219	-0.67725	2.1135	0.172145	1.0676	1.7247	-0.632175	-1.6356	0.17025	0.86621	0.24269	0.64619	-0.733355	-0.98559	1.0837	-0.733355	0.80695	1.0837	-0.733355	0.5507655	1.0837	-0.733355	-0.73817	1.0837	-0.733355	-0.137137666666667	1.0837	-0.467285	2.3619	2.9997	2.4335	0.0774225	0.216413333333333	0.173382333333333	0.03127	2.706	0.1092	-0.7001	-1.16292666666667	-1.1909	1.1313	-0.65112	0.18578	1.083	0.340333333333333	0.1435	-0.467113333333333	-0.585333333333333	-0.215155	-0.78957	0.46855	0.423148666666667	-1.060442	-0.331725	0.2998	0.03393	2.00145	1.3724	1.9161	1.5613	-0.92639	0.015848	2.2696	0.04156	0.65539	0.445955	1.1892	1.3609	-0.81001	1.106	-0.722023333333333	0.296835	0.8930675	0.50161	2.141	-0.17429	0.54536	-0.58015	-0.22308	0.015485	1.358775	-0.620425	0.00143499999999999	2.0127	-0.94208	0.30001	-0.8938975	1.8045	0.30001	0.338895	1.8045	0.17949	0.103041	-0.400943333333333	0.60436	0.862615	-0.279701428571429	-0.51998	0.33805	-0.1746	0.4313102	-0.02925	-0.880393333333333	0.60661	-0.137599	-0.733355	0.82376	1.0837	-0.092237	0.1199245	-0.020541	-0.70795	-0.1893	0.27042	0.65908	-0.5950635	-1.2185	-0.94555	-0.57753	0.518053333333333	0.124125	-0.3615	-0.4698926	-0.14277	-0.11574	0.90454	0.70308	-1.6062	-0.073405	-1.6998	3.221425	-0.494920666666667	-0.218525	-0.184305	0.82944	0.088401	0.13611	-0.00456999999999999	0.94294	0.36478	0.36755	-0.031953	-0.0067825	0.10595	0.7729	-0.236336666666667	-1.2583	-1.568	-0.19455	-0.47825	-1.5388	0.34576	-1.003	-0.564275333333333	0.192955	0.52171	0.79383	0.567905	0.45796	0.57041	-0.2691	1.00051333333333	-0.50715	0.793486666666667	0.0504049999999999	-0.29006	-0.78246	0.01207	1.5596	-0.70932	1.7281	0.4986	1.666	-0.7769	-1.0797	-0.215155	-0.78957	-0.215155	-0.78957	-0.037664	0.25473	0.029735	0.071535	0.56648	0.81727	-0.844645	0.21583	1.3166	0.593425	1.3992	-0.293026666666667	1.130225	0.95091	0.80182	-0.863295	0.045168	0.13499	0.527155	0.181895	0.39582	-0.22371	-1.0027	-1.1381	0.79703	1.2905	-0.91455	1.8217	-1.0184	-0.42087	1.0512	0.15507	-0.20299	-0.36572	-1.26206333333333	0.4364	1.40896	-0.093685	0.90835	1.30306666666667	2.4283	-0.45736	0.271138666666667	0.84882	0.98733	1.3542	-0.3384805	-0.11443	-0.21169	1.60580666666667	-0.32661	0.65121	0.6095	-0.21877	-0.102444	0.95329	-0.66789	0.25578	1.7141	1.0266	-0.88689	-0.71386	0.57685	-0.02925	-0.880393333333333	-0.137599	1.2579	-0.332074	0.62742	1.2533	0.48319	0.98667	1.79735	0.50604	-0.953	-0.7155736	0.228151325	-0.72791	1.14023333333333	-1.6674	-0.089658	-0.38738	0.15926	-0.3610275	-0.173788	-0.079174	1.385	-1.2067	0.64913	-0.7342585	-0.139855	1.3017	-0.049629	0.53582	0.556194	-0.06448	1.0757	-0.691125	3.2767	1.73585	-1.5761	0.67378	1.205	0.83319	1.3531	0.27569	1.33335	0.75673	0.90161	0.1392985	0.641095	-1.219	-0.82612	-0.61728	-1.07825666666667	-0.25911	0.54965	0.73009	-1.5012	1.9425	-1.4353	1.1493	-0.570043333333333	-0.15509	0.0161533333333333	1.6837	1.25632333333333	0.73363	2.12655	-0.012814	-0.2466	-0.43131	-0.3397815	0.20492	1.4438	0.2374105	-0.31858	2.3854	-0.4475125	2.0225	3.7731	-0.20457	1.2499	0.33112	2.736	-0.00924999999999998	0.676055	0.86333	0.27285	0.83332	1.01544666666667	0.09689	-1.63	1.40896	-0.4475125	-0.47072	3.7731	-0.20457	1.038545	-1.4074	-1.0945	-0.046786	0.3552	-1.0464	1.6885	-0.2110449	-0.39847	0.39101	0.59641	-0.41227	1.090438425	-0.4698926	-0.14277	-0.99507	0.40967	-0.34162	-1.4739	-0.67196	-0.01347	0.641334	-0.30514	0.3483375	-0.48871	0.10154	1.0105	0.92045	0.85271	0.00731000000000001	0.91854	1.4978	-0.13102	0.066238	0.58838	0.092615	0.0595433333333334	-0.3689525	0.571405	-0.67196	-0.01347	0.641334	0.549115	1.1288	1.2343	0.318725	0.85334	0.205695	-0.032586	-1.1411	0.45064	-0.23539	-0.441095	-1.0746	0.764046666666667	0.22442	-0.4475125	3.7731	-0.13793	-0.20457	0.1853025	-0.19377	-0.2011945	0.156275	0.28116	0.06638035	1.797	0.27327	0.46221	0.1092	-1.16292666666667	-1.1909	0.1092	-1.16292666666667	0.46569	-1.1909	0.87416	0.81623	0.3651	0.76193	0.53154	0.450125	0.518053333333333	0.124125	-0.3615	0.22163	-0.658905	-0.037002	0.80944	0.9022	-0.54825	1.40896	-0.323	0.84326	0.072522	1.5041	0.84813	0.419203333333333	-0.89018	0.070712	-0.08059	0.53814	0.92045	-0.7483342	-1.33205	-0.037664	0.029735	0.071535	-0.146056666666667	-1.749	0.97569	1.0228	-0.24764	-1.0152	-1.4638	0.45064	-0.23539	-0.441095	0.872135	-0.585635	-0.60083	0.16171	0.0064792	0.051538	-0.3786145	-0.5954135	-1.44605	1.0512	0.30287	0.59641	-0.41227	-0.15509	0.0161533333333333	0.56272	0.64619	0.264065	0.64619	-0.83735	0.64619	0.56201	-0.22226	1.4367	1.2857	-0.86164	2.3667	1.7281	-0.63901	-1.2251	-0.938735	-1.1587	0.61731	0.28073	-0.64766	1.0228	-0.6481	-1.0152	-1.4638	-0.44694	0.35464	0.020405	-0.34094	0.423148666666667	0.111075	0.65121	0.468405	-0.21877	-1.22631	0.05278425	-0.31795	-0.43303	1.6113	0.13613	-0.44955	0.33014	-0.33022	0.63384	0.28719	-0.4475125	3.7731	-0.31132	-0.20457	0.24376	0.42234	1.5281	0.569475	0.95118	-0.16946	-0.2517005	1.6069	0.80922	0.071779	-0.44694	0.35464	-0.768875	-0.34094	-0.27924	0.41198	0.10937	-0.0614333333333333	2.9449	1.3632	0.154365	0.2127725	-0.86235	-0.61419	-1.3737	-0.90794	0.886445	0.83354	1.0616	-0.98702	0.86301	1.3561	-0.2691208	0.279905	0.102046	1.4438	0.2374105	-0.31858	-1.4218	2.3854	0.84975	0.410485	1.5401	1.1183	1.6346	0.40372	1.4265	-0.77285	-0.68684	-0.97717	-0.2717	0.1324465	-0.215155	-0.78957	-1.3321	0.096139	0.29306	-0.5392126	0.478475	0.64784	-1.2438	0.192955	0.79383	0.45796	0.379125	-0.030124	-0.30514	-0.48871	0.148768	0.83354	-0.98702	0.51612	0.86301	-0.5526	-0.22041	-0.090121	0.84644	0.40967	0.56495	-0.34162	-1.4739	-0.5385	-1.44605	1.3632	0.154365	-0.85676	-0.389355	-0.324905	0.36335	0.98733	-0.21775	2.5497	1.9384	0.41759	0.8930675	-0.627106666666667	0.355612333333333	-0.7775	-1.749	1.5022	0.97569	1.242775	1.6748	1.8227	-0.75773	0.80354	0.57562	0.35225575	0.1092	-1.16292666666667	-1.1909	-1.3249	0.5618675	1.2469	0.65121	-0.21877	-0.4475125	3.7731	0.88153	-0.20457	0.92202	1.0564	0.02042	0.75488	1.320202	0.675615	-0.87533	2.4712	0.080685	-0.4475125	3.7731	-0.20457	0.73881	-0.3384805	-0.11443	1.97634666666667	-0.4698926	-0.14277	0.92977	0.496998	2.0062	0.80334	0.093804	-0.24549	1.40896	0.061634	0.77333	-0.2612	0.423148666666667	-1.122	0.33112	2.736	-0.00924999999999998	0.90853	2.2413	1.3364	-0.0497666666666667	1.90616666666667	-0.9137525	1.90616666666667	-1.5555	-0.9137525	0.6655925	0.18112	-0.41741	0.18112	0.027125	-0.68487	0.041269	0.988845	0.19663	2.56126666666667	1.1062	0.54993	-0.360276666666667	-0.36556	0.00821399999999999	0.06522	0.0434566666666667	0.676055	0.31671	-0.31228	-0.23347375	1.34033333333333	1.9381	-0.0363106666666667	0.30367	-0.0363106666666667	0.30367	-0.0363106666666667	0.30367	0.66588	-0.4536475	-1.3224	0.53467	0.116592	0.54536	-0.322823333333333	0.10583	-1.04893	-0.2910655	-1.0279	-0.70813	0.37158	1.3836	-0.3689525	0.571405	-0.405309	0.77987	-0.6869	-0.69611	0.84172	0.541	-0.12964	0.9924975	-0.919133333333333	-0.64094	-0.0582	-0.24922	-0.53834	-0.63409	-0.20163	-1.2632	1.0564	-0.954736666666667	0.04707	-0.437985	-0.248448666666667	1.5264	0.87628	-0.80908	0.64619	-0.715796333333333	-0.5766	0.02042	-0.13275	0.75488	-1.3321	0.096139	0.14647	-0.094563	0.3365	0.64619	-0.8974	0.64619	-1.026	0.64619	2.40175	0.64619	-1.7948	0.64619	1.12887	-0.0880833333333333	-0.468485	0.068898	-1.4425	-0.471078	-1.0851	-0.81714	0.95091	-0.863295	0.045168	0.834376666666667	0.236846666666667	0.834376666666667	1.04476	0.236846666666667	1.4157	-0.18507	-0.39837	0.25944	0.49418	-1.03675	-0.71534	-1.060695	-1.05294	-0.37681	0.352735	-1.18975	0.24444	1.7014	0.53267	0.40496	-0.242724	-0.1733275	0.165623333333333	2.6121	1.3601	-0.817823333333333	-1.4755	-0.1297	-0.43419	0.042632	1.0564	-0.738635	-0.64541	1.3591025	-0.59291	0.178096666666667	0.37382	-0.90835	-0.029011	2.17345	-0.156345	-0.0416433333333333	-0.548958	-0.18507	0.078337	-0.39837	0.02352	0.66565	0.079855	-0.215155	-0.78957	0.40967	-0.34162	-1.4739	0.76735	-0.735105	0.02042	0.75488	0.40967	-0.0662766666666667	-0.34162	-1.4739	-1.3014	0.17814	1.0332	-0.570803333333333	0.21516	0.4208	1.1685	0.342	-0.4127	-0.17729	-1.1462175	1.1907	0.50446	-0.018775	1.1191	0.223013333333333	0.40967	-0.34162	-1.4739	0.57546	0.096785	0.63332	0.455918666666667	-0.069848	0.133005	0.311345	0.95091	-0.863295	0.045168	0.34551	0.0239522	-1.3381	-0.1786505	0.14647	-0.094563	0.3365	1.3591025	0.178096666666667	0.37382	1.3591025	0.178096666666667	0.37382	-0.37134	-0.733355	1.0837	0.37024	0.54732	-1.31455	0.263809	0.14647	-0.094563	0.3365	0.717228333333333	1.7278	-0.760445	0.53435	-0.2525025	0.28416	-0.12636	0.25605	0.90113	1.1102	0.3498375	-0.75514	-0.20917	0.3498375	-0.75514	0.3498375	-0.75514	-0.22345	1.90616666666667	-0.73374	-0.9137525	1.90616666666667	-0.9137525	1.90616666666667	0.00422500000000001	-0.9137525	-0.242724	0.165623333333333	1.2339	1.869	1.6324	2.1462	0.2459	0.80696	0.4066325	0.6688241	-1.1143	-0.33022	0.63384	0.28719	-0.65191	-0.18966	0.50894	-0.54478	-0.531234	1.49386	-0.633656666666667	1.0332	-0.570803333333333	0.734795	0.21516	0.4208	-0.494975	0.62261	1.1518	0.031426	1.1137	-0.34994	0.55482	0.32991	0.61856	0.29342	1.3994	0.48401	-0.69363	-0.20299	-1.26206333333333	0.136855	0.41121	0.693185	0.342	-0.4127	-0.798485	-0.79433	-1.5667	-0.1966775	-0.3612	0.781755	-1.4762	0.466075	-0.1707795	-0.38927	-0.19113	-1.2971	-0.19053	-0.84679	-0.35364	-1.1991	-0.62473	0.00090068	-0.133486666666667	1.011124	-0.0161433333333334	-0.15304	-0.56542	0.48928	-0.4647375	0.1970485	0.30001	-0.15642	1.7279	0.97221	0.11766	-0.476853333333333	1.8354	0.92199	-0.33182	1.2961	-1.21135	0.527385	-0.12614	-1.080695	0.51455	0.0731302	0.10684	-1.456	1.1474	-0.934865	2.102	-0.980425	-0.8037275	-0.7637	0.12354	0.3105595	1.295	0.333953333333333	-0.11842	0.29776	0.20633	0.44601	0.678356666666667	0.034425	1.3064	0
36780	-0.24842	0.33628	-0.226516666666667	-0.229954285714286	-0.70341025	0.589515	-0.064296	-0.8379	-1.4072	1.751	1.525335	1.424	0.0046322	-0.67317225	0.641322	1.663	-0.573055	-1.1992	-0.242953333333333	2.8097	0.55384	0.1476855	0.25124	-0.33709	3.66802	1.8305	0.2186672	-1.15205333333333	0.40957	0.812	2.777475	0.98717	0.25094	0.676026666666667	1.02653	1.3612	-0.098595	0.410135	0.4658018	-0.12834	0.084481	1.22388	-0.61486	0.26563	1.1429	1.7843	0.59216	-0.149965	1.4144	0.60991	-0.20087	1.407	-0.718333333333333	-0.97588	-1.4153	1.38313666666667	-0.1918	1.1531	0.430035	-0.61696	-0.29248	-0.37507	0.23557	-0.093497	-0.41472	-0.081059	0.60865	0.43242	0.92516	-0.67814	0.988175	-0.41709	2.8655	1.80655866666667	-0.4992855	-0.602895	1.99746666666667	1.12050666666667	1.366415	0.14055	0.43081	1.4814	1.5469	1.6025	0.39968	0.718594	-1.2693	-0.53915	0.465055	-0.646363333333333	0.15429	-1.07267	-0.79232	-0.743	-0.24104	3.426	3.3213	0.281436666666667	0.7293	0.3016	0.94034	-0.728403333333333	0.29457	0.67639	0.73533	-0.63569	-0.19073	-0.3253585	-0.0169805333333333	-0.3631795	0.3115525	-1.03176333333333	-0.84561	-0.3562875	0.520693666666667	-0.1872	0.128213333333333	1.8039	-0.20824	-0.46645	1.02625333333333	-0.39779	1.4593	-1.564	-0.9938	0.78116	0.27147	-0.047669	-0.47963	0.427653333333333	0.99313	0.5056	-0.18226	1.9563	-0.17978	-0.99345	-0.235485	-0.104266	-1.5533	-0.536556666666667	-0.37198	0.61216	0.27566	-0.037341	-0.29694	-0.421736666666667	0.24039	-0.76961	-0.46898	0.812505	-0.142123333333333	0.74373	0.10381	-0.7318125	-1.0363	1.75635	0.38649	0.49153	-1.6596	-0.508884	1.6034	0.87218	1.6754	-1.6576	-1.23395	0.56884	0.63788	0.59452	-0.419358	-0.35976	0.30531	1.0332	-0.96514	0.30908	-0.83731	0.300805	2.2073	0.760105	0.0826375	-1.4859	-0.3819	0.69641	0.392	0.70839	0.92048	0.321101	-0.50871	-0.941705	1.4094	-0.46657	1.2701	1.1531	0.422828	0.503545	-0.184	0.25425	0.1185	0.72581	0.036186	0.85003	0.26672	0.20167	0.43797	-0.559683333333333	-1.0259	-0.566823333333333	0.503	-0.1588825	0.80769	1.4817	0.98438	0.27943	0.26672	-0.19736	-0.6955145	0.40637	-0.73891	0.28943225	1.030005	0.021365	0.0994033333333334	-1.1728	-0.198	-0.376561	0.56879	0.12235	0.71077	0.11378	1.4177	0.82485	-0.463	0.72632	0.99858	-0.10729	1.0436	0.39935	-0.3402695	-0.46212	0.821023333333333	-1.123948	1.368	-0.472166666666667	-1.1849	-0.29726	-1.6002	-0.44612	0.070843775	-0.94308	0.069484	2.36701	-0.172555	-0.90182	-0.9996	0.78486	1.338737	2.84868333333333	-0.249916666666667	2.2334	-0.57192	-0.603043333333333	-0.117806966666667	0.45177	-0.873195	0.39331	-0.74433	0.65211	-0.03653	0.23246	1.558	-0.152375	1.7416	-0.93577	-1.0391	0.29301	-0.91561	-0.605543333333333	0.57571	-0.0088725	-0.03453	-0.25188	0.204486666666667	0.421077	1.5176	0.169366666666667	0.992533333333333	0.84844	1.1794	-0.30473	-0.100335	-0.242953333333333	-1.0925	1.39546666666667	0.893768571428571	-0.86696	2.14895	3.47698	0.49146	-0.48876	-0.0526305	0.1516	-0.72761	0.502958	0.98002	0.41545	0.5405815	0.28049	-0.31227	-1.4451	-0.292433333333333	-1.150315	0.10006675	-0.126183	0.082747	-0.4424	-1.2944	-0.38532	-1.2116	0.29906	0.487385	-0.21333	1.2746	0.98084	1.14913	-1.2308	1.0803	-1.6466	-0.60198	-0.32742	-0.94984	0.060282	1.52385	-0.389265	0.58576	3.01758333333333	1.2569775	-0.93239	-0.6788	-0.381595	-0.35385	1.1563	-0.0098901	0.585565	-1.11153	-0.850455	0.44452	-0.14182	2.7732	0.11973	-0.19191541	0.073049	0.44936	0.86891	-0.01312	-0.1382525	0.22668	1.7466	-0.67244	0.215328666666667	-0.736786666666667	-0.22584	-0.35663	0.46531	-0.0224482	-0.75219	1.0205	0.40024	1.1166	0.2249075	0.871875	-1.0533	0.938995	-0.039979	0.470325	1.065	-0.75483	-0.76282	-0.65786235	1.0744	0.251465	-0.20009	-0.55082	0.11808	-0.13698	-0.07844	-0.064329	0.0045784	-0.41993	-0.21488	0.946365	0.012795	0.350326666666667	1.3801	0.75229	-0.60709	-1.5417	0.22377	-0.63649	0.57966	-0.3819	-0.18231	1.1617	-0.1463	0.96986	0.60968	0.70791	0.65216	-0.00949000000000001	0.066004	-0.69883	0.357788	-0.61486	0.75768	0.713075	-0.55041	-0.157953333333333	-0.480176	2.1431	0.25672	0.38954	0.31078	0.0031945	0.78695	0.229673333333333	-0.746506	-0.518105	-1.42985	-0.417513333333333	0.74599	-0.24767	0.25592	-0.26595	-0.30438	-0.96833	2.0474	0.11056	-0.51263	-0.14911	-0.175556666666667	-0.3196	-0.017655	-0.89877	1.065	-1.2402	-0.75483	-1.4339	-0.76282	-0.27282	0.33586	0.89104	-0.91358	-1.10068	-0.003084	0.999486666666667	0.3322865	-0.873195	0.4061	1.9712	-0.22584	-1.1202	-0.0922	1.9482	0.43524	2.26775	-0.598496666666667	0.4006915	0.19669	-1.2502	0.04737	-0.44251	0.672555	1.1661	0.221350375	-1.2809	0.61337	-0.0992225	-0.74303	0.83375	0.37346	0.64689	0.76568	0.17087	1.0335	0.27513	0.590466666666667	0.62081	0.1322735	0.33047	2.0018	-0.47285	-0.1839345	-0.93473	-0.838376666666667	0.82729	-0.17265	-0.437015	0.23326	-0.88662	-0.0526305	1.224	0.34328	0.11681	-0.165955	0.32555	0.55011	0.3270316	-0.032674	-0.68949	0.37454	0.131032	0.139341333333333	-0.85526	-1.4222	-1.1684	-0.62001	-0.11078	0.82021	0.92249	1.8329	-0.23967	0.563505	0.3357115	0.0229325000000001	-0.852146666666667	0.260942	0.57255	2.5117	-1.13411666666667	0.38474	1.0337	-0.78546	1.0632	-1.1452	-0.90681	-0.044142	-0.129812333333333	-0.149835	-1.0183	0.051595	-0.70158	-0.85215	0.58296	-0.933573333333333	0.437145	0.34814	0.4806925	0.74281	0.628106666666667	-1.0936	0.0258865	-0.47594	0.01414	0.5017435	0.723645	1.133875	0.454985	-0.4389275	-1.32727	0.8076005	-1.03333	0.553166666666667	-1.6072	2.2106	-0.67481	0.67037	-0.504605	1.4167	0.69564	1.7487	0.63643	1.05009	0.45017	-0.82612	0.37109	2.0461	0.53532	0.41293	0.6556	1.6682	-1.6335	0.41148	-0.033184	1.47935	-0.2284	0.15461	0.798515	0.49453	-0.593695	0.66924	1.2047	-0.296665	1.5881	-0.243203333333333	0.89104	1.3501	0.21094	0.77935	0.139829	-1.3228	-0.693066666666667	0.583895	1.3513	0.27012	2.4922	-0.29726	-0.888315	-0.26977	1.48385	0.72529	0.0048045	0.76022	-0.036173	1.101565	-0.95412	-0.388241833333333	1.3026	1.3159	0.5648065	0.33009	-0.544434333333333	-0.51379	-1.058015	0.30084	0.14769	1.20198	2.7746	-0.16682	0.84603	-0.641036	-0.20024	-1.3448	-0.28647	-0.36014	-0.307235	-0.19528	0.0780675	0.63733	0.72529	0.60739	0.129995	-1.2109	-0.13148	0.085141	-0.7357	-0.074075	0.13374	0.89104	-0.7343	0.17535	-1.2201	-0.97979	1.4193	-0.5056875	-0.4424	-0.68952	1.04791666666667	-0.0875266666666666	0.37346	-0.23711	2.2795	0.8856195	-1.19689666666667	-0.180895	-0.43417	0.41469	-0.54383	0.26809	-0.020035	1.5791	-0.25538	0.622235	-0.75826	3.1214	0.93874	0.453095	-0.038714	0.43327	1.3345	-0.72877	0.149173333333333	1.4581	-0.10525	-0.78827	-1.093725	1.52385	-0.30397	1.044	-0.59355	0.41205	-0.60168	0.27782	-1.1003	1.3716	2.7217	-0.231473533333333	-0.25784	0.44564	0.90758	1.2063	0.4804	0.044602	0.056655	0.13544	0.84602	0.79965	0.500755	0.16513	-0.269665	0.62467	-0.34942	-0.3587	1.2724	0.76897	0.827735	1.58375	0.1141815	1.6895	0.2382865	2.1927	1.6113	-0.6567	-1.22390666666667	-1.4476	0.65887225	0.67152	1.40156333333333	0.80932	0.52099	0.18286	-0.42647	-1.1395	-0.296763333333333	-0.723925	-1.0809	0.51379	1.39725	0.57443	0.83833	-0.63649	0.7189	-0.59105	-1.5607	-0.61453	1.366415	0.83766	0.79335	2.6661	0.5083	-0.25785	-0.14649	0.5975	-0.0970866666666667	0.44794	-0.23553	-0.985256666666667	0.37577	-1.275995	-0.60936	2.0018	-0.47285	0.12822	0.180906666666667	0.074299	0.1298575	0.79632	-0.36388	-1.0743	0.40463	0.34706	1.8147	0.44785	-0.7876	-0.4165925	-0.42898	0.32959	-0.57258	-0.13667	0.37961	-0.187040066666667	-1.17984666666667	-0.57276	-0.61342	0.148762645	-0.38043	-0.11075	-0.53676	-0.736195	-0.9948	-0.7343	0.84493	-0.50897	0.19637	-0.1388475	-0.73415	-0.782356666666667	0.460615	-0.850455	-1.120685	0.300805	1.02587	0.78209	0.4107	-0.2276595	0.29426	0.161765	2.0157	-1.1641	1.7468	0.028525	0.243439	-0.3402695	-0.33382	0.4147	0.40528	-0.646906	1.5989	1.1526	-1.2576	-1.00665133333333	2.5742	2.8384	-0.26770697	1.0047	0.84679	-0.0913255	1.2028	-0.27408	-0.83378	-0.31614	-0.20304	0.33692	0.98056	0.17618	0.26946	-0.243203333333333	-0.74323	0.32039	2.112	-0.34855	0.74818	-0.695803333333333	-0.287556666666667	-1.4186	1.0492	-1.4084	0.460615	-0.7867	-1.03865	0.15746	-0.151295	-0.278625	0.021928	0.26797	0.77501	0.39780765	0.52894	-0.6788	-0.70478	1.2724	0.47632	3.426	-0.0491473333333333	0.23403	-0.35235	-0.316086666666667	-0.012959	0.27513	-0.479516333333333	-0.068195	-0.979525	0.0834625	0.21654	0.15397	-0.73152	0.43669	-1.1022	0.80847	0.66249	-0.293793333333333	1.3077	0.88552	0.49453	0.75034	0.095067	0.761183333333333	0.522726	0.82478	1.34015	-0.98557	0.79311	1.339178	-0.482385	-0.31877	1.81993333333333	1.40045	-0.151295	-0.02473	0.021928	-0.350225	0.778566666666667	1.1008	-0.173029666666667	1.2225	-0.4861	0.099048	0.64526	-0.48969	0.025815	-0.814776666666667	-0.31714	-0.40775	0.025955	1.1898	1.9131	0.51583	0.5408675	0.34046	0.47449	0.173185	0.067239	-0.030665	-0.73564	-0.80066	1.5329	-0.10987	0.438935	0.1386256	-0.20366	-1.2501	-0.26884	1.639275	-1.6002	0.488665	-0.02228	0.286137538461538	-0.363405	0.68332	0.3838	-0.92113	0.47921	-0.52089	-0.123750333333333	0.94806	0.78629	0.240869	0.19630915	-0.51343	-0.74323	-0.633395	0.80852	0.66967	-0.1617225	0.8501725	0.574636666666667	0.57329	-0.12732	2.344	-1.3477	-1.4231	0.88932	-0.086422	-1.2557	1.1325225	-0.99696	0.445748	1.1372	1.006	0.86748	0.065759	-1.4875	-0.484724142857143	0.73247	-0.156962025	-0.30602	-0.033443	-0.48448	0.48007	0.427755	-0.78833	0.62012	-0.22237	-0.46086	1.126655	-0.243055714285714	-0.03453	0.48763	0.43496	-0.66014	-0.26964	-0.10406	1.0622	-0.678265	0.75581	-0.19809	-0.077844	-0.20996	0.36745	-0.39941	-1.5702	0.6785	-0.4182086	0.93623	-0.86183	0.65132	0.24428	0.42181685	2.28026666666667	0.10033	-1.3914	-1.1199	1.4626	0.10133	-0.99078	1.5407	-1.3254	-0.8464895	-0.12716	-0.940215	0.5258525	0.030058	0.36158	0.65152	1.8097	-0.46484	0.952555	1.2724	-0.10629	0.6309	-0.077532	-1.3801	0.10236	1.0188	0.083264	0.5760675	1.5665	1.0049875	0.49107	-0.6732	0.63285	0.397553333333333	0.303653333333333	0.97085	-0.39078	-0.31905	0.830586666666667	-0.33191	-0.24525	-0.97346	1.5299	-0.097605	0.77958	-0.54541	-0.65684	0.526165	0.10313	0.4581095	-0.613413333333333	-0.13963	-1.3003	0.17691	0.89608	0.41107	-0.95866	0.86748	2.0464	0.09527	-0.975125	0.190285	0.4672425	-1.01220333333333	0.00816999999999998	0.387	-1.4376	1.2976	0.56295	0.1655855	0.139192	1.7431	-0.091597	0.569145	0.782485	-0.088307	0.124287	-0.50926	-0.47325	0.015272	-0.61489	-1.08	-0.1957	-0.253660666666667	0.97794	-1.185245	0.97019	-0.22375175	0.84557	1.4247	1.366485	0.78187	0.36745	-0.525263333333333	3.1625	-0.3499	-0.53151	-0.347395	1.9451	-1.06696	0.1421085	-0.381595	0.38387	-0.5271634	-0.93168	1.5376	-0.0992225	-0.74303	-0.191833333333333	0.83375	0.861755	-0.5264	0.18169	-0.66901	0.491835	0.012005	-0.75706	-0.26311	-0.34052	-0.86072	0.871875	0.33692	0.98056	-0.414455	1.3728	-0.261505	1.5881	1.56095333333333	-0.0046455	0.95337	0.121767666666667	0.42451	0.39786	-0.36534	-0.10576	-0.34091	1.2549	-0.591143333333333	-0.0686188333333333	0.4427025	0.46461	-0.25461	0.81547	-0.0645	1.40045	1.9078	-0.151295	-0.350225	0.55539	-0.29286	-0.014375	-0.596941666666667	0.082526	-0.691634	-0.50177	1.8499	1.3728	0.29906	0.53093	-1.4335	0.41445	-0.53646	-0.15178175	2.5968	0.64117	-0.28859	0.38196	-0.88804	-0.48565	-1.4182	-0.50897	-0.78821	-0.89423	-0.054791	0.173938333333333	1.007408	1.2325	0.036676	-0.200987733333333	0.15714	0.98142	0.227358	0.54474	0.26924	-0.0875266666666666	0.50008	-0.55204	-0.3882	0.0045784	2.0869	1.0298	1.0279	0.190496666666667	0.61785	-1.4128	0.300022666666667	-0.228755	-0.385428	0.98628	-0.5056875	0.46352	0.60366	0.3012	0.430300666666667	0.75031	0.79073	0.515415	1.6766	-0.34025	-0.138045	-0.456695	-0.68902	-0.395745	1.2857	-0.75483	0.032298	0.050105	1.489	-0.336675	0.103955	-1.010935	1.0198	1.6747	-0.29027	-1.0296	-0.026857	0.230343	0.20813	-0.66132	0.40024	-1.2072	1.6861	-0.031752	1.3717	0.799423333333333	0.18313	1.3293	-0.012825	-0.20327	0.803735	0.27103	0.12116	-0.074705	-0.78943	-0.5706995	-0.612835	0.37563	-1.20199	-0.61761	1.5123	0.6141	0.48526	-0.015889	0.565371666666667	-0.518455	0.381267	0.536095	-0.7816825	-1.23153333333333	0.8233	0.98255	0.9354	-0.297745714285714	-0.696825	-0.979525	-0.50371	-0.81836	-0.198006666666667	0.65072	-0.157496	1.3578	-0.60751	0.60868	0.040144	-0.62417	1.5773	0.59085	-0.347789266666667	0.1121	0.77124	0.7443	0.1075365	-0.27905	0.251465	0.55306	-0.954435	0.47643	-0.702035	-0.78557494	-1.14305	0.07716825	1.1802	2.1129	0.83608	-0.614216666666667	0.5993885	0.19669	0.07859	-1.4431	1.4187	2.14895	-0.51432	0.675985	-0.74244	0.7158	-1.1723	0.069872	0.25628	0.03354	-0.323336666666667	0.81208	0.99527	0.29835	0.514943333333333	0.717755	0.55696	-0.0727666666666667	-0.56575	2.4957	0.12476	0.032622	1.7224	0.09527	0.11693	0.803675	0.5928	0.066663	-1.21385	0.53897	-0.272094	1.02587	0.334740333333333	1.6482	0.76897	0.20791	1.0135	2.1762	1.372335	2.1102	-1.269	1.5455	0.467915	0.54709	-0.0561025	0.16697	0.31982	2.6255	-0.169464	-0.25591	0.271203333333333	-0.662601	0.3532	1.2416	0.37278	0.760386666666667	0.723645	0.5962125	1.5712	-0.00726333333333333	1.133875	0.85421	1.0333055	0.55595	0.79643	0.697386	-0.734915	0.448103090909091	-0.94008	-0.56811	-0.46857	-0.54239	1.08133666666667	0.93932	0.42221	0.01998	0.15979	-0.314169912	1.167	-1.42365	-0.735425	0.09158305	-1.0762	-1.23153333333333	0.20172	0.00643533333333335	0.48479	-1.2082	-0.56999	0.562795	-0.115172	-0.143283333333333	0.071198	1.149385	-0.71446	0.6407	-0.53695	1.343	2.3893	-0.19652	0.64128	-0.843297666666667	-0.0038916	0.946365	-1.0354	0.88272	-0.18198	0.23403	-0.40724	-1.45785	0.37227	0.25085	-0.90085	-0.589955	-0.328506666666667	0.060153	-0.54022	-0.076672	1.4493	1.3864	2.1416	0.57255	-1.0023	0.64128	0.14054	-0.810253666666667	0.553465	-1.1869	0.06879	-0.52419	2.1804	0.14745	0.61051	-0.1137315	-0.36693	-0.89196	-0.088307	1.4642	2.106	0.1195	1.6714	2.2979	0.573225	0.86345	0.49719	1.136305	0.513227	0.0013368	1.5689	-0.4394275	0.12272	-0.0030247	1.0186	0.54921	0.5307295	0.29436	0.8316	-0.13204	0.434026666666667	1.5817	-0.92704	-0.11967	1.1295	0.55549	-1.5156	1.21152666666667	-0.87125	-1.0447	-0.67877	0.70932	0.88447	1.2655	-0.89141	1.2855	-0.92026	-0.908805	0.812615	-0.40375	-0.883165	-0.725275	-1.30885	-0.379190714285714	0.83766	0.79335	-0.14649	-0.85186	-0.55595	0.5975	0.44794	-1.264	0.1503	0.902	0.0341466333333333	-1.0447	-0.33291	-0.67877	0.70932	0.022358	0.60926	0.682795	1.2655	-0.908805	0.27411	2.0018	1.79433333333333	-0.722848	-0.46774	0.49617325	0.617316	0.062275	1.6272	0.4288595	0.584455	-0.601595	-0.4150654	-0.21819	-0.031114825	0.63573	-0.94832	3.24595	9.30000000000028e-05	-0.117806966666667	0.23186	-0.56163	-1.385	0.6157	-0.392465	-0.70295	-0.17226	0.1167825	-0.51279	-1.3716	0.4924875	-0.92522	-0.21585	-1.053	-0.23187	-0.196235	-0.6758	0.13002	2.1659025	-0.205636	0.080938	-0.70869	-0.60168	0.27782	-1.1003	0.07352	1.3716	-0.231473533333333	-0.25784	-1.0895	0.28827	-1.0918	-1.1504	-0.560873333333333	0.05685	2.0843	-0.700215	-0.2656885	-0.07457	0.22646	0.54572	-0.44739	-0.236115	-0.064792	0.88552	0.0716466666666667	0.169471	-0.14911	-0.589955	0.356076666666667	0.110937454545455	1.75247333333333	-0.160230666666667	-0.95756	-0.173029666666667	0.74888	0.40732	-0.86661	0.300925	0.56706	-0.603966666666667	-0.261505	-0.15949675	0.38468	-0.39002	-0.83286	-0.70136	-0.827665	0.448103090909091	-0.0922675	-1.2964	0.23699	0.530775	-1.1443	-0.41673	-0.50897	-0.082513	-0.596766	2.258025	0.58264	0.377295	3.387	0.97794	0.22433	1.4642	0.87278	-1.6798	-1.2165	-0.97006	1.12214	0.509005	-0.931286	-0.62398	-0.51476	0.56377	-0.3259	0.066255	-0.13748	0.893743333333333	1.1176	0.5666	0.35346	-0.838565	-0.40724	-1.45785	-0.66913	-0.20876	0.35441	-0.45431	0.27622	-1.2174	-0.057455	0.49292	0.655325	0.723645	1.133875	0.82109	-0.15511	-0.12387	0.80151	-1.4476	0.663855	1.22032	-1.593	0.81798	0.34596	-0.052794	-0.49617	0.3077784	0.927155	1.573	-1.0436	0.73336	-0.08020625	-1.00439	-1.44955	-0.2758451	0.747265	0.30282	1.4155	-0.20996	1.0279	0.907205	0.083264	0.44704	0.776745	-0.00178	0.87596	-0.62358	0.220289	0.010173	0.70369	0.0517775	-0.657273333333333	-0.56229	-1.22390666666667	0.53636	-1.42985	1.22	-0.40415	1.8097	-0.60382	-0.382856666666667	0.16513	0.62467	0.11541	0.23303	-0.15893	0.40624	0.064127	-0.095527	0.18286	-0.1319	-1.00385666666667	-0.7318125	-0.387581826666667	-0.13541	1.3394	0.53532	0.56706	0.82363	-0.87105	0.66018	0.36995	-0.96263	-0.48753	0.91725	2.3029	0.70117	-0.13988	-0.95425	1.2347	0.85421	-0.42544	0.888954	0.47626	-0.82288	-0.30014	0.25782	-0.76798	0.66692	0.3636	-1.4363	0.77727	-0.316086666666667	0.930405	0.7953	0.8714	-0.44746	-1.1003	0.33282	-0.01291	-0.15966	-1.7639	1.030005	-0.166014	-1.4039	-0.50814	0.48895	-0.6788	-0.979525	-0.512515333333333	-0.93168	-0.374378	1.3379	1.72656666666667	0.20273	-1.0836	-0.154823333333333	0.5043	-0.55832	-0.020035	-0.361695	-0.149461	-1.105655	1.126895	0.663855	-0.909873333333333	1.1156	0.542026333333333	-0.81307	0.444273333333333	-0.566823333333333	0.812615	0.8276915	0.503	-0.5178565	-0.608127	0.39513	1.3005	1.5386	1.4817	0.98438	0.314105	0.57932	-0.54498	-0.0205433333333333	0.07189	-0.57258	-0.73337	0.39689	0.40624	0.44555	0.064127	-0.095527	0.28132	-0.1319	0.53093	-0.074075	0.13544	-0.1275108	0.70997	-0.86322	0.28784	1.6069	0.281476666666667	0.922755	-0.83286	0.52853	0.5488038	-0.6732	0.656878966666667	0.397553333333333	1.861	-1.13882	0.058075	0.141828	-0.015889	0.525874	0.05964	-0.60132	0.02256	0.97246	-0.23739045	0.39689	0.40624	0.44555	0.064127	-0.08065	0.5947	0.5947	0.97748	0.066663	0.80403	0.52157	-0.159505	0.59678	1.2063	0.4804	0.2067385	-0.03433	2.15383333333333	0.3377	2.2471	-0.36587	-0.104673333333333	0.025355	0.035276	-0.026857	0.4133	0.69641	1.0482	0.26581	0.69226	0.58314	0.05847	0.48485	1.0347	-1.3751	0.27682	1.33543333333333	-0.39787	0.25256	0.838443333333333	0.20812	0.55344	0.62467	-0.30294	-0.30136	1.1298	-0.029307	-0.22189	-0.487633333333333	-0.11075	0.6501775	-0.31861	0.56152	-0.03068	-0.527633333333333	1.1266	0.55619	0.23363	0.6439525	-1.2072	0.55549	-0.46491	0.3539225	0.541113333333333	-0.51942	0.45216	-0.44629	0.2302075	-0.12697	-0.1656195	0.792663333333333	1.8039	0.60666	0.893743333333333	0.47342	-0.92655	0.0780675	-0.89419	0.8811275	0.65782	0.074299	0.74748	0.504818	3.3123	0.063905	0.62648	0.30086	0.547995	1.6034	-0.239306	1.2811	-0.25461	-0.31354	0.8878	-0.3122675	-0.12054	-1.19205	0.461616666666667	0.29889	2.46344833333333	-1.6631	1.3697	0.33835	0.232753333333333	0.789145	0.7443	0.1075365	-0.32071	-0.225801	0.045133	1.2079	0.103686666666667	-0.15533	-0.383853	0.45789	0.3601407	-1.2082	0.247887142857143	0.72644	-0.19303	1.2052	0.85581	-0.13486	-0.189045	0.14905	1.2080225	-0.64864	-1.3416	-0.82385	-0.9354	0.1007	0.60666	-0.77829	0.60794	1.4465	0.92263	0.63555	0.34581	0.99063	-1.21385	-0.646645	-0.177805	0.53897	-1.2174	-0.339940333333333	1.4426	0.566233333333333	0.40592	1.7466	1.4224	0.585565	0.6439	0.55136	0.756935	-0.53791	0.24464	-1.18355	2.0436	1.2503	1.8586	0.3832925	0.0725	-0.49617	-0.3295	0.0598776666666667	2.1669	0.13378	-0.7795	-1.4431	-0.13171	1.37175	-0.433765555555556	1.3397	-1.1424	0.58066	-1.268	-0.96061	0.248809333333333	0.74143	0.697386	-0.46232	0.650453333333333	1.3739	1.7604	-0.336675	-0.51546	-0.4992855	0.10082	1.1372	0.86518	1.59063333333333	-0.1939505	-0.132805	-0.515035	-1.2085	1.26583333333333	-1.4099	0.0055153	0.81507	0.11541	-0.427014666666667	-0.3854275	0.57443	0.818205888888889	-0.030438	1.4167	-0.11767	0.3694342	0.445748	1.3812	0.331193333333333	0.69367	-1.5831	0.040655	0.576716666666667	-0.34855	-0.13541	0.010674	-0.18895	-1.4889	0.320305	-1.7632	0.98306	-1.42915	0.567716666666667	-0.701175	-0.633859333333333	-0.84561	-0.921093333333333	-1.5492	-0.40322	0.23228	-0.8596145	1.0097	1.3003	0.65101	0.682105	2.0843	-0.700215	-0.63288	0.84007	-0.2656885	-0.16279	-0.06931	2.6584	0.183866666666667	-0.926395	-0.15979	0.65625	-0.068787	0.818057666666667	1.1586	0.74784	-0.84331	0.46854	1.9984	1.6766	-0.228455	0.903095	0.69906	-0.15853	-0.62715	-0.398685	0.601036	1.13387	-0.377436	0.282708333333333	1.1415	-0.37198	1.3769125	0.54474	-1.1723	-0.00509999999999999	-0.12948	-1.14229666666667	-0.665596666666667	-0.51718	-0.358435666666667	1.8188	1.6167	-1.445	0.61451	0.26644	1.9352	0.81589	0.17738	0.010189	0.00766	0.83892	0.57098	0.40824	0.5008	2.0955	0.237735	-0.16284	2.22205	-0.53202	0.78263	0.067398	0.455940111111111	-0.3519335	0.25279	-0.611296666666667	-0.400043333333333	-0.2180775	0.340165	-0.11512	1.0177525	1.7987	0.895535	0.97019	-0.34704994	0.46976	1.43143	-1.18098333333333	-0.226123333333333	-0.42845	0.253426666666667	-1.2456	0.16161	0.953415	-0.29305	-0.261205	0.14588	1.1543125	-1.5116	1.047235	-1.1642	-1.2809	-0.7912	-0.73415	1.06936	0.20172	-1.235	0.48479	0.67778	0.87973	-1.7497	1.7863025	2.3342	-0.04846	0.68899	1.27903666666667	0.1163	-0.15154	0.28736	0.3077855	-0.25887	0.53105	-0.168924666666667	1.69255	0.97794	0.22433	1.4642	0.73362	0.1654	0.81599	0.5768	0.543065	0.12881	-0.15178175	0.16066	1.5578	-0.464645	1.6039	0.031412	-0.78595	0.826555	0.54202	-0.008825	0.65152	-1.2528	0.036035	0.36158	2.4057	0.6431	-0.427014666666667	-0.407615	0.28812	0.52845	0.35783	-0.98233	0.8940875	-0.037341	-0.29694	2.0123	-0.53005	0.81784	0.371370666666667	-0.65333	0.12301	0.72251	0.8402	0.61961	0.724543333333333	0.49868	1.6274	0.13023525	-0.91625	-1.1906	0.025815	-1.3144	-0.66054	-0.814776666666667	0.6376	0.460615	0.26235	-0.850455	0.11378	-0.70686	0.042965	0.35288	-0.63409	0.98056	0.66257	1.4685	-0.434955	2.0816	0.21061	0.48873	-0.0923999999999999	0.04184	0.39529	-0.870815	-0.68728	0.11181	1.28	-0.52089	0.096079	0.26598	-0.5489125	-0.73675	1.1244	0.58831	-0.27959	-0.1624	0.7795	0.7443	0.1075365	1.37553095	0.26901	1.4094	0.43669	1.7186	0.41323	0.323966666666667	0.85298	1.18355	1.1461	0.9484732	0.437145	1.133875	1.21614	0.22297	-0.20225	0.271746666666667	-0.983196666666667	-0.529005	-0.519215	-0.22572	-0.722923333333333	0.541113333333333	0.29812	0.31184	-0.646645	-0.88804	0.94229	-0.00752549999999999	-0.5055575	2.1619	-0.55062	-0.40764	0.48255	0.61541	0.46206	1.00061	0.34636	-0.15238	0.99406	-0.013417	0.1578345	0.86749	-0.046263	0.7775575	-0.919033333333333	0.07655	1.03859375	1.9954	1.18536333333333	0.31775	-1.244	0.978876666666667	-0.51263	0.021928	0.739665	0.20818	0.060654	0.724345	1.9261	-0.5104186	-0.595316666666667	-0.79046	0.06262	0.0091284	0.98557	-0.6592	0.470065	-0.157915	-0.17312	0.18804	-1.0192	1.0363	-0.18479	0.83266	-0.17386675	-0.36718	-0.51343	0.398045	-1.0849	-0.90862	-0.242916666666667	0.29874	-0.2423075	0.503086666666667	0.9896	1.0523	0.5008	1.606	0.95216	2.3147	0.3377	0.71039	-0.9747	-1.1052	1.8199	1.3265	-0.111001666666667	3.37205	0.16523	-0.1073	-1.148	1.7262	0.26906	0.25039	-1.4153	2.3244375	1.4504	-0.29248	1.7308	-0.852146666666667	0.260942	-0.57812	0.96596	-0.407615	-0.23991	0.236535	1.5294	-0.22963	0.0815	0.72138	1.28095	0.44564	2.0157	0.398536666666667	-1.271	1.14709	1.4187	2.14895	1.2082	0.124975	-1.1415	-1.15705	0.52937	1.11581	-0.598496666666667	-0.05616	0.22377	0.1143	0.50518	-0.16683	0.56385	-0.92025	0.1475175	1.0744	0.18671	1.2107	0.63208	0.30086	0.11834	0.16513	0.62467	-0.427014666666667	-0.8422	0.59604	-0.2997	0.897293333333333	-1.4745	0.71039	-0.013556	-0.52341	1.9998	-0.97422	0.85555	1.3379	0.18353	-0.27905	-0.025064	0.76058	-0.72151	-1.1026	-1.0671	-0.84887	0.650453333333333	1.59063333333333	1.83783333333333	-0.0862966	-0.50602	-1.013175	-1.1014	0.45395	0.15027	-0.13561	1.8948	0.29005	0.684178333333333	0.41215	-0.377436	0.282708333333333	1.1415	0.96277	-0.85619	-0.40738	-0.25052	-0.482736666666667	0.659186666666667	-0.047265	0.27259	0.64566	0.684655	-0.25173	1.2503	0.064031325	0.423395	0.42221	0.17526	0.77424	-0.314169912	-0.099808	0.672443	0.22342	-0.61753	0.26408	-0.70782	2.1106	0.2488935	0.55244	-0.98457	0.51168	-0.983196666666667	-0.519215	-0.70353	-0.234165	-0.60382	-1.10013333333333	0.803675	1.4314	1.5176	0.102095	0.427825	-0.00509999999999999	-0.43399	-1.05124	0.814843333333333	0.085929	-0.03480094	-0.0068047	-0.30041	-1.126595	0.3585	2.4494	1.1441	0.247783333333333	-1.3337	-0.086061	0.215856666666667	0.719823333333333	-0.38956	0.01264	0.45899	0.285585	0.44692	0.38331	-0.09047	-0.113653333333333	0.149004333333333	0.040117	0.67362	0.20226	-0.4483275	-0.42239	-0.8505	0.330685	-0.17801	-1.0651	-0.92091	2.4316	-0.56955	-0.59364	-0.129263333333333	-0.196235	1.22954	0.82348	-0.034875	-0.018525	1.1461	0.77783	-1.4242	0.25548	0.80528	0.423395	0.35346	0.64689	-0.838565	-0.5512	-0.66913	-1.05725	-0.71521	0.74532	-0.38579	-1.2315	0.096289	-0.5837	0.0147133333333333	0.60674	-0.39941	-0.19154	-0.85565	-0.023831	0.031814	-0.84701	0.7775575	-0.919033333333333	-0.58145	-0.7465	-1.5676	1.1441	1.4426	1.3077	2.7649	-1.1952	0.19593	1.6493	0.707805	1.2857	1.2503	-0.056942	0.895535	1.3111	1.0966	-0.68339	0.66277	0.13348	0.5296175	0.724543333333333	0.78556	0.122936	0.52829	-0.83286	-1.221145	0.3214	-0.311705	-0.00055856	-0.619933333333333	-0.43208	-0.34252465	0.55696	0.61074	0.29686	-1.266	1.0335	0.83619	-1.126595	-1.06696	2.3947	0.80927	-1.2456	0.16161	0.953415	-0.13355	0.54474	0.423395	0.57077	1.3293	-0.012825	1.372335	-0.63568	-0.30294	-1.5697	-0.0096747	-0.5764	0.9484732	-0.17066	0.69367	-0.54083	0.2699775	0.43167	-0.22998	0.65132	-0.58483	0.69114	1.4721	0.8316	0.59452	0.38274	-1.2651	0.504785	0.8940875	-1.4363	2.7217	0.76258	0.528156666666667	0.082855	0.050768	1.5176	-0.261505	-1.0295	-0.88824	1.8329	0.44447	0.30084	-0.27449	-0.58145	0.327346666666667	-0.7465	1.3177	-0.96718	1.2528	1.1053	-1.2089	1.7634	0.44284	0.022455	0.382936666666667	-1.047945	-0.75584	0.11541	-0.15893	0.55539	9.30000000000028e-05	-0.117806966666667	0.032358	0.74683	-0.4443	2.4069375	0.075682	0.41518	0.0886750000000001	0.47577	0.93088	0.36653	-0.085	1.8115	2.2733	-0.0205433333333333	0.54706	1.6052	0.757772	-0.3321	0.03018475	0.057345	-0.95743	-0.77731	-0.6524	-0.65918	0.79276	1.3173	0.02976	-1.0192	0.3389	-0.7240535	0.239468	-0.46867	0.70224	-0.72716	2.096275	0.33559	0.38839	-0.57345	0.47554	1.77593333333333	0.57008	-0.12538	1.20545	0.069555	1.0637	1.1075	1.2794	0.42897	0.84029	0.49929	-1.05132	-1.1703	0.55136	-0.53791	-0.93473	1.1261675	0.129995	0.174743	-1.2109	-0.13148	-0.926395	-1.30885	-0.07225	1.1457	0.156463333333333	0.9806	0.501265	0.6332925	0.05685	1.6164	-0.23094	1.16285666666667	0.0519698	1.61915	-0.710986666666667	2.0564	-0.4599222	-1.047945	-0.94588	-0.33763	0.58416	0.15185	0.195157	-1.0129	-1.01664	0.73161	-0.3259	0.066255	-1.0977	-1.0739	-0.61145	-1.6362	1.5123	0.15215	0.6141	0.52178	-0.003084	0.999486666666667	0.625363333333333	-1.5372	0.0055153	1.3612	1.2569	-0.7007985	0.49335	1.786	0.3585	2.4494	0.851224	1.34858	2.35363333333333	-0.40278	0.4107	-0.2276595	0.29426	0.161765	-1.1641	0.623	-0.16682	3.3123	0.25094	0.81968	1.3612	0.44168175	0.084039	-0.12834	0.084481	0.63697	-1.4494	-0.61486	1.12497	0.0834625	-0.061653	0.9337	-0.13865175	-0.401595	-0.37589125	-0.318076666666667	-0.62024	0.385645	1.0049875	3.6319	-0.114235	0.45625	1.7193	-0.3610175	1.3379	-0.83633	0.20116	-0.26633	-0.37632	0.55619	-0.297671	-0.25814	-1.6208	0.13013	-1.0212	0.66919	1.04791666666667	-0.40350075	-0.67196	-0.45558	-0.64293	-0.62555	2.0474	0.29815	0.782485	0.69608	0.26204	-0.467385	1.3769	0.0271485	-0.73252	0.0834625	-1.6265	1.8118	0.059609	-0.242246666666667	0.302125	-1.1231	1.38978	1.5665	-0.40724	0.37227	0.25085	-0.24143	-1.2407	-0.5393	0.81547	0.40299	-1.034765	0.84007	0.38486	0.053255	-0.4743125	-1.038275	0.233958	-0.44612	0.26946	0.7251	0.070843775	-0.74323	0.61045	-0.837165	0.32039	0.688320666666667	-0.94308	-1.4363	1.7428	0.56267	0.6635	-1.262095	0.38849	-0.32965	-0.46738	3.5647	-1.0088	1.06455525	0.233958	1.126895	-0.4443	0.28133	-1.1215	0.39164	-1.5055	-1.0139	0.47179	-0.20996	0.90935	-1.2743	0.1576725	0.24223	1.5665	0.19179	0.7189	-1.5607	-0.36169	-0.89423	0.173938333333333	-1.32028	0.19195	0.632403333333333	2.6006625	0.46352	0.10944	0.500952333333333	0.99791	1.5318	-0.38203	0.23363	0.217386666666667	-0.13992	0.19179	-0.7007985	0.30531	0.5619524	-0.74653	0.56428	-0.14362	1.6541	0.57703	0.63208	0.6465	-0.9857	0.99063	-1.10942	-1.1336	0.42141	-0.62618	0.13434	-0.545383	-0.16974	-1.4411	0.29864	0.067272	0.89725	0.85182	0.41518	1.17839575	0.92298	0.11179	-0.38559	-0.85038	-0.4324078	0.0519698	0.84916	0.11294	1.0328	-0.76431	0.70901	-0.18749	0.278218333333333	0.92579	-0.5047025	0.075682	-0.039065	-0.1123755	1.0048	-0.12387	0.125395	0.35231	-0.30845	-0.505018	0.80852	0.66967	0.78738	-0.69631	0.39786	-0.36534	3.144225	-0.58668	-1.4114	0.04184	0.39529	-0.164775	-0.100335	0.27907	-1.1959	-0.962035	-1.3806	0.0670816666666667	0.569793333333333	-0.47503	-1.1348	1.1101	-0.2209	-0.8552	0.26792	0.83657	-0.5853325	-1.0776	0.77424	-0.44008	-0.870855	0.4044425	2.2819	1.8365	-0.699405	-1.16695	0.30906	2.136335	1.8066	0.58808	-0.36388	-1.2414	-1.2456	0.16161	0.953415	-0.29305	1.187	0.07352	-0.231473533333333	-0.25784	-0.4324078	0.067471	-0.095123	-0.37589125	-0.318076666666667	-0.62024	0.35423345	-1.2174	-0.527633333333333	-1.0003	3.0104	-0.25052	-0.81295	-1.5603	0.40835	-0.75511	1.0523	0.94215	-0.472823333333333	-0.135896666666667	-0.731736666666667	0.56574	-1.3649	0.436523333333333	0.173185	0.168341333333333	0.14055	2.1669	0.939471	0.13378	-0.7795	1.165815	-0.328475	0.734525	-0.064862	0.43015	-0.467385	-0.73252	0.29835	1.045076	0.22365	-0.48649	-0.2688	-0.13087	1.694	-0.64864	1.24966333333333	1.6094	1.219	-1.5629	-0.493709	0.95096	-0.872595	0.61405	1.861	0.88226	0.130065	0.058075	0.141828	0.98084	1.14913	-0.36006	-0.126093333333333	-1.1172	0.16539	1.7023	0.09527	1.4107	-0.1179	-1.5607	-0.024488	-0.660075	-0.758	0.76404	0.93623	1.5234	-0.35747	-0.57972	-0.495734666666667	-1.17984666666667	0.194886333333333	-0.0601439999999999	0.41071	0.85182	-0.407802333333333	0.057245	0.29738	-0.45502	-0.306238571428571	-0.7376535	-0.96518	0.079877	-0.926713333333333	0.44898	0.31288	0.52195	0.626595	-0.39779	0.93689	0.53595	1.1409	0.12341	-0.131595	-0.198368	0.329601	0.0296193333333333	0.37117	1.3528	-0.555803333333333	0.77073	0.41467	2.1927	1.6113	0.843365	1.3636	0.30469	-1.6234	0.074099	-0.025963	-0.74435	1.0814	-0.316086666666667	-0.25052	1.2434	0.48458306	0.92292	-0.211484666666667	-0.18871	0.2150135	-0.0628435	-0.263155	0.728041666666667	1.5014	-0.64327	-0.34455	0.13918	-0.320835	-0.435146666666667	0.81584	-0.877055	-0.518455	0.78032	0.93029	-1.5253	-0.69412	-0.0139395	0.94792	-0.95866	0.86748	2.0464	-0.070604018	0.2699825	-0.527403333333333	0.530748	-1.2538	0.77945	-0.13067	-0.41936	-0.071921	1.4225	0.61007	-0.18749	0.278218333333333	0.69222	-0.94969	2.3802	0.32527	0.9739	-0.54768	-0.95999	-0.613413333333333	-1.103	0.17987	-1.096	-0.564165	-0.4477	0.84716	0.18728	0.88501	0.43372	0.31827	0.554346	-0.424136666666667	-0.65819	-1.0354	-0.18198	0.05179625	0.40462	0.12595	-0.6524	1.73815	0.79276	1.065	-1.2402	-0.75483	-1.4339	-0.76282	-0.8143478	0.47577	-0.60168	0.27782	0.7953	0.8714	-0.44746	-1.1003	1.25582	1.3716	-0.173029666666667	-0.765505	-0.765505	1.123028	0.7153	1.4592	1.7112	1.070815	0.0660333333333333	2.4069375	0.075682	-0.098595	-0.5901	-1.3659	0.5296175	0.32415	1.63089	-0.48557	-0.91409	1.0328	-0.76431	1.0832	-0.0454125	0.52915	-0.647437	-0.4149	-0.22629	0.47217	-0.19652	-0.15533	1.5935	0.43081	-0.695803333333333	1.0554	0.07967	1.20545	-0.00571499999999998	0.03804	-0.149953333333333	0.21657	-0.608075	-0.0220633333333333	-0.8085	-0.31861	-0.54768	0.232163333333333	-0.95999	0.567716666666667	0.145345	-0.13508	-0.34338	-0.29831	1.2056	-0.348573333333333	-0.129868333333333	-0.70337	0.99987	0.06273	-1.20425	-0.036173	-0.149835	1.101565	-0.95412	0.55396	-0.388241833333333	1.3026	1.3159	1.1724	0.33009	-0.544434333333333	1.7683	-0.38971	0.40776	-0.02028	2.64106666666667	0.253033333333333	1.05662	0.37977	0.358766	0.11181	-0.11495	0.24744275	0.710443333333333	-0.31548	0.28349	0.3601407	-0.146965	1.81993333333333	0.468395	0.62497	1.6052	0.214765	0.40227	-0.0022063	0.208201166666667	-0.29183	-0.468136666666667	-0.028445	1.29201333333333	0.85666	-1.2085	0.174302	-0.80397	-0.50926	-0.57812	3.1231	0.69906	-1.1799	0.21255	-0.39779	0.93689	0.53595	1.93855	-0.22955	-0.126093333333333	-1.3758	2.41415	0.716927	-0.091725	-0.48236	0.462872	1.16275	-0.55832	-1.5134	0.8359525	-0.012959	-0.508625	0.318265	0.58084	0.335765	-0.75596	-0.751943333333333	0.2834575	0.40462	-1.5772	1.1564	-1.4126	0.54445	1.1785	0.69581	-1.5592	-0.466486666666667	-0.297971	0.6141	-0.13377	0.30908	0.08868805	0.94142	0.47257	0.236245	0.725372	0.606345	0.73247	-0.66567	-0.45201	0.388968	-0.85215	0.46591	0.61982	-1.3916	-0.015125	0.62384	-0.45705	-0.49992	0.82495	-0.70339	-0.19399	-0.9354	0.1007	0.60666	1.192	-0.1949795	1.0061	1.5018	1.1732	2.4922	0.08235	-0.29726	0.32056	-0.73794	1.338737	0.851224	1.553	2.3147	2.98093333333333	-0.337865	-0.548855	-0.346155	-1.0889	0.0994033333333334	-0.74333	1.0049875	3.6319	-0.114235	-0.6758	0.0505	1.48943333333333	0.079652	-0.12706	0.29729	-0.2888	0.81589	-0.598475	-0.43642	0.69251	-0.66054	-0.621506666666667	0.453703333333333	0.3145	0.103686666666667	-0.5213929	0.2123	-0.138045	-0.52865	0.90724	-0.55114	0.819705	-0.99724	0.03122	0.78821	0.040117	-0.214076	0.349395	0.93476	0.17426	-1.445	-1.3003	-0.266370714285714	0.52699	-0.92857	-0.62948	0.024895	-0.16672	0.741576	-0.0032832	-0.393535	3.0556	0.972875	-0.75511	0.26053	1.6018	0.421275	-1.4875	1.3044	1.1789	-0.81792	-0.19515	0.30277	0.54202	1.6493	0.707805	0.59527	-1.0192	0.51041305	-0.30495	0.69923	-0.5764	2.282	1.406	-0.67055	-1.269	1.5455	0.467915	0.38468	-0.39002	-0.70136	-0.602165	1.44245	0.178763333333333	0.5122969	0.275755666666667	0.8878	-0.12054	0.49913	-1.103	-1.096	-0.12577	0.000594999999999994	-1.1715	0.0704166666666666	0.84489	0.740346666666667	-0.32405	0.302075	1.5773	0.59085	0.0517775	-0.13377	0.30908	0.77012	0.955885	0.08868805	-1.3003	0.94142	1.1118	0.47257	2.2073	0.236245	0.78227	0.725372	0.606345	1.5363	0.063869	-1.454	2.6737	0.86748	-0.10311	0.3696	-0.2888	-1.5551	1.6034	0.0099522	0.85298	-0.243203333333333	1.2642	0.3083	0.622235	2.1848	0.0780675	0.80269	0.5423646	-1.0045	0.737325	-0.145432	-1.4934	-0.00752549999999999	1.5893	-1.4635	-0.59363	0.54709	-0.0561025	0.527505	1.6909	0.79342	0.47585	0.8982	0.43566	0.6407	-0.53695	0.64886	0.41446	-0.28518	2.36422	0.74755	0.238545	0.36158	-0.360903333333333	0.659186666666667	0.60315	0.64566	0.320275	0.33422	0.30928	-0.0474896666666666	0.52337	0.49116	-0.70782	0.66231	-1.1185	0.2488935	1.0554	0.07967	-0.518235	0.36391	0.79584	1.6294	0.169366666666667	0.11798	-1.3825	1.93855	0.807665	-0.447905	-1.3758	-0.129868333333333	1.3769125	-0.425	-0.42947	0.1557	0.12376	1.00605	1.8099	-0.881125	0.813695	-0.21113	0.4034	0.80017	2.6444	0.73492	0.98736	1.34805	0.033425	0.62377	0.80286	-1.5772	-1.4126	0.54445	-0.316856666666667	-0.051621	1.3806	-0.22346	0.58264	0.1781775	-0.35457	-0.78595	0.3022805	0.73275	-0.72764	-0.86117	0.78938	0.159815	-0.1194275	-0.576103333333333	1.1509	0.182276666666667	0.4053993652	-0.879985	0.0417925	0.58963	0.28936	1.0739	-0.55114	-0.99724	-0.79863	0.96017	1.2106	0.11834	-0.0038916	0.67786	0.62467	1.40374	-0.770426666666667	-0.188010875	-0.4689365	-0.075906	-1.1915	-1.4437	0.25548	0.423395	-0.031752	0.799423333333333	1.57502333333333	0.18313	0.49067	3.2661	0.514943333333333	0.2438195	-0.931175	-0.08184	-0.755175	-0.97801	-0.507744	1.219	-1.3679	1.117	0.6036	-0.37617	0.64231	-1.0578	0.40049	0.307736	0.069555	0.6501775	0.02254	2.1846	-0.859512333333333	-1.4745	-0.407802333333333	0.057827	0.057245	0.67794	0.8316	0.80841	-0.05953	1.1719	-1.19689666666667	0.150634666666667	0.58831	0.15361	0.15652	0.007435	-0.26368	0.596025	1.37175	0.50749	1.1333	-0.92857	-0.09437	-0.042112	-0.43074	0.038593	-0.8256335	-0.0550166666666667	0.15061	2.6688	-0.523645	-0.03653	0.15766	0.5673	-0.595316666666667	1.1932	-0.725275	-1.30885	0.9181	0.437145	0.23363	0.54826	-0.402893666666667	-0.39786425	0.84787	0.00766	0.83892	0.57098	0.40824	1.7836	-1.3337	-0.086061	0.13219	-0.94832	-0.55204	0.0780675	-0.89419	0.40299	0.29403	0.57813	0.84007	0.638776	-1.269	1.5455	0.467915	0.52845	0.35783	0.8940875	0.555083333333333	0.7953	-0.69988	1.7689	0.87233	0.388615	0.71183	0.1578665	-1.526	0.43572	-1.1871	-0.008825	0.8878	-0.3122675	-1.19205	-0.46609	-0.33654	0.23492	-0.68553	0.89171	0.13142	0.7963	-0.53281	-0.2997	0.897293333333333	0.71039	2.11465	0.00766	0.57098	-0.3124	-0.76866	-0.1352	-0.76866	0.61436	0.84489	0.740346666666667	0.723515	-1.2806	-0.58817	-0.00752549999999999	0.61302	0.24938	-0.20876	0.35441	1.0655	0.8365125	1.7683	-0.38971	0.40776	1.5363	0.95751	0.61761	1.3345	0.025815	1.2063	0.063905	0.62648	0.547995	0.561825	1.05745	0.0429135	-0.139343333333333	0.54709	-0.059688	-0.0561025	-0.7049998	0.13203	1.40156333333333	0.80932	0.52099	-0.145023333333333	1.045076	0.25295	0.96706	-1.3914	1.2426	0.80852	0.66967	1.2416	0.5508925	2.0869	0.099048	0.801775	1.57502333333333	0.64526	-0.12387	0.028525	0.80151	0.27264	-1.4476	0.623	3.3123	1.009381	1.8948	0.684178333333333	0.684178333333333	-0.25887	-0.63459	0.77822	-0.0733	0.014723	-1.3473	1.3715	-0.385428	0.98628	-0.25591	-0.205682271428571	-0.82043	0.50926	-0.752	-0.0922675	0.753045	0.98027	3.0556	0.41518	0.66249	-0.32695	-0.286169	0.639	0.365608166666667	-0.137335	0.29457	0.076415	-0.63569	0.52212	0.190185	-0.20742	1.16018	0.2724385	-0.29305	0.20163	0.761183333333333	-0.505633333333333	0.882036666666667	0.085295	0.91334	0.0749746666666667	-0.460564	-1.3758	-0.565025	0.71093	0.42905	1.1461	-0.356448666666667	-0.188571666666667	-1.41735	0.433326666666667	-0.765526666666667	-0.88869	-0.316856666666667	0.159815	-0.788302	-0.051621	-0.69412	0.050768	1.60912333333333	0.68416	1.360985	-0.58145	0.327346666666667	-0.1098714	1.3177	-0.2673	-0.4182086	-0.82698	0.8209	-0.602895	1.2876	0.350326666666667	1.42415	1.2857	-0.0012155	1.2503	1.8586	0.3832925	-0.056942	1.3111	1.0523	-0.135896666666667	0.59604	-0.37188	-1.1952	-0.38698	0.343285	1.4359	0.377275	-0.355586666666667	-1.107	-0.35663	1.00264	0.525874	0.759314428571429	0.5423646	0.90935	-1.2528	0.36158	-0.804066666666667	1.265	-0.138045	0.014723	-1.3473	1.6984	1.6841	2.76615	1.72643	1.89323	0.90701	0.06872	-0.60035	-0.532395	0.69923	0.49863	8.7596e-05	0.6374	-0.8345	1.2152	0.55539	2.17901333333333	-0.117806966666667	0.47342	0.31309	0.565366666666667	1.10304	0.61051	-0.60925	0.53172	-0.6454705	1.2493	-0.25986	-0.62024	1.3784	0.753503333333333	-0.1325	-0.4645	0.334335	1.13941	-0.0105500000000001	-0.16285	0.088966	-0.5632765	0.63131	-0.36576	1.129575	0.44354	0.32415	0.122936	0.88165	0.96938	0.560175	0.686305	-0.61269	-0.958196666666667	1.897	0.391353333333333	0.62051	-0.25986	-0.62024	-0.0758275	1.068885	0.56069	-0.393866666666667	0.32959	0.88551	0.33282	-0.32168075	-0.57258	-0.5182	0.87078	0.53104	-0.641036	0.149173333333333	2.4148	2.7751	2.348	0.32987	0.86518	1.1202	1.59063333333333	0.0076745	0.44603	-0.88841	1.4208	0.12252	-1.6538	-0.251269	0.52652	-0.5047025	-1.235	0.24796	1.4083	0.986155	0.710336	1.2709	0.034086	0.74683	-0.4443	-0.7912	-0.73415	1.06936	0.7158	0.71428	-1.1723	0.069872	-0.20965	1.5557	0.74675	-0.89211	0.44461	-0.16576	0.56774	-0.047474	2.11465	2.92961444444444	0.00086298	-0.55349	1.8891	-0.167713333333333	2.11465	0.18688	1.03058333333333	-0.468136666666667	0.488665	-0.067053	0.53492	-0.368545	-0.00924199999999997	2.29273333333333	0.039339	0.583895	1.3513	0.27012	-0.21736	-0.518455	-0.093968	-1.226025	0.42116	-0.198265	1.9775	-0.12292	-1.4949	-1.4036	-0.6342	-1.3247	-0.42835	-1.3157	-0.92182	0.711335	-0.94595	-0.31012	0.57114	0.45625	-0.3610175	1.3379	1.33543333333333	-0.39787	-0.89237	0.11336	0.15986	-0.39701	-1.02498666666667	0.74683	0.063869	-0.4443	0.55384	-0.315615	0.405516666666667	-0.196235	0.82348	-0.6758	-0.034875	1.01184	0.79081	1.8891	0.046142	2.76615	1.72643	1.89323	0.11353	-0.21572	1.5214	-0.618176666666667	0.22268	0.27147	0.04261	-0.97566	0.27695	0.319285	1.0328175	-1.40851666666667	0.482347	1.07689	1.61563433333333	0.33935	0.4706725	-1.286	-0.40665	-0.27138	-1.2447	1.8238	0.39951	0.15455	-0.31134	-0.107315	-0.935255	0.13918	1.7602	0.81584	0.28588	1.1072	-0.34208235	-0.30077	-0.1376	0.53595	1.1409	-0.17599	0.454985	-0.4389275	0.395865	2.02715	1.786	0.275755666666667	-1.09134	-0.12054	-0.88869	-0.788302	-0.051621	0.983535	-0.69412	-0.99345	-0.0491473333333333	0.010803	-0.045326	0.49491	0.23403	-0.35235	-0.316086666666667	-0.012959	3.0035	0.11633	-0.87866	-0.71842	1.6482	0.080938	-0.2596939	1.1525	0.63131	0.01322	1.129575	0.388615	0.71183	0.1578665	0.11378	0.46016	0.042965	1.0434	1.163	2.4148	2.348	0.902	0.71154	0.19639	-0.39633	-0.60751	-0.303005	0.60868	1.219	-1.5286	-0.15979	1.9106	1.31334	0.81599	-0.140184653846154	2.3375	0.7834	-0.141417	0.46336	-0.97566	0.32203	1.149385	-0.71446	-0.35471	1.3439	-0.455276666666667	-0.13561	1.8948	0.29005	0.0671999999999999	-0.87908	-1.19689666666667	0.150634666666667	1.5893	-0.141417	0.46336	0.46039	-0.97566	-1.4635	-1.52203333333333	0.576716666666667	-0.0954626	1.4385	0.19179	-0.97024	0.233958	-1.22234	0.7251	-0.4443	0.388615	0.85534	0.71183	0.1578665	0.11294	-1.2089	0.12258	-1.5604	0.161841	-0.12644	0.66002	-0.85969	1.033315	0.31078	0.86151	0.077431	0.96646	1.29649525	-0.18895	0.68578	-1.52203333333333	-1.2693	0.037285	-0.54692	-0.4381755	1.5329	-0.369683	1.7689	0.78229	-0.93381	0.19744	-0.29138	0.72104	-0.1299	-0.21599	-0.79733	-0.67707	-0.23202	-1.5603	0.54348	0.2484725	1.6274	0.601036	-0.86461	-0.91625	-1.1906	-0.525585	-0.28099	-1.5361	-0.095123	-0.11775	-0.1388475	-0.73415	-0.06745	-0.556735	-1.0836	2.5925	0.040429	0.69236	-0.154823333333333	-0.037341	-0.29694	-0.997225	-0.0371375	-0.78933	0.7158	-1.1723	-0.176025	0.069872	0.318265	-0.75596	0.53221	2.3802	0.32527	0.9739	0.93062	2.2162575	0.61319	0.83205	-0.6636835	0.038636	0.321101	-0.50871	-0.941705	-0.026857	-0.73152	0.0807125	0.113015	0.156463333333333	0.23171	1.5603	1.1936	2.112	1.6545	-0.34855	0.52959	-0.041116	0.060153	-0.54022	0.51044	1.48457625	-0.16854	-1.1623	0.75768	-1.7639	1.030005	0.69022	1.7155	1.74035	0.724345	1.9261	-0.5104186	-0.19603	-0.97422	1.3379	1.25226	1.36123666666667	-0.534275	-0.65918	-1.6538	-0.251269	1.109	0.44603	0.16667	-0.88841	1.4208	-0.1507	-0.22237	-0.463745	-0.678265	0.22138	-0.19809	0.72316	-0.32965	-0.46738	3.5647	0.455765	0.567716666666667	-0.701175	0.0780675	0.15643	0.63733	0.0974175	-0.24211	0.42897	0.041425	-0.6262	2.3029	-0.19563	1.6202	0.3154	0.655515	0.71093	1.1461	0.8832405	-0.40024	0.11353	-0.316856666666667	-0.85393	0.0717533333333333	-1.123948	-0.472166666666667	-0.68065	-1.06526	-0.166014	-1.4039	-0.8768	0.48895	0.30766	0.16991	-0.080849	-0.38278	0.19179	0.40637	-0.62618	0.132485	0.580603333333333	-0.158165	-0.51729	0.90747	0.49617325	0.617316	0.24804	0.37391	0.461616666666667	-0.88421	0.501265	0.6332925	-0.11218	1.1071	-0.036173	1.101565	-0.95412	-0.388241833333333	1.3026	1.3159	1.1724	0.33009	-0.544434333333333	-0.081097	-0.31952	0.101795	0.028938	-0.06433	-0.015125	-0.45705	-0.42676	-0.92928	0.103913	-0.989205	0.740075	0.41293	0.0055153	1.3612	0.633725	-0.092445	0.54893	0.357183333333333	-1.26378	0.683654333333333	0.5928	-0.008825	1.1318	-0.04724	0.148743333333333	1.3397	-0.6939	0.20708	-0.0569	1.5299	-0.097605	-0.54541	-0.65684	0.1516	0.526165	1.5299	-0.097605	-0.54541	-0.65684	0.526165	-0.13929	-0.097605	1.4247	0.061909	-0.324795	-0.650685	0.10308	-0.45515	-0.36587	0.541113333333333	0.82546	-0.51942	1.02625333333333	0.84344	0.8359525	-0.508625	-0.4599222	-0.66954	-1.02619	0.58416	0.37625	-0.73938	0.45625	0.14514	-0.3610175	1.3379	-0.46908	1.6467	-0.36911	0.22955	0.44603	0.9878	-0.88841	1.4208	0.239625	-0.61118325	0.75149	2.76895	0.16007	0.27695	-1.635	-0.064845	-1.40851666666667	-0.49617	0.8345	-0.3295	-0.35747	-0.57972	0.376	-0.68339	0.229673333333333	0.5629845	-0.746506	-0.50926	-0.420064	0.015272	0.215328666666667	0.041425	-0.6262	2.3029	-0.23125	0.541113333333333	-0.51942	2.3746	0.38274	-1.2651	0.504785	0.481285	0.603285	-0.90085	-0.312324	1.1563	-1.046	-0.10187	-0.50871	-0.5934176	-1.0177	-1.39	0.30548	1.2644	0.22977	0.417813	0.92298	0.11179	0.986155	-1.792	-0.1839345	1.1092	1.0436	0.4274	0.39935	-0.3402695	-0.46212	-0.82043	0.50926	-1.1849	-0.35239	-0.29726	-0.583645	-0.91358	-1.10068	-0.003084	-0.37869	0.57173	1.1534	-1.246	-0.02283	0.44872	0.87278	0.65608	-1.4672	0.498425	-0.97422	-1.30769333333333	0.18025	-0.0474896666666666	0.52337	1.3301	0.13374	0.89104	-0.2383775	-0.7343	-0.14182	0.11973	-0.337865	3.34806666666667	-0.71488	2.2162575	0.83205	2.29373333333333	-1.2447	-1.2447	-0.106568666666667	-1.3709	-1.02619	0.58416	0.10863	-0.27102	-0.73938	3.1235	2.173	-0.35222	-0.37912	-0.0576366666666667	-0.230125	0.79156	-0.13683	0.433326666666667	-0.627005225	-1.10857333333333	-1.12311	-1.5743	0.304675	-0.55005	0.75293	0.74748	0.504818	2.9582	1.6351	2.4466	0.14243922	0.52652	-0.5047025	-1.235	-0.498149	0.81547	0.40299	0.0016707	0.84007	0.14588	1.1543125	-0.704015	-0.37111	-0.46908	-0.92432	-1.0645	-0.66014	-0.26964	0.12044	-0.084155	0.37821	0.70727	0.69114	1.4721	0.043095	-1.1952	0.78329	0.84844	1.1794	-0.30473	-0.100335	0.290971666666667	-0.94595	-0.62907	1.00426666666667	-0.47022	0.140105	2.08863	1.2849	-0.187395	0.655325	0.70413	-0.8552	-0.22346	0.26792	0.584	-0.78472	0.759685	1.5232	0.28027	1.4679	0.019973	-0.731736666666667	0.56574	-1.3649	1.2245	0.59216	-0.149965	1.4144	1.2103	1.2642	0.3083	2.1848	1.7836	0.82478	-1.3337	-0.086061	-0.0628733333333333	-0.553155666666667	0.92292	-0.322906666666667	-0.18871	-1.1215	-1.293	-1.5055	-1.0139	1.5199	0.838443333333333	0.20812	0.55344	1.419625	0.45263	0.39834	0.31353	0.0147133333333333	0.698267166666667	0.99181	-1.6114	-0.35663	0.273645	0.1167825	-0.4761	-0.11182	1.16285666666667	0.49067	0.064855	0.91088	0.64366	-0.4689365	0.63215	1.93855	-1.1915	0.578801	0.41469	0.922755	-0.54383	0.26809	0.83366	-0.13346	-0.0759845	0.13227	0.39366	1.3573	0.71376	-0.93577	-1.0391	-0.91561	-0.91591	-0.2298975	0.22625	-0.242916666666667	0.18399	-0.017312	0.8209	-0.22955	0.22899	0.72529	0.982905	0.79643	0.697386	0.56851	-0.734915	0.33497	0.074414	1.708	1.1755	0.92596	-0.20876	0.35441	-0.74278	0.20818	0.060654	-0.64788	-0.84331	0.61475	0.584	-0.78472	0.759685	0.98722	-0.50926	0.015272	0.215328666666667	0.12116	-0.074705	-0.731736666666667	-0.267995	0.56574	-1.3649	2.29273333333333	-0.563357333333333	0.039339	-0.18933	0.8826	0.34264	-0.62715	-0.398685	-0.59215	1.8227	2.98495	0.561825	1.05745	0.4036375	0.72715	-0.25674225	2.29373333333333	-1.2447	-1.2447	-0.106568666666667	1.8238	0.90258	1.748	3.4866	-0.501755	-0.823164	0.27907	-1.1959	-0.55197	0.49617325	0.617316	-0.91591	0.7141	0.22996675	-1.2152075	1.56475	-1.28343333333333	-0.29735	-0.11938	-0.98924	-0.56791505	-1.0477	0.468466666666667	-0.870815	0.13813	0.63427	1.16018	-0.689172	0.139829	-1.3228	-0.693066666666667	-0.90783	-0.2673	-0.82698	0.8209	0.22297	0.41754	-0.20225	0.53105	-0.66202	1.69255	0.27476	-0.36006	0.37109	0.9677	2.0461	0.53532	2.1425	1.75635	1.11808666666667	-1.1026	-1.0671	-0.702035	0.37386	-0.78557494	-1.14305	-0.2172	0.96394	0.7443	0.1075365	-0.43208	-0.34252465	-0.78779	1.4593	-1.564	-0.53151	1.9451	-1.06696	0.64231	0.788105	-1.0578	0.40049	0.8061	-0.13146	-0.3499	0.36038	-0.751943333333333	0.2834575	0.40462	0.142792	1.6493	0.30204	1.2857	-0.0012155	1.2503	1.3111	-0.29694	0.185375	-0.997225	1.1186	-0.44739	-0.17386675	-0.3767	-0.064792	-1.0849	0.241365	0.43993	0.89919	0.253425	-0.69259	0.31094	0.8826	0.87017	-0.1125	-0.22427	-0.72057	0.0387366666666666	0.72457	0.77822	-0.0733	1.4901	1.90045	0.14055	0.43081	1.6025	1.0337	-1.606	-0.78546	0.06262	-1.13085	0.0091284	0.042099	0.54348	0.2484725	0.543065	-0.55832	0.55074	0.671	-1.3393	1.0049875	3.6319	-0.114235	0.16239	2.466	0.409096666666667	0.821023333333333	-0.249471428571429	1.368	-0.472166666666667	1.82512666666667	0.16709	-0.4150654	0.5008	2.0955	0.549015	-0.52985	0.307655	-1.0559	0.75187	-0.081969	1.9078	0.20979	0.45644	-0.46191	1.3457	-1.689	-0.87103	-0.31905	-0.86117	0.26773	0.25962	0.04418	-1.06205	0.15652	-0.333375	1.3801	0.75229	-0.90703	-0.60709	1.4476	-0.59105	2.4651	-1.00385666666667	-0.387581826666667	-0.50993	0.80269	0.5423646	1.01867	0.87925	0.096079	0.18884	0.34636	0.99406	-0.013417	1.5773	0.59085	0.285533333333333	0.74683	1.4239	-0.4443	2.173	0.8771	-0.35222	-0.61645	0.384236666666667	0.98557	0.580603333333333	-0.88339	0.470065	-0.157915	-0.7236526	-1.4691	-1.6395	-0.31911	-0.17109	0.088342	-0.25518	-0.98457	0.51168	-0.70353	-0.181576666666667	1.558	1.7416	-0.45671	0.67152	1.0606	-0.34052	0.108786725	0.67152	1.0606	0.70901	1.2362	0.057245	0.29738	-0.30286	0.91906	0.025877	0.26411	-0.3865575	1.7261	0.650453333333333	2.1452	1.59063333333333	1.83783333333333	1.020595	-0.15178175	2.5968	0.92579	1.0124	-0.32259	-0.129263333333333	1.5658	0.70851	0.27943	0.26672	-0.05876175	1.46235	1.2052	0.85581	0.2854486	1.1727	0.2541185	0.34248	1.2926	1.2885	-0.72877	1.4581	-0.10525	0.69818	2.60715	-0.09018	1.7053	-0.559683333333333	-0.47038	0.74683	-0.316405	-0.74292	-0.19736	-0.711313333333333	-0.6955145	-0.73891	0.61961	0.2658961	0.5296175	0.724543333333333	1.175405	0.537245	1.3851	1.29345	0.071951	1.4289	1.26535	0.93407	-0.57689	-0.578045	-0.90862	-0.731736666666667	0.8261	0.56574	-1.3649	-0.60198	-0.94984	1.29649525	1.832015	1.8227	2.98495	0.561825	-0.50489	-0.7844	-0.0263773333333333	-1.29145	-0.51555	-0.254126333333333	0.70717	0.231205	0.745055	0.17617	0.525874	0.759314428571429	0.90935	0.73362	0.29403	0.49303	0.110936	-0.47594	0.01414	0.97972	0.5017435	0.36087425	1.7053	-0.559683333333333	-0.47038	-0.578045	-0.11105	-0.90862	1.7863025	1.0396	1.434	-0.04846	-1.139575	-0.66567	-1.1207	-0.45201	-0.85215	-0.128458	-0.20996	-0.35471	-0.8177	0.260335	0.68596	-0.8177	0.260335	0.35505	1.5299	-0.097605	-0.54541	-0.65684	-0.33732	0.526165	1.5299	-0.097605	-0.54541	-0.65684	0.526165	-0.65375	2.7078	-0.50926	0.015272	0.215328666666667	-0.03480094	-0.0068047	-1.4169	-0.30041	0.351415	-0.753973333333333	0.4589875	-0.50122	1.0332	1.3289075	0.529255	0.23279	-0.312165	-0.7597	0.0072976	0.64811	1.5005	1.1133	-0.1949795	1.5018	1.1732	-0.702035	-1.4795	-0.78557494	-1.14305	0.12376	1.8099	1.408335	-0.881125	0.89742	0.31982	-0.169464	0.24744275	-0.68337	-0.31548	0.28349	-0.629015	1.02466666666667	0.459766666666667	1.897	-1.2883	-0.26836	-0.96159	0.122635	-0.81834	-0.7887	1.12214	0.253472	0.509005	0.8826	-1.2003	-1.03277	0.814843333333333	1.1333	0.8826	-0.719855	0.14769	-0.634623333333333	0.47167	1.606	0.623603333333333	-0.72761	-0.80907	-0.91946	-1.3825	1.0979	-0.1949795	1.5018	1.1732	0.43524	2.26775	0.423925	-1.3914	-1.1199	1.15916	-1.6582	-0.8544	0.099048	-0.42575	-0.58487	0.79503	-0.92182	1.7599	2.4466	-0.384375	-0.0680385	-0.16318	1.31219333333333	0.77574	1.4901	1.9288	1.12050666666667	1.366415	0.14055	1.4814	1.5469	1.6025	0.30039	1.7097	-1.2347	-0.6732	-1.4062	0.70396	0.63285	0.7658	0.397553333333333	-0.44629	-0.12697	-0.1656195	1.1148	0.23911	-0.53646	0.33559	2.90406666666667	2.4522	-0.57345	1.8948	0.684178333333333	0.644493333333333	0.684178333333333	1.0776	0.28898	-0.47963	0.29457	0.67639	0.076415	-0.10989	0.34576	-1.2883	-0.26836	-0.940215	-1.6072	2.2106	-0.53507	0.14905	1.1661	0.037285	-0.54692	-0.074473	-0.4381755	-0.68902	-0.395745	0.520553333333333	0.83608	0.07859	0.82153	-1.6631	-0.182545	-0.49242	0.865215	-0.65464	-0.650405	1.1314	-0.91917	-0.74333	-0.02664	-0.135745	1.2325	0.036676	0.15714	-1.3977	0.065059	-0.75413	0.86236	-0.16044	1.80655866666667	1.0695	-0.371666666666667	-0.34253	-0.014968	-0.077397	0.70552	-0.72367	0.72644	-0.1617225	0.8501725	-0.54498	0.574636666666667	0.050105	0.57329	-0.12732	0.686305	-0.958196666666667	0.14853	-0.51956	0.73819	-0.0144215	0.12376	1.8099	-0.881125	-1.0103	0.47167	1.606	0.623603333333333	-0.75413	0.86236	-0.16044	1.80655866666667	-0.57569	-1.2525	-0.37523	-1.1704	2.29273333333333	0.039339	-0.7318125	0.682105	-0.63288	1.2857	-0.216696666666667	-0.99659	-0.051206	0.40523	0.0417925	-0.059365	0.0800203333333333	0.54508	0.10865	0.14853	-0.51956	-0.0144215	0.77124	0.1075365	0.73754	-0.53597	-0.2604705	0.018848	0.25775	-0.77233375	0.39689	0.40624	0.44555	0.064127	0.623655	-0.095527	-0.1319	0.2395	0.86331	-0.390565	0.49617325	0.617316	1.2933	-0.5585568	0.03565	-0.482685	-0.46191	1.3457	0.68994	-0.67976	2.0461	1.5299	-0.097605	0.3701	-0.54541	-0.65684	0.526165	0.89271	0.62768	-0.1388475	0.977347	-0.87734	-0.2161495	2.17056666666667	2.3203	-0.774255	2.17056666666667	0.020781	2.3203	-0.774255	2.17056666666667	0.077831	2.3203	-0.774255	0.39661	-0.18494	-1.4563	1.40045	-0.151295	0.4804	0.021928	-0.350225	0.59966	-0.64109	-0.154095	0.16239	0.51411	-0.299151428571429	-0.257695	0.236535	0.2768	-1.6951	1.1457	0.268736666666667	0.677298333333333	2.3802	0.830246666666667	0.32527	0.9739	-0.28357	0.2850792	-0.0907	1.26005	-0.98505	-1.1517	-0.31012	-0.8884	-0.39646	-0.50769	-0.47594	0.01414	0.5017435	-0.28468	-0.90371	0.28373	-0.16192	1.18355	0.42905	-1.5525	1.6164	-0.23094	-0.62398	0.497965	0.0768	0.19588	0.47927955	-1.0321	0.014868	0.47927955	0.014868	0.20791	-0.28634	1.0135	1.0188	0.82163	-0.461776666666667	1.0188	0.82163	-0.461776666666667	-0.484724142857143	-0.071436	-1.06205	-0.333375	-0.33819	-0.67976	2.0461	0.2699825	0.8519	0.42765	-0.45669825	-1.6538	-0.251269	1.1669	0.14903	0.8826	-0.650405	-1.1506	1.1314	-0.650405	0.67664	1.1314	-0.650405	0.64391325	1.1314	-0.650405	-0.70779	1.1314	-0.650405	-0.0503686666666667	1.1314	-0.5778565	2.4148	2.7751	2.348	0.529255	0.23279	0.89448	0.94432	2.6444	1.26005	-0.4386	-0.98505	-1.1517	1.4412	-0.915456666666667	1.3708	1.0387	0.821023333333333	0.240385	1.368	-0.472166666666667	-0.1125	-0.72057	0.56712	0.673703333333333	-1.114896	-0.35385	1.343	0.086479	2.02715	1.5644	1.786	1.2642	-0.87515	0.3083	2.1848	0.095067	0.761183333333333	0.522726	0.82478	1.34015	-0.98557	0.79311	-0.810253666666667	0.5016785	0.553465	0.57571	1.40045	-0.151295	0.4804	-0.37939	0.021928	-0.350225	1.16529	-0.633395	1.000095	2.5721	-1.181	0.34248	-0.696655	1.2926	0.34248	-0.21874	1.2926	-0.13667	0.569145	-0.187040066666667	0.16239	0.55877375	-0.299151428571429	-0.257695	0.74748	-0.047793	0.504818	0.03293	-0.85801	0.29942	-0.04093	-0.650405	0.43829	1.1314	0.11056	0.0669305	0.44772	-0.73414	-0.20876	0.2769	0.35441	-0.26444	-1.0895	-1.0918	-0.71467	0.580603333333333	-0.158165	-0.51729	-0.287556666666667	-0.23838	-0.7989	0.84916	0.58343	-1.5156	-0.0389123333333333	-1.671	3.0454	-0.473656666666667	-0.29129	-0.16672	0.89919	-0.081996	0.31094	0.0430275	0.78227	0.41464	0.31083	0.488682	0.0834625	-0.061653	0.9337	-0.16424	-1.1501	-1.5817	-0.11756	-0.46697	-1.5544	0.26831	-0.76151	-0.249916666666667	0.468395	1.6094	0.62497	0.346847	1.6052	0.80017	0.65184	0.73492	-0.28491	0.542216666666667	-0.081925	-0.2673	-0.82698	0.00756499999999999	0.8209	-0.72877	1.4581	-0.10525	1.6274	-0.91625	-1.1906	-0.1125	-0.72057	-0.1125	-0.72057	0.11177	0.94663	-0.38842	0.59818	0.24744275	0.58756	-0.31548	0.28349	1.1531	0.430035	1.2325	-0.200987733333333	0.98142	0.89528	1.3289	-0.69567	0.40113	0.42451	0.39786	-0.36534	0.30193	-0.10576	-1.0447	-0.67877	0.70932	0.88447	-0.89141	1.2855	-0.92026	-0.29019	0.31353	0.55688	-0.24715	-1.4244	-1.17115666666667	0.74578	1.74035	-0.11817	-0.002594	1.38943333333333	1.0139	-0.36326	0.18947	0.81766	1.0332	0.57301	-0.039065	-0.1123755	-0.278986666666667	1.63754666666667	-0.39745	-0.093497	-0.34829	-0.081059	0.0147133333333333	0.99181	-0.52586	0.350326666666667	1.3801	0.75229	-1.0003	-0.60709	0.59851	0.03293	-0.85801	-0.04093	0.71768	-0.229188	0.77727	0.93535	0.56394	0.96518	1.20198	0.54754	-0.595316666666667	-0.641036	-0.1617225	-0.54498	0.574636666666667	-1.4857	0.050105	0.57329	-0.12732	-0.198265	-0.0178	0.082446	1.5407	-1.3254	0.543665	-0.8464895	-0.00509999999999999	0.70567	-0.13832	0.93455	0.7094156	-0.34303	1.2594	-0.653525	3.2608	1.66719	-1.4031	0.536095	1.0651	0.56018	1.175405	0.61365	1.3851	1.29345	0.10133	-0.99078	1.683065	-0.68402	-0.234165	-0.60382	-1.10013333333333	-0.296775	-0.101	0.74912	-1.5367	1.3394	-1.4126	0.53532	-0.464404666666667	-0.28357	0.2850792	0.98829	1.31219333333333	0.77574	1.8233	0.28027	0.019973	-0.50705	-0.18749	0.92579	2.2178	0.694065	-0.33349	2.2925	-0.374565	-0.14079	2.3102	0.11353	1.3077	0.40987	1.6674	-0.103275	0.620195	0.57312	-0.19457	1.0632	0.08563	0.151133	-1.3459	1.74035	-0.374565	-0.6	2.3102	0.11353	0.723515	-1.2806	-0.58817	-0.60168	0.27782	-1.1003	1.3716	-0.231473533333333	-0.25784	0.47666	1.0337	-0.78546	0.54433	-0.287556666666667	-0.23838	-0.77661	0.39661	-0.18494	-1.4563	-0.47594	0.01414	0.5017435	-0.1325	0.361775	-0.4645	0.1185	0.72581	0.86331	0.6713	-0.241915	0.49116	1.3172	-0.062832	-0.67055	0.32998	0.10697	0.208201166666667	-0.2747625	0.632015	-0.47594	0.01414	0.5017435	0.669795	0.98255	2.3802	0.32527	0.9739	0.69692	0.79632	-1.0743	0.470325	-0.75483	-0.65786235	-1.0212	0.649902033333333	0.43681	-0.374565	2.3102	-0.19932	0.11353	1.0328175	0.017615	0.482347	1.07689	0.56385	0.1475175	1.0744	0.18671	0.322825	1.26005	-0.98505	-1.1517	1.26005	-0.98505	0.51241	-1.1517	0.49719	1.1252	0.237956666666667	0.74775	0.64673	0.5308	0.580603333333333	-0.158165	-0.51729	0.085141	-0.7357	0.14505	0.36955	0.75866	-0.1614235	1.74035	-0.089163	1.0966	0.13348	1.2001	0.79624	0.672806666666667	-0.198	0.19869	0.56879	0.12235	0.86331	-0.634938	-1.3512	0.11177	-0.38842	0.59818	-0.0992266666666666	-1.792	1.1092	0.6309	0.023505	-0.077532	-1.3801	0.470325	-0.75483	-0.65786235	0.65627	-0.60035	-0.532395	0.11844	0.43259	0.0041261	-0.32540235	-0.558485	-1.564	0.31353	-0.20149	1.0337	-0.78546	-0.28357	0.2850792	0.24147	0.8826	0.368052	0.8826	-0.56161	0.8826	0.18405	-0.182545	1.0216	0.865215	-0.65464	0.66825	1.4581	-0.53882	-1.1395	-0.723925	-1.0809	0.89271	0.62768	-0.60971	0.6309	-0.4705808	-0.077532	-1.3801	-0.442405	0.39331	-0.402865	-0.275125	0.673703333333333	0.157315	-0.093497	0.223505	-0.081059	-1.02572	0.2096425	-0.31071	-0.34591	1.27903666666667	0.1163	-0.3703	0.58795	-0.56163	0.6157	0.23624	-0.374565	2.3102	-0.31168	0.11353	-0.29248	0.21654	1.042	0.23557	0.5729	-0.36006	0.41071	1.8243	0.42132	0.082747	-0.442405	0.39331	-0.407919	-0.275125	-0.346155	0.42141	0.088003	0.0994033333333334	3.025	0.31307	0.175585	0.4924875	-0.842936666666667	-0.64864	-1.3416	-0.82385	1.264645	0.584	1.93925	-0.78472	0.759685	1.7468	-0.34704994	0.2087725	0.0353335	2.2178	0.694065	-0.33349	-1.3978	2.2925	0.33497	0.074414	1.1755	0.92596	1.0857	0.309136666666667	2.0946	-0.4483275	-0.41489	-0.8505	-0.54383	0.26809	-0.1125	-0.72057	-1.2883	-0.26836	-0.09626	-0.38203	0.71028	0.34915	-1.315	0.468395	0.62497	1.6052	0.40227	1.9283	-0.1325	-0.4645	0.216126	0.584	-0.78472	0.19541	0.759685	-0.371666666666667	-0.34253	-0.014968	0.6207845	0.39661	0.7894	-0.18494	-1.4563	-0.67376	-1.564	0.31307	0.175585	-0.417513333333333	-0.24767	-0.505544	0.35234	1.0332	-0.15794	2.2311	1.5935	0.332433333333333	0.553465	-0.52419	0.27756	-0.81164	-1.792	1.4114	1.1092	1.00605	2.0253	1.8099	-0.92025	0.10987	0.86443	0.225606375	1.26005	-0.98505	-1.1517	-1.2465	0.59604	1.0533	-0.093497	-0.081059	-0.374565	2.3102	0.45317	0.11353	1.11371	1.1133	0.037585	0.0225253333333333	1.102468	0.926425	-0.8776	2.60715	-0.09018	-0.374565	2.3102	0.11353	0.40731	-0.039065	-0.1123755	1.51878	-0.287556666666667	-0.23838	0.9014275	0.46352	0.60366	0.3012	0.1423905	-0.26368	1.74035	-0.038714	0.43327	-0.35845	0.673703333333333	-1.0962	0.40987	1.6674	-0.103275	0.612755	1.8553	1.0797	0.376936666666667	2.03083333333333	-0.9600125	2.03083333333333	-1.4658	-0.9600125	0.4806925	0.0258865	-0.4691	0.0258865	-0.055105	-0.768983333333333	0.49146	0.96098	-0.17416	2.16156666666667	1.0231	0.639	0.365608166666667	-0.044142	0.072854	0.16301	-0.05347	0.620195	0.43507	-0.25785	-0.2749956	1.35026666666667	1.5559	-0.14045	0.27705	-0.14045	0.27705	-0.14045	0.27705	0.77012	-0.50841175	-1.4428	0.590466666666667	0.25737	0.4804	1.45006666666667	0.056655	-0.92182	0.711335	-0.94595	-0.62907	0.85147	0.33203	-0.2747625	0.632015	-0.49992	0.82495	-0.70339	-0.73875	0.6508	0.40627	0.40091	0.7775575	-0.919033333333333	-0.58145	0.0578000000000001	-0.1235205	-0.5527	-0.83633	-0.26633	-1.3113	1.1133	-0.85895	0.090036	-0.39183	-0.149518	1.3327	1.3065	-0.40101	0.8826	-0.49495	-0.515025	0.037585	0.05879	0.0225253333333333	-1.2883	-0.26836	0.3859095	0.11897	-0.45819	0.8826	-0.54789	0.8826	-0.87065	0.8826	1.93995	0.8826	-1.7711	0.8826	0.669125	0.124135	-0.310685	0.24216	-1.3037	-0.406634	-1.0073	-0.86247	0.89528	-0.69567	0.40113	0.542026333333333	0.1689	0.542026333333333	0.894	0.1689	0.52401	-0.35239	-0.428813333333333	0.3367	0.34384	-1.047945	-0.62358	-1.061225	-1.0762	-0.31227	0.16362	-1.150315	0.02558	1.7186	0.41323	0.323966666666667	-0.1056575	-0.319	0.329496666666667	2.524425	1.4963	-0.7236526	-1.4691	-0.313025	-0.31911	0.89736	1.1133	-0.62504	-1.0281	1.628735	0.13744	0.501926666666667	0.061483	-0.87734	1.0103	1.4145	0.01322	0.281476666666667	-0.518105	-0.35239	0.15974	-0.428813333333333	0.00766	0.57098	0.151805	-0.1125	-0.72057	0.39661	-0.18494	-1.4563	0.86095	-0.4629995	0.037585	0.0225253333333333	0.39661	0.0354166666666667	-0.18494	-1.4563	-1.3485	0.25952	0.75768	-0.480176	0.31078	0.710336	1.2709	-0.13067	-0.41936	-0.31354	-1.1053125	1.2933	0.2217	0.03565	0.68027	0.164193333333333	0.39661	-0.18494	-1.4563	0.52556	-0.0297	0.81432	0.212733333333333	-1.2943	0.39513	0.190475	0.89528	-0.69567	0.40113	0.036638	0.0979004	-1.3659	-0.0585366	0.3859095	0.11897	-0.45819	1.628735	0.501926666666667	0.061483	1.628735	0.501926666666667	0.061483	-0.46334	-0.650405	1.1314	-0.444855	0.6635	-1.262095	0.38849	0.3859095	0.11897	-0.45819	0.250955	2.0843	-0.700215	0.84007	-0.2656885	-0.16279	-0.06931	-0.32889	0.85421	0.99858	0.686305	-0.958196666666667	-0.17511	0.686305	-0.958196666666667	0.686305	-0.958196666666667	-0.39644	2.03083333333333	-0.380235	-0.9600125	2.03083333333333	-0.9600125	2.03083333333333	0.10774	-0.9600125	-0.1056575	0.329496666666667	1.1837	1.7903	1.6168	2.0315	0.281436666666667	-0.0412905	0.5508925	0.801775	-0.93199	-0.56163	0.6157	0.23624	-0.38532	-0.16404	0.50008	-0.41472	0.0519698	1.61915	-0.710986666666667	0.75768	-0.480176	0.691035	0.31078	0.710336	0.312855	0.4589875	1.1202	0.20924	1.0605	-0.036173	0.55619	0.51599	0.4147	0.40528	1.1526	0.10469	-0.57883	-0.24715	-1.17115666666667	0.302075	1.5641	0.663855	-0.13067	-0.41936	-0.744765	-0.84501	-1.5603	0.2484725	-0.10658	1.2107	-1.3523	0.684579	0.400915	-0.3321	0.03018475	-1.4554	0.057345	-0.77731	-0.31861	-1.2174	-0.527633333333333	0.19429	-0.145023333333333	1.045076	-0.18558	0.20813	-0.66132	0.15429	-0.149835	0.2541185	0.34248	-0.36481	0.86891	1.0544	0.14516	-0.566823333333333	1.7842	0.80769	-0.22765	1.6714	-1.4644	0.99987	0.06273	-1.038275	0.543413333333333	0.233958	0.26946	-0.74323	0.61045	-0.837165	1.513	-0.940215	-0.701175	-0.84561	0.14905	0.10006675	1.1176	0.271746666666667	-0.323336666666667	0.33857	0.07943	0.34328	0.77958	0.122485	1.09525	0
36781	0.033685	0.10784	-0.114726666666667	-0.116392714285714	-0.9449975	0.78448	0.18896	-0.90732	-1.3515	1.9782	1.55318966666667	1.46	-0.13657	-0.88137	0.61163	2.17935	-0.344455	-0.56862	-0.249236666666667	2.7813	0.43957	0.122797275	0.28792	-0.34588	3.57128	1.006715	0.1894412	-1.21688333333333	0.375396666666667	0.517405	2.63025	0.873005	-0.064366	0.80218	0.881331	1.2227	0.0104	0.62299	0.3565988	-0.09854	0.41988	1.093481	-0.33376	0.4861835	1.57575	1.4485	0.73554	0.08955	1.029355	0.575843	-0.11699	1.2159	-0.682376666666667	-0.91507	-1.3983	1.47492	0.014648	0.7509	0.6782	-0.59687	-0.29718	-0.44488	0.51366	0.84725	-0.4825	0.10518	0.25938	0.4374	-0.059186	-0.65166	0.96863	-0.4229	2.8683	1.59978	-0.5248905	-0.2327	1.67746666666667	1.10309333333333	1.12096	-0.0354237499999999	0.54434	1.5567	3.0566	1.5583	0.52779	0.38275	-1.3141	-0.78259	0.506965	-0.575516666666667	0.063686	-1.1102	-0.83643	-0.6447	-0.3783	3.1674	3.2569	0.10192	1.0735	0.47667	1.1594	-0.748056666666667	-0.098306	0.632	0.9283	-0.764	-0.20297	-0.24388	-0.107643333333333	-0.533355	0.233045	-0.756223333333333	-0.85304	-0.3828525	0.244533333333333	-0.086373	-0.0751456666666667	1.6155	-0.0535933333333334	-0.33465	1.03826333333333	-0.028823	1.2551	-1.4227	-1.0783	1.0817	0.080448	0.10433	-0.54846	-0.250066666666667	0.78387	0.45831	0.016298	2.111	-0.279155	-0.98423	-0.278345	-0.361365	-1.0323	-0.54714	-0.33658	0.32153	0.2642	-0.27955	-0.282930333333333	0.02388	0.07306	-0.523529666666667	-0.55231	0.805565	-0.11258	0.55565	0.07411	-0.7035475	-0.9815	1.94045	0.31143	0.434715	-1.6938	-0.546873	1.7675	0.65231	1.7637	-1.6279	-1.21915	0.97005	0.755655	0.87828	-0.4955455	-0.29919	0.33645	0.99138	-1.0139	0.077109	-0.876805	0.363955	1.9335	1.20485	0.0774650000000001	-1.4757	-0.24076	0.62378	0.83466	0.77603	0.85728	0.4195605	-0.76348	-0.876752	1.5367	-0.21043	1.1738	0.7509	0.5902925	0.598442	-0.15906	0.18969	0.34421	0.91262	-0.17356	0.95351	0.62264	-1.3505	0.36337	-0.50904	-0.92148	-0.47573	0.559293333333333	-0.3562025	1.0875	1.5067	1.0991	0.18546	0.62264	-0.24969	-0.641182	0.606275	-0.73532	0.30199225	1.07035	0.1172575	-0.0140766666666667	-1.276	0.15994	0.87044	0.26081	0.39756	0.66038	0.72691	1.4587	0.92422	-0.41728	-0.42276	1.0824	0.0795933333333333	1.7732	0.6526815	-0.50069	-0.65882	0.783663333333333	-1.27824	-0.543766666666667	-0.45072	-1.3323	-0.15553	-1.5073	-0.555476666666667	0.02453785	-0.86704	0.45208	2.1918	-0.129695	-0.870476	-1.01569333333333	0.662905	1.16494333333333	2.94158333333333	-0.366901333333333	-0.23326	-0.703228666666667	-0.640373333333333	-0.5432	0.35831	-0.724905	0.32119	-0.536115	0.608093333333333	0.459805	0.51888	1.4627	0.73386	1.7989	-0.61971	-1.0111	0.31989	-0.89031	-0.602053333333333	0.32896	-0.1032765	-0.055975	-0.43369	-0.116324666666667	0.143297	1.5958	0.156583333333333	0.801586666666667	1.009	1.3654	-0.30756	-0.0773625	-0.249236666666667	-1.0288	1.97806666666667	1.31913571428571	-0.52627	2.1052	3.46288	0.83599	-0.4688375	1.157805	-0.16009	-0.76359	0.370522	0.67776	0.18469225	0.59828	0.372615	-0.200175	-1.3691	-0.25922	-1.14656	0.219266	-0.179773333333333	-0.026491	-0.71751	-1.2404	-0.62113	-1.0957	-0.09119	0.40849	-0.10765	1.2753	1.0991	0.4609795	-1.0743	1.5896	-1.55136666666667	-0.54394	-0.30009	-0.79947	-0.05658	1.37145	-0.52325	0.773415	3.24526666666667	1.2120875	-1.064	-0.67764	-0.47157	-0.22165	1.8475	-0.21184	0.70553	-1.05887	-0.745465	0.4405	-0.0011293	2.7915	0.062115	0.1783625	0.3383	-0.65585	1.0339	0.0232466666666667	-0.284685	0.18515	2.0977	-0.88357	-0.02453	-0.658853333333333	-0.31503	-0.39294	0.21486	0.010132	-0.32198	1.4603	0.336025	1.3058	0.274393	0.990415	-0.6904	1.1587	-0.083132	0.683845	1.6426	-0.52141	-0.45449	-0.406285	1.2333	0.3402775	-0.16322	-0.64204	0.071369	-0.054421	-0.10819	0.48865	1.0759	-0.1537	-0.11761	1.026725	-0.11777	0.37636	1.5951	0.83338	-0.51115	-1.5766	0.56987	-0.57291	0.188424	-0.24076	-0.29961	0.99593	0.0218499999999999	0.61299	0.74687	0.37247	0.55491	0.022505	-0.133103333333333	-0.53525	0.250075	-0.33376	0.50212	0.608513	-0.70151	-0.245796666666667	-0.416756666666667	2.4897	0.270765	0.3196305	0.55552	0.093102	0.76768	0.35752	-0.7377862	-0.382315	-1.443	-0.645626666666667	0.4305	-0.327775	0.54251	-0.41068	-0.1813	-1.0103	1.7013	-0.20018	0.020506	-0.12569	-0.0844966666666667	-0.30274	-0.17428	-0.38449	1.6426	-1.0523	-0.52141	-1.3613	-0.45449	-0.17247	0.96117	1.0638	-0.79425	-1.06332	0.20152	0.644803333333333	-0.1590345	-0.724905	0.76047	1.9217	-0.06189	-1.202	-0.035112	1.6868	0.16734	1.2688	-0.470023333333333	0.316821	0.18387	-1.1748	0.031749	-0.32222	0.57158	1.063	0.3246025	-1.1568	0.54478	0.3360935	-0.52838	1.8377	-0.15679	0.7269	0.79152	0.512965	0.94161	0.65974	0.498223333333333	1.23668	0.112731125	0.3673234	2.3319	-0.2970815	0.3931485	-1.1202	-0.807763333333333	0.83642	0.3794	-0.43114	0.145128	-0.9688	1.157805	0.95276	0.47724	0.20747	-0.032705	0.6993125	1.104845	0.3365362	-0.0686595	-0.524939	0.328	0.155395333333333	-0.075753	-0.827	-1.3701	-1.2236	-0.75296	0.029396	0.518060333333333	1.093445	1.0409	1.0191	0.542395	0.50942	-0.16681	-0.944863333333333	0.127935	0.92512	2.3392	-1.12075	0.80055	0.86845	-0.55203	0.53723	-1.1651	-0.85387	-0.26989	0.0612833333333333	-0.145065	-1.1217	0.0576366666666667	-0.66137	-1.1552	0.69955	-0.713636666666667	0.37734	0.1667845	0.3714165	0.53482	0.495533333333333	-1.0727	0.036283	-0.52686	-0.1055	0.476825	0.66096	1.261615	0.455635	-0.4704339	-1.31501	0.80776	-0.87157	0.2882	-1.5144	2.3172	-0.72114	0.63369	-0.73627	1.1905	0.51236	1.7402	0.36731	1.5012	0.59585	-0.81021	0.336166333333333	2.4336	0.60127	0.21341	-0.19818	1.7988	-1.6476	0.53329	1.6635	1.68855	-0.12042	-0.080644	1.827	0.10979	-0.4575	0.60632	1.2592	-0.34153	1.0265	-0.368	1.0638	1.8686	0.16189	0.96598	-0.0914633333333333	-1.4032	-0.594406666666667	0.393135	1.7528	0.34475	1.4677	-0.15553	-0.81606	-0.70453	1.1806	1.0787	0.016457	0.50246	-0.0030516	1.11774	-0.61524	-0.452817333333333	1.4368	1.4135	0.653825	0.45943	-0.82988	-0.535306666666667	-1.023825	0.61505	-0.26114	1.22294	2.07023333333333	0.02277	0.7038	-0.5020078	-0.3846	-1.3858	-0.23351	-0.31462	-0.44866	-0.10061	0.0399855	0.82094	1.0787	-0.15813	-0.1774	-1.2354	-0.2572488	0.00427	-0.65207	-0.1723	0.2095	1.0638	-0.72161	0.10296	-1.4144	-1.0309	1.5521	-0.4091175	-0.71751	-0.47485	1.33979666666667	-0.06547	-0.15679	-0.108735	1.94585	0.30207	-0.11114	-0.255515	-0.30163	0.75389	-0.76524	0.433475	0.23227	1.3782	-0.12695	0.6406795	-0.9925	2.9504	1.0268	0.33579	0.087071	0.56651	1.6011	-0.58888	0.0868833333333334	0.71947	-0.11177	-0.79208	-1.19574	1.37145	-0.45989	0.74794	-0.477184666666667	0.405513	-0.64837	0.438633333333333	-1.0727	1.4978	2.31246666666667	-0.26107	-0.21926	0.342155	1.2525	1.4715	0.55607	0.21538	-0.1373508	-0.29632	0.39269	1.0402	0.191985	0.28594	-0.352805	0.55705	-0.287	-0.012529	1.1884	1.5241	0.98815	1.8519	0.190835	1.95235	0.283137	2.0913	1.6575	-0.24883	-1.01472666666667	-1.5485	0.7079415	0.38776	0.797893333333333	0.81765	-0.34785	0.58291	-0.239318333333333	-1.2921	-0.260246666666667	-0.481575	-0.98522	0.44562	1.3991	0.3330505	0.42577	-0.57291	1.3369	-0.57452	-1.5664	-0.62475	1.12096	1.0566	1.3901	2.831	0.08525	-0.33202	-0.10392	0.86483	0.0640843333333333	0.406	-0.317665	-0.90674	0.56835	-1.305105	-0.78339	2.3319	-0.2970815	0.4320845	0.102325333333333	-0.084236	0.233375	1.244	-0.29349	-1.0046	0.61659	0.38354	2.2318	0.3983	-0.6274325	-0.3525535	-0.62212	0.37514	-0.56153	0.90043	0.445965	-0.22469	-1.06778666666667	-0.59491	-0.713495	1.26455	-0.443342666666667	-0.52893	-0.73997	-0.62421	-1.092695	-0.72161	0.65802	-0.54577	0.18724	-0.248382125	-0.790715	-0.7507	0.238935	-0.745465	-1.129605	0.363955	0.434333333333333	-0.77379	0.54441	-0.09529775	0.40401	-0.00324499999999998	1.8134	-1.0468	1.4242	-0.09179	0.091718	-0.50069	-0.56251	0.8646	0.069242	-0.471533333333333	1.596	1.2332	-1.1706	-0.941668333333333	2.3387	2.3909	-0.058	0.69326	0.72984	-0.263745	1.1432	-0.32252	-0.813	-0.28999	-0.31441	0.55063	1.4313	0.19011	0.23794	-0.368	-0.10174	0.233044	1.1464	-0.14915	1.15504	-0.79528	-0.421	-1.4751	0.92753	-1.1473	0.238935	-0.066219	-0.95976	0.26991	-0.10254	-0.073825	0.36968	0.2687145	0.79036	-0.141045	0.68545	-1.0041	-0.84719	1.1884	0.62244	3.1674	0.118507666666667	0.6634	-0.037088	-0.252123333333333	0.061359	0.65974	-0.482296666666667	0.079716	-0.95382	-0.1846765	0.50903	0.42902	-0.58101	0.244027	-1.1195	0.70041	0.37556	0.196037	1.4067	0.61908	0.10979	1.1256	-0.2493	0.790203333333333	2.1045	0.71813	1.4514	-1.038	0.19186	1.272984	-0.52053	-0.54969	1.38981	1.47315	-0.10254	-0.13936	0.36968	-0.32217	0.756266666666667	1.444	0.0316676666666667	1.0232	-0.60631	-0.0310845	1.0552	-0.085313	0.037581	-0.70999	-0.20097	-0.30271	0.14813	0.84479	1.7744	0.629918	0.170495	0.7277	0.42179	0.1681175	0.17195	-0.250685	-0.015	-0.85341	1.7414	0.11444	0.4559	0.1560778	-0.407625	-1.151	-0.27775	1.479593	-1.5073	0.246181	-0.080332	0.0765860000000001	-0.3358	0.552853333333333	0.35714	-0.85564	0.043644	-0.70495	-0.349213666666667	0.54972	0.58138	0.0247415	0.11403	-0.56405	-0.10174	-0.601015	1.0869	0.88352	-0.166185	0.7060425	0.98829	0.84017	0.115635	0.80716	-1.1321	-1.3733	0.28894	-0.22137	-1.3653	1.307275	-1.0597	0.298074333333333	0.94744	0.57138	0.856805	0.38449	-0.80714	-0.502985857142857	0.42179	0.21653	-0.28536	-0.066203	-0.66195	0.38736	0.500665	-1.1996	0.1905	-0.028887	-0.32999	1.04006	-0.15455	-0.055975	0.28565	-0.08136	-0.84877	-0.46472	0.144565	1.2467	-0.61231	0.62636	-0.015662	-0.34725	-0.11972	0.12244	-0.12985	-1.4406	0.95459	-0.44588552	0.83573	-0.32198	0.68528	0.2042	0.5155715	2.23273333333333	0.11581	-1.1476	-0.8006	1.0142	0.53804	-0.892035	1.326	-1.2574	-0.957783333333333	0.56091	-0.998065	0.4579075	0.23526	0.1986	0.5869	2.2083	-0.568076666666667	0.41482	1.1884	-0.062606	0.82442	-0.1384	-1.3399	0.49544	0.96605	-0.15257	0.679285	1.2987	0.680935	0.1244	-0.86179	0.30822	1.67936666666667	0.220056666666667	1.4913	-0.131205	-0.54051	1.04728	-0.436455	0.1347895	-0.99775	1.6364	-0.035055	0.62771	-0.43551	-0.21313	0.519525	0.1624	0.66991	-0.599576666666667	-0.131975333333333	-1.2086	-0.0340166666666667	0.67386	-0.023245	-0.85127	0.856805	1.4156	-0.003897	-1.20734	-0.012965	0.50046725	-0.89527	0.009635	1.2631	-1.4493	1.3186	0.68161	0.118207	0.1036068	1.4211	0.10018	0.512525	0.734625	0.26375	-0.04659	-0.60964	-0.38638	0.061935	-0.94899	-1.1124	-0.11014	-0.273738	0.58514	-0.792755	0.76516	-0.12761925	0.74331	1.5632	0.9131945	0.71923	0.12244	-0.42721	2.8973	-0.25263	-0.64204	-0.253327	1.6703	-0.951765	0.33828	-0.47157	0.44074	-0.3159564	-0.887589	1.675	0.3360935	-0.52838	0.150116666666667	1.8377	0.733775	0.4233	0.45255	0.04184	0.502465	-0.066335	-0.96644	0.1365	-0.16683	-0.93232	0.990415	0.55063	1.4313	-0.85522	2.1102	-0.66502	1.2832	1.56268	0.93943	1.5432	-0.02668	0.30787	0.638355	0.0883265	0.21583	-0.3039	1.194	-0.243886666666667	-0.0209033333333333	0.256395	0.019822	-0.54812	0.77962	-0.00905	1.47315	1.9869	-0.10254	-0.32217	0.35972	-1.3471	-0.03921	-0.501188333333333	-0.017886	-0.5746285	-0.61566	0.10095	2.1102	-0.09119	0.47964	-1.2984	0.48746	-0.49236	0.287055	2.2295	0.68808	-0.12352	0.3992	-0.949	-0.63946	-1.4444	-0.54577	-0.83633	-0.79655	0.032645	0.19669	0.5208	1.3298	0.19815	-0.349494666666667	0.43091	1.171545	0.306	0.39458	0.30082	-0.06547	0.4965	-0.014246	-0.40755	1.0759	1.6483	0.65576	1.0235	0.35396	0.729515	-1.416	0.53131	0.236335	-0.380108	0.71011	-0.4091175	1.02597	0.17793	0.3383	0.72484	0.6308	0.88586	-0.079738	1.4978	-0.17776	-0.40458	-0.379545	-0.65083	-0.36375	1.9552	-0.52141	0.58122	0.71341	1.5394	-0.0649725	0.32452	-0.921635	0.93648	1.3654	-0.19856	-1.0727	0.18199	0.48591	-0.07688	-0.47122	0.336025	-1.1526	1.7045	0.081724	1.49753333333333	0.908426666666667	-0.03299	0.90358	0.43703	-0.099663	0.57736	0.17575	-0.0083609	0.082542	-0.719785	-0.664155	-0.442403	0.6459	-1.17658333333333	-0.70767	1.1604	0.324625	0.53052	0.0201066666666667	0.420403333333333	-0.461515	0.537146666666667	0.66334	-0.471065	-1.07864333333333	1.1142	1.2369	1.176	-0.284095714285714	-0.528965	-0.95382	-0.507386666666667	-0.78839	-0.0474666666666667	0.81249	-0.0846695333333333	1.2377	-0.71923	0.57972	-0.098424	-0.50224	0.90653	-0.74653	-0.254953333333333	0.489963	0.80198	1.0368	0.258829	-0.70242	0.3402775	1.7224	-1.1057	0.78051	-0.67906	-0.768602	-1.1395	-0.0833575	1.501	2.3362	0.85218	-0.564036666666667	0.619582	0.18387	0.370325	-1.2394	1.3831	2.1052	-0.68124	0.532085	-0.67842	0.753005	-1.2234	0.3081	0.20143	0.0424433333333333	-0.425666666666667	0.459795	0.84081	0.69837	0.52653	0.845035	0.58562	-0.089935	-0.47109	2.4654	-0.00847999999999999	-0.10828	1.4864	-0.003897	0.31138	0.2255525	0.33486	0.043122	-1.229005	0.67689	-0.351528	0.434333333333333	0.420043333333333	1.3367	1.5241	0.2462	1.5489	2.1484	1.45184	2.3474	-1.366	1.551	0.589099	0.212293333333333	-0.16063	0.24126	0.15049	2.3361	-0.471155	-0.16759	-0.159566666666667	-0.7281065	0.3579	1.4491	0.458846666666667	1.06169333333333	0.66096	0.334957	1.4057	-0.191954333333333	1.261615	0.5921	0.987423333333333	0.4613	0.679306666666667	0.507562	-0.34956	0.462205454545455	-0.96302	-0.51273	-0.67755	-0.59178	1.29927333333333	1.2118	0.56502	-0.076085	-0.21424825	-0.3561698	-0.2447	-1.47065	-0.675095	0.333985	-1.008615	-1.07864333333333	0.77634	-0.116793666666667	0.30995	-1.1206	-0.62951	0.34672525	-0.1321476	-0.259796666666667	-0.0124692	0.957945	-0.808883333333334	0.26732	-0.3764825	0.71809	1.0463	-0.056545	0.73336	-0.933032	-0.080989	1.026725	-0.98519	0.73738	-0.010811	0.6634	-0.35367	-1.4899	0.85631	0.7446	-0.63881	-0.545973	-0.263966666666667	0.34405	-0.36529	0.121117666666667	1.2807	1.3156	2.2333	0.92512	-0.92533	0.73336	-0.068017	-0.859163333333333	1.052395	-1.2015	-0.1131	-0.494436666666667	2.4057	0.34024	0.34887	-0.06275	-0.54908	-0.91937	-0.0038109	0.964815	2.2158	-0.215385	1.3958	1.8354	0.640785	0.954955	0.80737	1.310745	0.46916	0.43798	1.5141	-0.3299075	0.22414	0.20767	0.22168	1.1153	0.54902	0.49715	0.81227	-0.067096	0.11352	1.7011	-1.01133	-0.1489705	1.0197	0.92708	-1.4855	1.63961766666667	-0.97998	-1.0927	-0.91919	0.97204	0.59487	1.7339	-0.8374	1.15417666666667	-0.77639	-1.010435	0.52884225	-0.58337	-0.92264	-0.74089	-1.3024	-0.363697142857143	1.0566	1.3901	-0.10392	-0.88497	-0.574203333333333	0.86483	0.406	-1.3191	-0.241635	-0.30278	-0.0135626666666667	-1.0927	-0.27498	-0.91919	0.97204	-0.21358	0.24698	0.695286666666667	1.7339	-1.010435	0.10807	2.3319	1.86996666666667	-0.74069425	-0.40939	0.15821	0.565774666666667	0.084555	1.3253	0.430905	1.127715	-0.319815	-0.5890342	-0.159346666666667	0.2103905	0.78269	-1.008	3.35005	-0.0240435	-0.5432	0.35561	-0.42761	-1.2933	0.76523	-0.26884	-0.74005	-0.10099	-0.04588175	0.044909	-1.3544	0.47603	-1.1515	0.30677	-0.94304	-0.1887845	-0.059325	-0.59229	0.15576	2.1941825	-0.062165	-0.024154	-0.91723	-0.64837	0.438633333333333	-1.0727	0.0885733333333333	1.4978	-0.26107	-0.21926	-1.1554	-0.0093571	-0.90242	-1.3128	-0.587943333333333	0.05464	1.7624	-0.492795	-0.25758	1.0386	0.11728	0.51771	-0.18434	-0.0689000000000001	0.0473582	0.61908	0.285416333333333	0.140604	-0.12569	-0.545973	0.204796666666667	0.179688181818182	0.025247	-0.0114333333333333	-0.86478	0.0316676666666667	-1.4141	0.38616	-1.0827	0.56279	0.40263	-0.860884333333333	-0.66502	-0.08858	0.69536	-0.45463	-0.71666	-0.67427	-0.842095	0.462205454545455	-0.20694	-1.2287	0.291696666666667	0.641325	-1.2023	-0.50802	-0.54577	0.11054	-0.392926666666667	1.817325	0.42103	0.270272	1.8122	0.58514	-0.019976	0.964815	0.80934	-1.6233	-1.1282	-1.0331	0.5732075	0.49093	-0.881893333333333	-0.54781	-0.505355	0.58489	-0.328081181818182	0.331585	-0.187155	0.877536666666667	1.6153	0.23297	0.30666	-0.656525	-0.35367	-1.4899	-0.55028	0.34788	0.959265	-0.4682765	0.48777	-1.3401	-0.204505	0.51923	0.4473225	0.66096	1.261615	0.88866	-0.41752	-0.2314	1.0568	-1.5485	0.331755	1.08244	-1.6651	0.63405	0.60823	0.2527645	-0.33595	0.384926	0.5670815	1.8139	-0.9022	0.52537	-0.0733125	-1.033075	-1.35574	-0.229636	0.173605	0.037791	1.4465	-0.11972	1.0235	0.987555	-0.15257	0.80153	0.823805	0.012082	0.44372	-0.18744	0.134691	-0.084306	0.90338	0.21105	-0.578406666666667	-0.465358	-1.01472666666667	0.6719	-1.443	1.2529	-0.64115	2.2083	-0.76934	-0.3888172	0.28594	0.55705	0.6571	0.10112	0.068763	0.1131	0.3158	-0.25699	0.58291	-0.229	-0.85302	-0.7035475	-0.368511333333333	0.03981	1.818	0.60127	0.40263	0.79423	-0.93464	0.85215	0.47234	-1.06564666666667	-0.48956	1.2826	2.3489	0.84265	-0.1803	-0.96113	1.50655	0.5921	-0.18235	1.017516	0.173398	-0.92228	-0.37586	0.30512	-0.86353	0.68498	0.22928	-1.4479	0.64864	-0.26518	0.80513	0.72177	0.91829	-0.472725	-1.0727	0.29797	0.242776666666667	0.14035	-1.6891	1.07035	-0.303594	-1.3624	-0.19647	0.30696	-0.67764	-0.95382	-0.540716666666667	-0.887589	-0.37759	1.954	1.68983333333333	-0.11198	-1.2187	-0.22131	0.63507	-0.25108	0.23227	-0.271395	-0.146187933333333	-1.19656	1.058365	0.331755	-0.916591333333333	1.3496	0.516293333333333	-0.785635	-0.055285	-0.47573	0.52884225	0.67034	0.559293333333333	-0.572495	-0.620111	0.441835	1.464	1.6591	1.5067	1.0991	0.24605	0.29729	-0.017526	0.145109666666667	-0.11363	-0.56153	-0.74928	-0.0046401	0.1131	0.094684182	0.3158	-0.25699	0.45523	-0.229	0.47964	-0.1723	-0.29632	-0.1491365	0.10951	-1.0754	-0.72974	1.3598	0.345907666666667	0.866115	-0.71666	0.45432	0.307125	-0.86179	0.889683333333333	1.67936666666667	1.6819	-1.052685	0.25599	0.12225	0.0201066666666667	0.556844333333333	0.589925	-0.5037715	-0.03748	0.96412	0.138735	-0.0046401	0.1131	0.094684182	0.3158	-0.0084417	0.4571	0.76615	0.64385	0.043122	0.8649	0.25748	-0.12499	0.77337	1.4715	0.55607	0.191755	-0.102603	1.9512	0.26314	2.6603	-0.81879	-0.0419133333333333	-0.018845	0.12767	0.18199	0.59561	0.62378	0.93168	0.2673125	0.2766	0.47887	0.01543	1.0033	1.1814	-1.34756	0.243515	1.27003833333333	-0.47575	0.29406	0.546443333333333	0.6187	0.37018	0.55705	-0.47508	-0.13661	0.16473	0.62511	-0.024655	-0.588963333333333	-0.52893	0.59201	-0.30051	0.689	0.18689	-0.399843333333333	1.1936	0.78925	0.29722	0.75929	-1.1526	0.30277	-0.58547	0.266115	0.624913333333333	-0.81046	0.4889	-0.50021	0.24515425	0.85676	-0.21108	0.635783333333333	1.6155	0.12436	0.877536666666667	0.66554	-1.1533	0.0399855	-0.87726	1.0377925	0.7015	-0.084236	0.68283	0.672248	3.14473333333333	0.15836	0.92647	0.36171	0.475545	1.7675	-0.088136	1.2105	-0.57167	-0.13202	0.803513333333333	-0.2333275	0.17192	-1.27845	0.483026666666667	0.1146	2.28580333333333	-1.662	1.47805	0.1043655	-0.05688	0.689585	1.0368	0.258829	-0.244668233333333	-0.126725	0.1318775	1.1076	0.13393	-0.4117	0.2671275	-0.25088	0.0410565	-1.1206	0.56124	1.0836	-0.18373	0.82438	1.1038	-0.1268	-0.239223333333333	0.052378	0.7818575	-0.74556	-1.3818	-0.852425	-0.94722	-0.00129000000000001	0.12436	-0.70266	0.729665	1.2107	1.205	0.3473	0.52155	1.2325	-1.229005	-0.22715	0.3559	0.67689	-1.3401	-0.0621766666666667	1.8495	0.44053	0.25021	2.0977	1.1858	0.70553	0.43438	0.79405	0.69552	-0.42258	0.25546	-1.12823	1.6994	1.2768	1.6595	0.3969875	0.106645	-0.33595	-0.3607	0.230316666666667	2.1441	0.55208	-1.0729	-1.2394	-0.23329	1.2842	-0.658875555555556	1.32925	-1.2516	0.47189	-0.92387	-1.0031	0.345326666666667	0.9988	0.507562	-0.50101	0.494693333333333	1.3549	1.7412	-0.0649725	-0.46587	-0.5248905	-0.10125	0.94744	1.033	1.7003	-0.0175775	0.03006	-0.532425	-1.2018	1.37433333333333	-1.4081	0.36022	1.1125	0.6571	-0.33491	0.382155	0.3330505	0.698127555555556	-0.023546	1.1905	0.067805	0.3954518	0.298074333333333	1.4343	0.816483333333333	0.84952	-1.6436	0.073275	0.3816795	-0.14915	0.03981	0.060767	-0.54897	-1.52315	0.01528	-1.7167	0.77269	-1.44535	0.28667	-0.703888	-0.665032833333333	-0.85304	-0.91718	-1.45255	-0.31377	0.6621855	-0.8761055	1.2076	1.4453	0.56943	0.832635	1.7624	-0.492795	-0.30756	1.0086	-0.25758	-0.12724	0.10077	2.0644	0.227446666666667	-1.0175	-0.3195	0.79585	0.099364	1.34409333333333	1.1636	0.788615	-0.6456	0.52302	1.9632	1.4978	-0.41532025	1.29675	0.50819	0.1378	-0.51233	-0.23385815	0.2450182	0.737133333333333	-0.344685	0.379483333333333	1.3351	-0.33658	1.294325	0.39458	-1.2234	-0.234155	-0.074043	-1.16129	-0.63883	-0.36547	-0.247686666666667	1.4754	1.5139	-1.4528	0.97135	0.11385	1.5517	0.542443333333333	0.43163	0.34968	-0.01741	0.67316	0.45665	0.21519	-0.028338	1.9235	0.249045	-0.160995	1.88455	-0.53163	0.61471	-0.08615075	0.241831888888889	-0.00921	0.291056666666667	-0.588866666666667	-0.503063333333333	0.01838	1.330435	0.314785	1.17081	1.2367	0.49498	0.76516	-0.312424	0.87209	1.416465	-0.948693333333333	-0.29539	-0.15335	0.512910666666667	-1.2227	0.19277	0.89768	0.086597	0.20535	-0.0076394	0.7895075	-1.4606	0.4096	-0.81998	-1.1568	-1.0074	-0.790715	1.030385	0.77634	-1.3778	0.30995	0.35316	0.65691	-1.7386	2.27725	2.734	0.36232	0.55397	1.27553333333333	0.076684	-0.2541	0.2518	0.4171225	-0.065645	0.75598	-0.0576366666666667	1.18445	0.58514	-0.019976	0.964815	0.53964	0.2315	0.81918	0.55955	0.5201	0.063379	0.287055	0.80211	0.86456	-0.36549	2.1393	0.336283825	-0.81402	0.441825	0.448375	-0.2964555	0.5869	-1.4153	0.14812	0.1986	2.19965	0.025573	-0.33491	-0.31268	0.45819	0.32684	0.48663	-0.99044	1.017775	-0.27955	-0.282930333333333	1.9457	0.39558	0.53592	0.180460666666667	-0.66203	-0.033335	2.0544	0.99738	1.0676	0.869746666666667	0.23399	1.5788	0.2116075	-0.90568	-0.77759	0.037581	-1.11952	-0.57356	-0.70999	0.74394	0.238935	0.31629	-0.745465	0.72691	-0.89082	0.48358	0.35121	-0.71304	1.4313	0.54439	1.1358	-0.39898	2.3259	0.20825	0.36199	-0.0301	0.404575	0.35339	-0.99948	-0.58704	0.19292	1.7039	-0.41087	0.25494	0.24421	-0.63253375	-0.65186	1.6541	0.75499	-0.18315	-0.189275	0.75379	1.0368	0.258829	0.93555	0.32752	1.5367	0.244027	1.7693	0.6784	0.0295866666666667	0.67541765	1.0971	0.95996	0.75707	0.37734	1.261615	0.943805	-0.018387	0.176216666666667	0.415752	-0.990753333333333	-0.482745	-0.630506666666667	-0.11682	-0.742533333333333	0.624913333333333	0.46424	0.30421	-0.22715	-0.949	1.1606	0.026644	0.0179000000000001	2.0962	-0.17794	-0.54411	0.33213	0.7295	0.64839	0.665705	0.075968	0.030053	0.906125	-0.049941	0.1361925	1.17965	-0.1311895	0.8423375	-0.960863333333333	0.0297000000000001	0.7283	1.6246	1.05686333333333	0.56935	-1.1038	1.24885666666667	0.020506	-0.075421	0.4218845	0.2107	0.087152	0.63326	2.152	-0.513302	-0.861626666666667	-0.712723333333333	0.04778	-0.15211	0.53336	-0.65073	0.8992095	-0.04929	-0.15613	0.111945	-1.1828	1.1104	-0.088167	0.68831	-0.0834555	-0.4648935	-0.56405	0.453975	-0.99739	-0.91067	-0.291548333333333	0.00380866666666667	-0.0564325	0.83174	1.13269	0.93805	-0.028338	0.89752	-0.023572	2.4461	0.26314	1.233	-0.84474	-1.037585	2.9842	1.6804	0.212353333333333	3.36605	0.27936	-0.15313	-1.2127	1.6621	0.42179	0.30453	-1.3983	2.063432	1.1261	-0.29718	1.6858	-0.944863333333333	0.127935	-0.45611	0.931085	-0.31268	-0.10638	-0.241685	1.1018	-0.19635	0.056735	0.87624	1.4986	0.342155	1.8134	0.716386666666667	-1.2945	1.26766666666667	1.3831	2.1052	1.1603	0.059865	-1.0581	-1.1469	0.76326	1.302475	-0.470023333333333	-0.260274666666667	0.56987	0.14277	0.42415	-0.19799	-0.054685	-0.98791	0.051162	1.2333	0.28138	0.739975	0.59686	0.36171	0.299	0.28594	0.55705	-0.33491	-0.77128	0.6215825	-0.52141	0.927626666666667	-1.4173	1.233	-0.291908	-0.57253	1.6632	-0.85788	0.54022	1.8166	0.1147785	-0.70242	-0.14655	0.43589	-0.53633	-1.047	-1.1701	-0.64631	0.494693333333333	1.7003	1.71483333333333	-0.238458	-0.44923	-1.037375	-1.0159	0.50104	0.13378	-0.20496	1.9728	0.1666	0.226165	0.735136666666667	-0.344685	0.379483333333333	1.3351	1.0272	-0.69024	-0.52258	-0.55904	-0.495019	0.790943333333333	-0.11925	0.20799	0.51227	0.546115	-0.22458	1.2768	-0.0821095	0.229285	0.56502	0.17703	0.4950975	-0.3561698	-0.42134	0.191466333333333	0.392235	-0.59068	0.24541	0.41989	1.8442	0.2089905	-0.072632	-1.06765	0.60178	-0.990753333333333	-0.630506666666667	-0.6205	-0.336295	-0.76934	-1.11869	0.2255525	1.6657	1.5958	0.123897	0.377695	-0.234155	-0.82477	-1.1644025	0.736651333333333	0.086597	0.125424	0.29332	-0.42639	-1.37135	-0.00449999999999995	2.5747	1.6703	0.12481	-1.268	-0.17922	-0.291586666666667	0.55029	-0.3589	0.05046	0.65753	0.09015	0.21101	0.36732	-0.0237025	-0.07597	0.274599333333333	0.31118	0.98783	0.4313	-0.30195	-0.17287	-0.5709	0.346925	-0.14061	-1.14	-1.0127	2.545	-0.80698	-0.868265	0.07961	-0.059325	1.05925	0.70049	-0.29461	-0.12839	0.95996	0.94107	-1.0979	0.47598	0.66131	0.229285	0.30666	0.7269	-0.656525	-0.75117	-0.55028	-1.09252	-0.33676	0.822525	-0.36706	-1.2627	-0.27149	-0.79331	0.154471333333333	0.586985	-0.12985	0.049551	-0.66191	-0.26899	-0.002104	-0.85137	0.8423375	-0.960863333333333	-0.37953	-0.85841	-1.4226	1.6703	1.8495	1.1841	2.7445	-1.1237	0.10142	1.7744	0.9307	0.85609	1.2768	0.4544175	0.49498	1.5603	0.98083	-0.739661666666667	0.76451	0.0076638	1.091975	0.869746666666667	0.85155	0.411975	0.477535	-0.71666	-1.1739	0.54596	-0.29426875	0.45958	-0.87293	-0.48799	-0.19534	0.58562	0.56926	0.11488	-1.152285	0.92394	0.53094	-1.37135	-0.951765	1.3194	0.96191	-1.2227	0.19277	0.89768	0.162573333333333	0.39458	0.229285	0.59607	0.90358	0.43703	1.45184	-0.47273	-0.47508	-1.5175	0.33249	-0.51937	0.75707	0.24528	0.84952	-0.22223	0.224254	0.28159	-0.26529	0.68528	-0.38494	0.61996	1.0801	0.81227	0.87828	0.3714	-1.1628	0.60176	1.017775	-1.4479	2.31246666666667	0.73707	0.2857	0.67733	-0.22455	1.344	-0.66502	-1.0893	-0.77974	1.0409	0.25725	0.61505	-0.77195	-0.37953	0.172203333333333	-0.85841	1.631	-1.0669	1.0209	1.2409	-1.0547	1.4546	0.99279	0.050085	0.367343333333333	-0.980385	-0.67051	0.6571	0.068763	0.35972	-0.0240435	-0.5432	-0.08744	-0.27155	-0.35806	2.231875	0.041684	0.65156	0.18018125	0.63439	0.7404	0.25267	0.82481	1.5464	2.1602	0.145109666666667	-0.0097878	1.2513	0.302226	-0.52005	-0.0858508	0.14109	-0.83223	-0.83206	-0.7251	-0.7694	-0.12428	1.9966	0.19152	-1.1828	0.16201	-0.8720475	0.382149333333333	-0.40671	0.64384	-0.43341	2.123875	-0.46703	0.17013	-0.64917	0.72197	1.71866666666667	0.813545	0.26328	1.02186	0.2397	1.295	0.92026	1.1326	-0.26613	0.90862	0.43167	-1.164555	-1.2361	0.79405	-0.42258	-1.1202	1.109792	-0.1774	0.098825	-1.2354	-0.2572488	-1.0175	-1.3024	-0.24734	1.7319	0.0213966666666667	0.73727	0.686905	0.31273425	0.05464	1.5378	-0.075017	1.20609333333333	0.183564	1.38375	-0.487564666666667	2.1544	-0.455076	-0.980385	-0.694	-0.35645	0.4684855	0.107255	-0.103972333333333	-1.0973	-1.04893	0.63713	-0.328081181818182	0.331585	-1.2285	-1.1917	-0.611385	-1.6665	1.1604	-0.36751	0.324625	0.42605	0.20152	0.644803333333333	0.552413333333333	-1.6184	0.36022	1.0872	0.93633	-0.8505	0.2552875	2.0158	-0.00449999999999995	2.5747	0.594133333333333	1.14609	1.9995	-0.329855	0.54441	-0.09529775	0.40401	-0.00324499999999998	-1.0468	0.77327	0.02277	3.14473333333333	-0.064366	0.58853	1.2227	0.50976575	-0.6234	-0.09854	0.41988	1.0626	-1.4636	-0.33376	0.9195	-0.1846765	-0.13048	0.548633333333333	-0.4187465	-0.5713515	-0.5419625	-0.937336666666667	-0.78383	0.47055	0.680935	4.0611	-0.170365	0.36506	1.7422	-0.40894	1.954	-0.71352	0.32308	-0.25146	-0.788	0.78925	-0.232425	-0.19497	-1.6759	0.2983	-0.77974	0.076119	1.33979666666667	-0.47275725	-0.72947	-0.20148	-0.67399	-0.62763	1.7013	0.29304	0.734625	0.61559	1.7887	-0.488845	1.2842	-0.115535	-0.65648	-0.1846765	-1.6177	1.2921	0.10193	0.482592	0.25686	-1.118	0.487285	1.2987	-0.35367	0.85631	0.7446	-0.020433	-1.1727	-0.60462	0.77962	0.38532	-0.782255	0.86636	0.35352	0.042265	-0.011085	-1.017785	0.209468	-0.555476666666667	0.23794	0.7154	0.02453785	-0.10174	0.57823	-0.979645	0.233044	0.59083	-0.86704	-1.4479	1.7906	0.62837	0.51658	-1.267945	0.3224845	-0.457985	-0.765275	3.2794	-1.393	1.0155265	0.209468	1.058365	-0.35806	0.1109	-1.1106	-0.60051	-1.486	-1.1657	0.24758	-0.11972	0.72789	-0.96394	0.1632325	0.15137	1.2987	0.21285	1.3369	-1.5664	-0.2315	-0.79655	0.19669	-1.217125	0.1494725	0.652596666666667	2.55465	1.02597	1.3437	0.552993333333333	1.0145	1.7612	-0.29897	0.29722	0.240316666666667	-0.26036	0.2659	-0.8505	0.33645	0.842178	-0.32746	0.39986	-0.28227	2.3245	0.57199	0.59686	0.56316	-0.98216	1.2325	-1.11433666666667	-1.1279	0.074525	-0.42148	0.351735	-0.46277	-0.7405	-1.4217	0.61975	0.21956	0.65565	0.66415	0.65156	1.27965725	0.9092775	-0.16626	-0.49546	-0.87087	-0.548488	0.183564	0.91797	-0.70489	2.2206	-0.762575555555556	0.67014	-0.06066	0.374045333333333	0.81704	-0.477135	0.14026	-0.04739	-0.2356	0.68802	-0.2314	0.290955	0.25397	-0.24501	-0.689868	1.0869	0.88352	0.75736	-0.52237	0.638355	0.0883265	3.2812	-0.65075	-1.4536	0.404575	0.35339	-0.324476	-0.0773625	0.75431	-0.93994	-0.9421825	-1.3082	0.0836423333333333	0.580514333333333	-0.30743	-1.1962	0.93053	-0.23797	-0.86297	0.3033	0.6798015	-0.740305	-1.2925	0.4950975	-0.52614	-0.80371	0.57772	2.0119	1.37665	-0.71039	-1.027285	0.80439	1.76048	1.5749	0.93597	-0.29349	-1.2088	-1.2227	0.19277	0.89768	0.086597	0.81726	0.0885733333333333	-0.26107	-0.21926	-0.548488	-0.15361	-0.40892	-0.5419625	-0.937336666666667	-0.78383	0.44309	-1.3401	-0.399843333333333	-1.055	2.5018	-0.1425	-0.55961	-1.5974	0.40089	-0.9477	0.93805	0.97484	-0.377916	-0.351966666666667	-0.71212	0.56292	-1.2646	0.55162	0.1681175	0.334943333333333	-0.0354237499999999	2.1441	1.040994	0.55208	-1.0729	0.43020225	-0.669685	0.26086	-0.25849	0.42581	-0.488845	-0.65648	0.69837	1.05653	0.2643	-0.44484	-0.34106	0.073362	1.9489	-0.74556	1.55802	0.27754	1.6918	-1.5323	-0.45576	1.1328	-0.855205	0.66813	1.6819	0.47855	0.196885	0.25599	0.12225	1.0991	0.4609795	-0.19091	-0.05304	-1.1331	0.55448	1.6379	-0.003897	1.285065	0.10156	-1.5664	0.057978	-0.610835	-0.13123	0.88756	0.83573	0.704705	-0.49766	-0.55827	-0.471866666666667	-1.06778666666667	0.299998333333333	-0.203067666666667	0.10068925	0.76469	-0.466671	0.019758	0.26369	-0.5442	-0.285538571428571	-0.712482	-1.008	0.12674	-0.82928	0.390555	-0.003385	0.57199	0.2725	-0.028823	1.3105	0.38251	1.2264	0.34243	0.03255	-0.229724	0.56508	-0.104053333333333	0.56666	1.4416	-0.327953333333333	1.1042	0.71111	2.0913	1.6575	1.208825	1.3413	0.29802	-1.5919	-0.12783	-0.027116	-0.79082	0.77997	-0.26518	1.9079	1.7291	0.4194336	0.78362	-0.196157	-0.342855	0.13242	-0.052997	-0.20521	0.638625	1.2756	-0.87275	-0.68663	0.14188	-0.4469995	-0.785066666666667	0.45298	-0.863125	-0.461515	1.0152	0.54045	-1.4921	-1.3356	0.437477	0.68054	-0.85127	0.856805	1.4156	0.0679442	0.0932505	-0.246653333333333	0.606165	-1.2898	1.0192	-0.28885	-0.40147	0.0095322	1.3359	1.0758	-0.06066	0.374045333333333	0.31045	-0.98907	1.292	0.487465	1.533	-0.55703	-0.8881575	-0.599576666666667	-1.0106	0.29849	-0.98361	0.776265	0.18517	1.1285	0.371473333333333	0.86335	0.37917	0.36919	0.6521755	-0.459071666666667	-1.0254	-0.98519	-0.010811	0.19432	0.3589	0.35197	-0.7251	1.14619	-0.12428	1.6426	-1.0523	-0.52141	-1.3613	-0.45449	-0.8122522	0.63439	-0.64837	0.438633333333333	0.72177	0.91829	-0.472725	-1.0727	1.20908666666667	1.4978	0.0316676666666667	-0.691575	-0.691575	1.09286	0.51589	0.60414	1.013305	1.251095	0.09752	2.231875	0.041684	0.0104	-0.44746	-1.4566	1.091975	0.99677	1.87038	-0.18137	-1.0014	2.2206	-0.762575555555556	0.88249	-0.051245	0.61442	-0.5623045	-0.53363	-0.30603	1.0878	-0.056545	-0.4117	1.2572	0.54434	-0.79528	0.8052	-0.083625	1.02186	-0.43179425	0.15495	-0.14245	0.086953	-0.449365	-0.0565433333333334	-0.82146	-0.30051	-0.55703	0.299034333333333	-0.8881575	0.28667	0.131225	0.091465	-0.20246	-0.464415	1.037105	-0.32337	-0.0634333333333333	-0.72795	0.831675	0.092305	-1.2776	-0.0030516	-0.145065	1.11774	-0.61524	0.8015	-0.452817333333333	1.4368	1.4135	1.568	0.45943	-0.82988	1.9352	-0.00986999999999997	1.3691	0.229155	2.46676666666667	0.171913333333333	0.91791	0.6687905	0.1051745625	0.19292	-0.32067	0.447115	0.440196666666667	-0.550165	0.35256	0.0410565	-0.165240116666667	1.38981	0.3239975	0.7702	1.2513	0.170665	0.33615	-0.10443	0.0709633333333333	-0.31919	-0.3855	-0.00974	0.954073333333333	0.88058	-1.2018	0.257464	-0.85835	-0.60964	-0.3228	3.186	0.50819	-1.21383333333333	0.31463	-0.028823	1.3105	0.38251	1.9017	0.0216175	-0.05304	-1.6588	2.60735	0.7585945	0.1949745	-0.62084	0.33937	0.963935	-0.25108	-1.4612	0.7573775	0.061359	-0.216175	-0.06937	-0.13222	0.314345	-0.94852	-0.74444	0.39538	0.3589	-1.4869	0.93356	-1.40466666666667	0.52158	2.2889	0.51848	-1.335	-0.421503333333333	-0.464638	0.324625	-0.030648	0.077109	0.1522042	0.99045	0.55684	0.19674	1.088792	0.6450425	0.42179	-0.6165	-0.42403	0.48683	-1.1552	0.29109	0.64468	-1.3876	0.11806	0.94479	-0.51286	-0.4103545	0.7247	-0.61651	-0.37398	-0.94722	-0.00129000000000001	0.12436	1.6537	0.00680499999999998	1.3375	1.1199	0.89537	1.4677	-0.319974333333333	-0.15553	0.12441	-0.74458	1.16494333333333	0.594133333333333	1.4758	2.4461	2.96333333333333	0.12135	-0.6521	-0.32005	-1.1512	-0.0140766666666667	-0.49532	0.680935	4.0611	-0.170365	-0.59229	0.107635	1.63273333333333	0.4281575	-0.1821	0.49097	-0.069369	0.542443333333333	-0.688935	-0.64629	0.98826	-0.57356	-0.67107	0.624566666666667	0.32479	0.13393	-0.4759733	0.13831	-0.40458	-0.70212	0.7707	-0.55233	0.421925	-1.01739	-0.147635	0.96266	0.31118	-0.276852	0.6811	1.1608	0.29267	-1.4528	-1.2578	-0.222722871428571	1.1405	-0.929305	-0.85502	-0.03976075	0.3399	0.738126	-0.33046	-0.5333	3.0496	1.09887	-0.9477	0.23954	1.7308	0.60209	-0.80714	0.75387	0.42499	-0.73418	-0.12354	0.32097	0.448375	1.7744	0.9307	1.0586	-1.1828	0.33019	-0.41861	0.72454	-0.51937	0.56672	1.5553	-0.44354	-1.366	1.551	0.589099	0.69536	-0.45463	-0.67427	-0.575285	1.57986666666667	0.0998933333333333	1.09527333333333	0.117384066666667	0.803513333333333	0.17192	0.41831	-1.0106	-0.98361	-0.2963	0.0426118333333333	-1.2137	0.36021	0.77112	0.817566666666667	-0.44938	0.00398999999999999	0.90653	-0.74653	0.21105	-0.030648	0.077109	0.64433	0.719565	0.1522042	-1.2578	0.99045	1.10541	0.55684	1.9335	0.19674	0.5437	1.088792	0.6450425	1.09531	0.36731	-1.39785	2.6335	0.856805	0.32758	-0.1732	-0.069369	-1.2997	1.7675	-0.29626	0.67541765	-0.368	1.5486	0.33523	0.6406795	1.9019	0.0399855	0.69766	0.389727333333333	-1.0388	0.600515	0.297145	-1.4671	0.026644	2.3721	-1.3189	-0.432397	0.212293333333333	-0.16063	0.22944	0.7585	1.22757	0.94397	0.5588	0.29865	0.26732	-0.3764825	0.519345	0.757825	-0.10169	2.35056	0.9992575	0.288685	0.1986	-0.5423431	0.790943333333333	0.54582	0.51227	-0.016349	0.28739	0.21216	-0.364204166666667	0.363825	0.21648	0.41989	0.84199	-1.06	0.2089905	0.8052	-0.083625	-0.687355	0.36442	0.96511	1.213	0.156583333333333	-0.668925	-1.3846	1.9017	0.74716	-0.5724825	-1.6588	-0.0634333333333333	1.294325	-0.2711	-0.265826666666667	0.3454425	-0.015113	0.46239	1.8943	-0.66181	0.492345	-0.28343	0.58792	1.1768	2.6037	0.5738	1.1299	1.4012	0.3269035	0.34345	0.91043	-1.4869	-1.40466666666667	0.52158	-0.222508333333333	-0.05819	0.70449	-0.15771	0.42103	0.168375	-0.0427	-0.81402	-0.00822499999999998	0.4869	-0.579705	-0.807763333333333	1.3747	0.2676645	0.02569805275	-0.451366666666667	1.1932	0.00797333333333333	0.4161606	-0.90127	-0.0315825	0.35882	0.32338	0.44174	-0.55233	-1.01739	-0.75875	0.65727	1.1434	0.299	-0.080989	0.6465	0.55705	1.593025	-0.651141333333333	-0.210979625	-0.478281	-0.13543	-1.1594	-1.4728	0.47598	0.229285	0.081724	0.908426666666667	1.72005666666667	-0.03299	0.59015	3.1019	0.52653	0.060905	-1.00665	-0.17949	-0.61072	-1.020475	-0.4338754	1.6918	-1.3748	0.89622	0.151824	-0.32205	0.82543	-1.2766	0.49313	0.319913333333333	0.2397	0.59201	0.0459335	1.9525	-0.775016666666667	-1.4173	-0.466671	0.091717	0.019758	0.488675	0.81227	0.26309	-0.10141	1.1693	-0.11114	0.146341	0.8698	0.54696	0.43673	0.25356	0.24594	0.63646	1.2842	0.54533	0.093209	-0.929305	-0.32801	-0.2505	-0.520685	0.13007	-0.8191925	0.03334	-0.021499	2.3506	-0.31223	0.459805	0.087394	0.0685995	-0.861626666666667	1.3009	-0.74089	-1.3024	0.61429	0.37734	0.29722	0.40583	-0.404197733333333	-0.2158675	1.0128	-0.01741	0.67316	0.45665	0.21519	1.6878	-1.268	-0.17922	0.10976	-1.008	-0.014246	0.0399855	-0.87726	0.38532	0.30118	0.61866	0.86636	0.87653	-1.366	1.551	0.589099	0.32684	0.48663	1.017775	0.41478	0.72177	-0.49592	1.9654	1.1441	0.53024	-0.051142	-0.19212	-1.6728	0.83326	-1.1874	-0.2964555	0.803513333333333	-0.2333275	-1.27845	-0.43213	0.74009	0.15822	-0.714358333333333	0.7289	-0.65598	0.42532	-0.25654	-0.52141	0.927626666666667	1.233	1.62406	-0.01741	0.45665	-0.11769	-0.75428	-0.1773	-0.75428	0.63563	0.77112	0.817566666666667	0.526665	-1.2949	-0.98007	0.026644	0.58611	0.2282	0.34788	0.959265	1.0748	1.032173	1.9352	-0.00986999999999997	1.3691	1.09531	1.3308	0.65272	1.6011	0.037581	1.4715	0.15836	0.92647	0.475545	0.373945	0.516639666666667	-0.414225	-0.76299	0.212293333333333	0.08715	-0.16063	-0.621524	0.29488	0.797893333333333	0.81765	-0.34785	-0.250016666666667	1.05653	0.298753333333333	0.8173	-1.1476	1.1818	1.0869	0.88352	1.4491	0.72205725	1.6483	-0.0310845	0.7478205	1.72005666666667	1.0552	-0.2314	-0.09179	1.0568	0.77277	-1.5485	0.77327	3.14473333333333	1.30754	1.9728	0.226165	0.226165	-0.065645	-1.0243	0.66057	-0.193945	-0.83694	-1.356	0.953226666666667	-0.380108	0.71011	-0.16759	-0.161252	-0.82817	0.62572	-0.69389	-0.20694	0.7119075	0.90238	3.0496	0.65156	0.37556	-0.336256666666667	-0.147935	0.8033	-0.394267	-0.189061	-0.098306	0.24015	-0.764	0.14786	0.30069	-0.782385	0.43484	0.672105	0.086597	0.064989	0.790203333333333	-0.39177	0.579906666666667	-0.115585	0.46143	0.160650333333333	-0.397013333333333	-1.2509	-0.489615	0.85572	0.094696	0.95996	-0.149913333333333	0.395641666666667	-1.4267	0.430946666666667	-0.74764	-0.91778	-0.222508333333333	0.2676645	-0.819646	-0.05819	-1.3356	-0.22455	1.45298666666667	0.53068	1.22548	-0.37953	0.172203333333333	-0.00867	1.631	-0.24043	-0.44588552	-0.8579375	0.55379	-0.2327	1.4047	0.37636	1.07004	0.85609	0.50547	1.2768	1.6595	0.3969875	0.4544175	1.5603	0.93805	-0.351966666666667	0.6215825	-0.19664	-1.1237	-0.49003	0.534685	0.42855	0.27523	-0.145613333333333	-0.9228	-0.39294	1.13295	0.556844333333333	0.794607285714286	0.389727333333333	0.72789	-1.4153	0.1986	-0.794543	1.2088	-0.40458	-0.83694	-1.356	1.7816	1.7706	2.92595	2.256	2.43665	0.68555	0.052012	-0.623445	-0.44168	0.72454	0.407075	0.26461	0.66887	-0.80117	1.5392	0.35972	2.14761	-0.5432	0.66554	0.47034	0.6063	1.03580866666667	0.34887	-0.41523	0.40228	-0.843635	0.72871	-0.42712	-0.78383	1.5013	0.881128	0.4447	-0.44856	0.381349	0.671236666666667	-0.37561	-0.20753	-0.1066075	-0.184065	0.61211	-0.74114	0.764515	-0.53562	0.99677	0.411975	0.972728666666666	1.0998	0.901425	0.34796	-0.4582	-1.03607466666667	1.289	0.30005	0.40784	-0.42712	-0.78383	0.0345500000000001	1.11546	0.28164	-0.29746	0.37514	0.8806	0.29797	-0.062	-0.56153	-0.507813	0.70779	0.30041	-0.5020078	0.0868833333333334	1.497	2.6791	2.2467	0.2220575	1.033	2.038	1.7003	0.43687	0.46852	-0.87167	1.6759	0.19426	-1.6679	-0.23541	0.4675	-0.477135	-1.3778	-0.044013	0.94876	0.54483725	0.320825	0.69376	-0.34884	-0.27155	-0.35806	-1.0074	-0.790715	1.030385	0.753005	0.084465	-1.2234	0.3081	-0.17207	1.1481	0.60878	-0.76945	0.73426	0.062382	0.514805	-0.0144065	1.62406	3.16437555555556	0.2951	-0.576345	1.6221	-0.201117333333333	1.62406	0.2859675	1.04743333333333	-0.3855	0.246181	-0.35317	0.22465	-0.43824	0.178732	2.53736666666667	0.33409	0.393135	1.7528	0.34475	0.58825	-0.461515	-0.005185	-1.179935	0.64848	-0.25690375	2.3085	-0.012227	-1.50785	-1.292	-0.451774666666667	-1.3941	-0.27796	-1.3294	-0.770576666666667	1.56955	-0.7773	-0.12015	0.57112	0.36506	-0.40894	1.954	1.27003833333333	-0.47575	-0.957545	0.47044	0.4963	-0.9325	-1.01119333333333	-0.27155	-0.44746	-0.35806	0.57878	-0.65182	0.277703333333333	-0.059325	0.70049	-0.59229	-0.29461	1.40873	0.75324	1.6221	0.066362	2.92595	2.256	2.43665	-0.084327	-0.4339	1.3349	-0.646972	-0.59029	0.080448	-0.15616	-0.8246	0.48601	0.31684	-0.056365	-1.43573333333333	0.47400685	0.88893	1.73267533333333	0.3617	0.0282495	-1.1032	-0.4105	-0.335056666666667	-1.4359	0.81964	0.39916	0.55402	-0.25232	-0.210955	-1.051355	0.14188	1.264	0.45298	0.40912	0.93576	-0.547745	-0.30847	0.30505	0.38251	1.2264	-0.11862	0.455635	-0.4704339	0.86421	1.25905	2.0158	0.117384066666667	-1.19748333333333	0.17192	-0.91778	-0.819646	-0.05819	0.4978	-1.3356	-0.98423	0.118507666666667	0.13843	0.075591	0.25576	0.6634	-0.037088	-0.252123333333333	0.061359	2.8251	0.1704	-1.08759	-0.61897	1.3367	0.26712	-0.2876675	0.69571	0.61211	0.054145	0.764515	0.53024	-0.051142	-0.19212	0.72691	0.65718	0.48358	0.84378	1.43	1.497	2.2467	-0.30278	0.70105	-0.21156	-0.30555	-0.71923	-0.365955	0.57972	1.6918	-1.6094	-0.3195	1.9323	1.110825	0.81918	-0.119440461538462	2.50505	0.43165	-0.296235	-0.73656	-1.1099	0.17928	0.957945	-0.808883333333334	-0.2025	1.1286	-0.512613333333333	-0.20496	1.9728	0.1666	-0.265695	-0.72045	-0.11114	0.146341	2.3721	-0.296235	-0.73656	0.35729	-1.1099	-1.3189	-1.57286666666667	0.3816795	-0.41191	0.733	0.2659	-1.04744666666667	0.209468	-1.23741	0.7154	-0.35806	0.53024	0.52617	-0.051142	-0.19212	-0.70489	-1.0547	0.18544	-1.6067	0.1668795	0.28587	0.59414	-0.86575	1.131025	0.55552	0.90911	0.30731	1.0801	0.8473815	-0.54897	0.15416	-1.57286666666667	-1.3141	-0.04188	0.83099	-0.4692075	1.7414	-0.11207	1.9654	0.39747	-1.0808	0.19954	-0.06058625	0.85871	-0.21791	-0.8456	-0.75875	-0.51839	-0.31371	-1.5974	0.23955	-0.07009	1.5788	0.2450182	-0.880194285714285	-0.90568	-0.77759	-0.580125	-0.61549	-1.5255	-0.40892	-0.03063	-0.248382125	-0.790715	-0.17445	-0.430865	-1.2187	-0.42908	-0.016099	-0.50487	-0.22131	-0.27955	-0.282930333333333	-1.065255	0.59636	-0.77787	0.753005	-1.2234	-0.307885	0.3081	-0.06937	-0.94852	0.13502	1.292	0.487465	1.533	0.755051333333333	2.0669075	0.901805	1.6746	-0.43428	-0.081748	0.4195605	-0.76348	-0.876752	0.18199	-0.58101	0.418605	0.219895	0.0213966666666667	0.28712	1.2646	1.3551	1.1464	1.6712	-0.14915	0.31193	0.091465	0.34405	-0.36529	0.65044	1.05637125	-0.00894133333333333	-1.1787	0.50212	-1.6891	1.07035	0.967425	1.278	1.8826	0.63326	2.152	-0.513302	-0.06134	-0.85788	1.8166	0.573126666666667	1.04688333333333	-0.617383	-0.7694	-1.6679	-0.23541	0.773845	0.46852	0.415593333333333	-0.87167	1.6759	-0.179065	-0.028887	-0.438922	-0.61231	0.291195	-0.015662	0.72559	-0.457985	-0.765275	3.2794	0.392875	0.28667	-0.703888	0.0399855	0.46012	0.82094	0.58089	-0.3771	-0.26613	0.012946	-0.54891	2.3489	-0.094693	1.29002666666667	0.283975	0.77766	0.85572	0.95996	0.124522	-0.30335	-0.084327	-0.222508333333333	-0.89638	0.51456	-1.27824	-0.45072	-0.64022	-0.76116	-0.303594	-1.3624	-0.98119	0.30696	0.62272	0.36865	-0.12681	-0.29782	0.2659	0.606275	-0.42148	0.07559	0.860579666666667	-0.208105	-0.53009	0.56876	0.15821	0.565774666666667	0.182816666666667	0.49177	0.483026666666667	-0.7021875	0.686905	0.31273425	-0.0556133333333333	1.4127	-0.0030516	1.11774	-0.61524	-0.452817333333333	1.4368	1.4135	1.568	0.45943	-0.82988	0.82679	-0.09769	0.163695	-0.013008	-0.0917533333333334	0.11806	-0.51286	-0.2469	-0.93994	-0.15708	-1.185785	0.58445	0.21341	0.36022	1.0872	0.340555	-0.08708	0.47753	0.425173333333333	-1.29188	0.53454	0.33486	-0.2964555	1.371	-0.036995	0.116903333333333	1.3424	-0.735405	0.46328	-0.0597983333333333	1.6364	-0.035055	-0.43551	-0.21313	0.55056	0.519525	1.6364	-0.035055	-0.43551	-0.21313	0.519525	0.62582	-0.035055	1.5632	0.061548	-0.3990925	-0.554595	-0.07177	-0.50878	-0.81879	0.624913333333333	0.99318	-0.81046	1.03826333333333	1.09129666666667	0.7573775	-0.216175	-0.455076	-0.608995	-1.04311	0.4684855	0.13783	-0.871755	0.36506	0.42377	-0.40894	1.954	-0.63359	1.43985	-0.15929	0.32549	0.46852	1.152	-0.87167	1.6759	0.321375	-0.515517	0.67509	2.375	-0.13149	0.48601	-1.5541	-0.18333	-1.43573333333333	-0.33595	1.11515	-0.3607	-0.49766	-0.55827	0.49091	-0.739661666666667	0.35752	0.08248	-0.7377862	-0.60964	-0.26547	0.061935	-0.02453	0.012946	-0.54891	2.3489	-0.456	0.624913333333333	-0.81046	2.1383	0.3714	-1.1628	0.60176	-0.07184	1.0307	-0.63881	-0.254364	1.8475	-0.97038	0.21399	-0.76348	-0.6131977	-1.2625	-1.4034	0.53405	1.2405	0.43488	0.439274	0.9092775	-0.16626	0.54483725	-1.6412	0.3931485	0.89002	1.7732	0.28948	0.6526815	-0.50069	-0.65882	-0.82817	0.62572	-1.3323	-0.34825	-0.15553	-0.6338	-0.79425	-1.06332	0.20152	-0.53455	1.14863	0.21755	-1.2717	0.01109	0.52497	0.80934	0.64567	-1.28655	0.47024	-0.85788	-1.23974666666667	0.15943	-0.364204166666667	0.363825	0.52832	0.2095	1.0638	-0.34988	-0.72161	-0.0011293	0.062115	0.12135	3.3504	-0.750263333333333	2.0669075	1.6746	2.18673333333333	-1.4359	-1.4359	-0.251398333333333	-1.3925	-1.04311	0.4684855	0.32946	-0.15606	-0.871755	1.4262	2.1017	-0.50875	-0.699735	0.00170000000000003	-0.1846245	-0.0089532	-0.053667	0.430946666666667	-0.6798325	-1.09775333333333	-0.99906	-1.5107	0.14201	-0.6338575	0.81227	0.68283	0.672248	2.7839	1.3481	2.6385	0.1162914	0.4675	-0.477135	-1.3778	-0.619102	0.77962	0.38532	0.59521	0.86636	-0.0076394	0.7895075	-0.6072225	0.37356	-0.63359	-0.80091	-0.98242	-0.84877	-0.46472	0.26942	0.1624	0.58548	0.81135	0.61996	1.0801	0.1276	-1.1237	1.1273	1.009	1.3654	-0.30756	-0.0773625	0.183242333333333	-0.7773	-0.25483	1.1173	-0.32007	0.08406	2.12707	1.2179	-0.33137	0.4473225	0.376835	-0.86297	-0.15771	0.3033	0.76437	-0.76759	0.97464	1.091	0.61412	1.3759	0.27831	-0.71212	0.56292	-1.2646	1.2378	0.73554	0.08955	1.029355	2.3233	1.5486	0.33523	1.9019	1.6878	1.0795	-1.268	-0.17922	0.178833333333333	-0.356316666666667	0.78362	-0.520755333333333	-0.342855	-1.1106	-1.3747	-1.486	-1.1657	1.6184	0.546443333333333	0.6187	0.37018	1.375425	0.82338	-0.017299	0.26431	0.154471333333333	0.469517333333333	0.76216	-1.5317	-0.39294	0.19262	-0.04588175	-0.46241	0.3367	1.20609333333333	0.59015	-0.36067	0.79865	0.69402	-0.478281	0.69054	1.9017	-1.1594	0.6113315	0.75389	0.866115	-0.76524	0.433475	0.22545	0.082715	0.194833	0.45963	0.40871	1.379	1.0991	-0.61971	-1.0111	-0.89031	-0.98095	-0.3740175	0.06844	-0.291548333333333	0.27916	-0.031958	0.55379	0.0216175	0.28446	1.0787	0.540365	0.679306666666667	0.507562	0.13728	-0.34956	0.73056	0.05563725	1.218185	1.1192	1.1388	0.34788	0.959265	-0.71986	0.2107	0.087152	0.21202	-0.6456	0.710765	0.76437	-0.76759	0.97464	1.3351	-0.60964	0.061935	-0.02453	-0.0083609	0.082542	-0.71212	-0.132895	0.56292	-1.2646	2.53736666666667	-0.418076666666667	0.33409	-0.15771	1.091	0.40107	-0.51233	-0.23385815	-0.50553	1.4031	2.1732	0.373945	0.516639666666667	0.44238	0.56287	-0.54019	2.18673333333333	-1.4359	-1.4359	-0.251398333333333	0.81964	0.80055	1.5212	3.3284	-0.443145	-0.699866	0.75431	-0.93994	-0.54894	0.15821	0.565774666666667	-0.98095	0.91948	0.20443725	-1.1483175	0.53931	-1.22366666666667	-0.369636666666667	-0.063424	-0.95343	-0.573349	-1.0993	0.461243333333333	-0.99948	0.11602	1.0629	0.43484	-1.15416	-0.0914633333333333	-1.4032	-0.594406666666667	-0.96748	-0.24043	-0.8579375	0.55379	-0.018387	0.76602	0.176216666666667	0.75598	-0.5715	1.18445	0.41516	-0.19091	0.336166333333333	0.93252	2.4336	0.60127	1.7193	1.94045	1.14792233333333	-1.047	-1.1701	-0.67906	0.11572	-0.768602	-1.1395	-0.51683975	1.0415	1.0368	0.258829	-0.48799	-0.19534	-0.70602	1.2551	-1.4227	-0.64204	1.6703	-0.951765	0.82543	0.72494	-1.2766	0.49313	0.62978	0.088557	-0.25263	0.45842	-0.74444	0.39538	0.3589	-0.148142	1.7744	1.056225	0.85609	0.50547	1.2768	1.5603	-0.282930333333333	0.31471	-1.065255	1.2368	-0.18434	-0.0834555	-0.82329	0.0473582	-0.99739	0.486455	0.25517	1.1015	0.29461	-0.64517	0.410546666666667	1.091	0.71109	-0.35292	-0.010289	-0.88116	0.328060737	0.30499	0.66057	-0.193945	1.2531	2.0195	-0.0354237499999999	0.54434	1.5583	0.86845	-1.5625	-0.55203	0.04778	-1.2884	-0.15211	-0.43123	0.23955	-0.07009	0.5201	-0.25108	0.445695	0.77546	-1.4121	0.680935	4.0611	-0.170365	0.03652	2.7522	0.403053333333333	0.783663333333333	-0.244785857142857	-0.543766666666667	-0.45072	1.71654666666667	-0.38529	-0.5890342	-0.028338	1.9235	0.442675	-0.51066	0.1500675	-1.1381	1.0979	0.22586	1.9869	0.264405	-0.076417	-0.62171	1.8724	-1.6524	-0.77974	-0.54051	-0.807763333333333	0.41985	0.19608	0.101605	-0.903565	0.43673	-0.41315	1.5951	0.83338	-0.89545	-0.51115	1.582	-0.57452	2.3193	-0.85302	-0.368511333333333	-0.43438	0.69766	0.389727333333333	1.17270666666667	0.65903	0.25494	0.39167	0.075968	0.906125	-0.049941	0.90653	-0.74653	0.457816666666667	-0.27155	1.1351	-0.35806	2.1017	0.83572	-0.50875	-0.70808	0.260086666666667	0.53336	0.860579666666667	-0.97928	0.8992095	-0.04929	-0.763133333333333	-1.40636666666667	-1.6237	-0.55688	-0.0640955	0.2852	-0.34623	-1.06765	0.60178	-0.6205	-0.22938	1.4627	1.7989	-0.42255	0.38776	0.96246	-0.3276	0.228027	0.38776	0.96246	0.67014	1.0875	0.019758	0.26369	-0.289866666666667	0.934	0.0504635	-0.12708	-0.501085	1.6589	0.494693333333333	1.738	1.7003	1.71483333333333	0.830805	0.287055	2.2295	0.81704	1.0792	-0.596055	0.07961	1.6492	1.0785	0.18546	0.62264	-0.073255	1.37475	0.82438	1.1038	0.3250016	1.2332	0.1243145	0.25574	2.1036	0.90027	-0.58888	0.71947	-0.11177	0.34632	2.3459	-0.104115	0.31265	-0.50904	-0.4137375	-0.27155	-0.305985	-0.61176	-0.24969	-0.63708	-0.641182	-0.73532	1.0676	0.464126	1.091975	0.869746666666667	0.88574	0.5563045	1.25964	1.38865	0.55376	1.41	1.155295	0.83645	-0.86488	-0.1571	-0.91067	-0.71212	0.6587	0.56292	-1.2646	-0.54394	-0.79947	0.8473815	1.346595	1.4031	2.1732	0.373945	-0.70919	-0.649015	-0.145493333333333	-1.2463	-0.446845	-0.131807666666667	1.1178	0.625995	0.91662	0.216705	0.556844333333333	0.794607285714286	0.72789	0.53964	0.30118	0.48587	0.029238	-0.52686	-0.1055	1.16	0.476825	0.2625225	0.31265	-0.50904	-0.4137375	-0.1571	-0.0014093	-0.91067	2.27725	0.1674	1.1983	0.36232	-1.10572333333333	-0.6165	-1.2107	-0.42403	-1.1552	0.04661	-0.11972	-0.2025	-0.84378	0.285055	0.58212	-0.84378	0.285055	0.25293	1.6364	-0.035055	-0.43551	-0.21313	-0.46873	0.519525	1.6364	-0.035055	-0.43551	-0.21313	0.519525	-0.69049	2.6401	-0.60964	0.061935	-0.02453	0.125424	0.29332	-1.4102	-0.42639	0.38641	-0.80028	0.39266125	-0.053936	0.99138	0.20727	0.40208	0.387666666666667	-0.249175	-0.77782	0.07642	0.692776666666667	2.1604	1.1727	0.00680499999999998	1.1199	0.89537	-0.67906	-1.3339	-0.768602	-1.1395	-0.015113	1.8943	1.11238	-0.66181	1.10983666666667	0.15049	-0.471155	0.447115	-0.82585	-0.550165	0.35256	-0.5904575	1.45326333333333	0.43995	1.289	-1.3172	-0.21915	-1.0736	0.1472	-0.803095	-0.98476	0.5732075	-0.081335	0.49093	1.091	-0.97811	-1.07475	0.736651333333333	0.093209	1.091	-0.77984	-0.26114	-0.631433333333333	0.37141	0.89752	0.884943333333333	-0.76359	-0.55725	-1.0268	-1.3846	1.319	0.00680499999999998	1.1199	0.89537	0.16734	1.2688	0.3385225	-1.1476	-0.8006	1.11946	-1.621	-0.53428	-0.0310845	-0.23492	-0.5603	0.88489	-0.770576666666667	1.9916	2.6385	-0.38603	-0.022895	-0.275	1.92343333333333	0.62697	1.2531	1.7675	1.10309333333333	1.12096	-0.0354237499999999	1.5567	3.0566	1.5583	0.4855	1.522785	-0.96904	-0.86179	-1.2582	0.62753	0.30822	0.70816	1.67936666666667	-0.50021	0.85676	-0.21108	0.64298	0.16173	-0.49236	-0.46703	2.75233333333333	2.0027	-0.64917	1.9728	0.226165	0.186926666666667	0.226165	1.1441	0.60576	-0.54846	-0.098306	0.632	0.24015	-0.0189	0.400895	-1.3172	-0.21915	-0.998065	-1.5144	2.3172	-0.30721	0.052378	1.063	-0.04188	0.83099	0.18551	-0.4692075	-0.65083	-0.36375	-0.09361	0.85218	0.370325	0.77392	-1.662	-0.25301	-0.516415	1.2223	-0.8296	-0.247355	0.97214	-1.3213	-0.15272	0.175023333333333	-0.42586	1.3298	0.19815	0.43091	-1.2335	0.43404	-0.92635	0.91187	-0.15795	1.59978	1.19648	-0.280746666666667	-0.429835	-0.0038109	0.34238	0.65561	-0.73613	1.0836	-0.166185	0.7060425	-0.017526	0.98829	0.71341	0.84017	0.115635	0.34796	-1.03607466666667	0.03736	-0.60818	0.49373	-0.27445	-0.015113	1.8943	-0.66181	-0.53948	0.37141	0.89752	0.884943333333333	-0.92635	0.91187	-0.15795	1.59978	-0.74947	-1.2515	-0.30041	-1.251	2.53736666666667	0.33409	-0.7035475	0.832635	-0.30756	1.9552	-0.31301	-0.98715	-0.045299	0.29005	-0.0315825	0.30393	0.419684833333333	1.19975	-0.66924	0.03736	-0.60818	-0.27445	0.80198	0.258829	0.61034	-0.46065	-0.502935	0.10699	0.13233	-0.743614	-0.0046401	0.1131	0.094684182	0.3158	0.7383275	-0.25699	-0.229	0.090587	1.7175	-0.27407	0.15821	0.565774666666667	1.8902	-0.469632	0.561295	-0.37054	-0.62171	1.8724	0.56509	-0.39623	2.4336	1.6364	-0.035055	0.25179	-0.43551	-0.21313	0.519525	0.38142	0.35903	-0.248382125	0.0948885	-0.82368	-0.21054	2.07253333333333	2.0446	-0.8889681	2.07253333333333	-0.26487	2.0446	-0.8889681	2.07253333333333	0.17225	2.0446	-0.8889681	0.17516	-0.28536	-1.5086	1.47315	-0.10254	0.55607	0.36968	-0.32217	0.35787	-0.56607	0.01352	0.03652	0.63602	-0.0594885714285714	-0.320445	-0.241685	0.31027	-1.6105	1.7319	0.671263333333333	0.938218333333333	1.292	1.04732	0.487465	1.533	-0.17243	0.302321	-0.00343000000000004	0.95045	-1.22198	-0.99445	-0.12015	-0.67693	-0.27296	-0.52028	-0.52686	-0.1055	0.476825	-0.032613	-0.9771	0.29385	-0.20554	1.0971	0.094696	-1.6415	1.5378	-0.075017	-0.54781	0.681395	0.061465	-0.015065	0.370203	-1.21	0.097076	0.370203	0.097076	0.2462	-0.6256	1.5489	1.1118	0.84849	-0.4204	1.1118	0.84849	-0.4204	-0.502985857142857	-0.23126	-0.903565	-0.41315	-0.41945	-0.39623	2.4336	0.0932505	0.69306	0.26085	-0.4079825	-1.6679	-0.23541	1.090375	0.31279	1.091	-0.247355	-1.0347	0.97214	-0.247355	0.563165	0.97214	-0.247355	0.84516625	0.97214	-0.247355	-0.69199	0.97214	-0.247355	-0.162152	0.97214	-0.5526175	1.497	2.6791	2.2467	0.40208	0.387666666666667	1.19093333333333	1.0083	2.6037	0.95045	-0.545453333333333	-1.22198	-0.99445	1.2871	-0.831706666666667	1.2551	1.3479	0.783663333333333	0.100758	-0.543766666666667	-0.45072	-0.35292	-0.88116	0.66464	0.796196666666667	-1.102014	-0.22165	0.71809	0.18993	1.25905	1.2237	2.0158	1.5486	-0.90073	0.33523	1.9019	-0.2493	0.790203333333333	2.1045	0.71813	1.4514	-1.038	0.19186	-0.859163333333333	0.52223	1.052395	0.13883	1.47315	-0.10254	0.55607	-0.41167	0.36968	-0.32217	0.9972	-0.601015	1.280395	1.3698	-1.2688	0.25574	-0.796775	2.1036	0.25574	-0.084573	2.1036	0.90043	0.4532	-0.22469	0.03652	0.464115	-0.0594885714285714	-0.320445	0.68283	-0.15062	0.672248	0.147955	-0.8624	0.29521	-0.0526833333333333	-0.247355	0.12939	0.97214	-0.20018	0.0871705	0.43363	-0.59544	0.34788	0.48213	0.959265	-0.261695	-1.1554	-0.90242	-0.66556	0.860579666666667	-0.208105	-0.53009	-0.421	-0.23015	-0.61957	0.91797	0.12579	-1.4855	0.05886	-1.711	2.990275	-0.46367	-0.3020245	-0.105385	1.1015	-0.090186	0.410546666666667	-0.1239745	0.5437	0.36338	0.49333	0.2157844	-0.1846765	-0.13048	0.548633333333333	-0.197563333333333	-1.0409	-1.4169	-0.28792	-0.460075	-1.4324	0.38506	-0.4464	-0.366901333333333	0.3239975	0.27754	0.7702	0.4159735	1.2513	1.1768	1.0599	0.5738	-0.33041	0.207425666666667	-0.0446275	-0.24043	-0.8579375	0.315085	0.55379	-0.58888	0.71947	-0.11177	1.5788	-0.90568	-0.77759	-0.35292	-0.88116	-0.35292	-0.88116	-0.019884	1.1963	-0.15978	0.574575	0.447115	0.64918	-0.550165	0.35256	0.7509	0.6782	1.3298	-0.349494666666667	1.171545	0.67567	1.9399	-0.693215	1.1916	0.30787	0.638355	0.0883265	0.48398	0.21583	-1.0927	-0.91919	0.97204	0.59487	-0.8374	1.15417666666667	-0.77639	-0.37069	0.26431	0.040214	-0.29457	-1.6169	-1.20276666666667	0.23449	1.8826	-0.28138	-0.30889	0.905253333333333	0.90678	-0.173513	0.39895	0.57316	0.99138	1.1101	-0.04739	-0.2356	-0.39112	1.40830333333333	-0.43425	0.84725	-0.61031	0.10518	0.154471333333333	0.76216	-0.68729	0.37636	1.5951	0.83338	-1.055	-0.51115	0.7019	0.147955	-0.8624	-0.0526833333333333	1.6798	-0.286946	0.64864	0.42402	0.59731	1.0198	1.22294	0.46813	-0.861626666666667	-0.5020078	-0.166185	-0.017526	0.98829	-1.0793	0.71341	0.84017	0.115635	-0.25690375	-0.3068185	0.027883	1.326	-1.2574	1.7169	-0.957783333333333	-0.234155	0.52562	0.16701	0.72159	0.52908	-0.326391	1.2096	-0.514165	3.2157	1.88719	-1.4959	0.66334	1.5455	0.74205	0.88574	0.21187	1.25964	1.38865	0.53804	-0.892035	1.2870725	0.19662	-0.336295	-0.76934	-1.11869	-0.2248	0.023796	0.81459	-1.4	1.818	-1.40466666666667	0.60127	-0.171893333333333	-0.17243	0.302321	1.0705	1.92343333333333	0.62697	1.6758	0.61412	0.27831	-0.47603	-0.06066	0.81704	1.98435	0.71765	-0.36296	1.6326	-0.34728	0.1205	2.9451	0.166546666666667	1.2349	0.30431	1.1028	-0.234675	0.40646	-0.072826	0.28645	0.53723	0.12672	0.1308995	-1.6603	1.8826	-0.34728	-0.56247	2.9451	0.166546666666667	0.526665	-1.2949	-0.98007	-0.64837	0.438633333333333	-1.0727	1.4978	-0.26107	-0.21926	0.47824	0.86845	-0.55203	0.617935	-0.421	-0.23015	-0.95189	0.17516	-0.28536	-1.5086	-0.52686	-0.1055	0.476825	0.4447	0.241455	-0.44856	0.34421	0.91262	1.7175	0.60356	-0.104235	0.21648	1.2142	0.0090638	-0.44354	0.29806	0.1656495	0.0709633333333333	-0.3156525	0.73356	-0.52686	-0.1055	0.476825	0.5263125	1.2369	1.292	0.487465	1.533	0.28244	1.244	-1.0046	0.683845	-0.52141	-0.406285	-0.77974	0.534583333333333	0.40292	-0.34728	2.9451	0.18346	0.166546666666667	-0.056365	-0.24152	0.47400685	0.88893	-0.054685	0.051162	1.2333	0.28138	0.704255	0.95045	-1.22198	-0.99445	0.95045	-1.22198	1.28958333333333	-0.99445	0.80737	0.67231	0.12302	0.9346	0.72715	0.570475	0.860579666666667	-0.208105	-0.53009	0.00427	-0.65207	0.060713	1.0686	0.59919	-0.68514	1.8826	0.058398	0.98083	0.0076638	1.5587	0.7343	0.552156666666667	0.15994	0.21965	0.26081	0.39756	1.7175	-0.316454	-1.29325	-0.019884	-0.15978	0.574575	-0.0134733333333334	-1.6412	0.89002	0.82442	0.11267	-0.1384	-1.3399	0.683845	-0.52141	-0.406285	1.0772	-0.623445	-0.44168	0.55575	0.21318	-0.22425	-0.272169	-0.68837582	-1.56485	0.26431	0.0242	0.86845	-0.55203	-0.17243	0.302321	0.41729	1.091	0.45117	1.091	-0.17646	1.091	0.35768	-0.25301	1.2253	1.2223	-0.8296	0.91593	0.71947	-0.55695	-1.2921	-0.481575	-0.98522	0.38142	0.35903	-0.45566	0.82442	-0.363966666666667	-0.1384	-1.3399	-0.499005	0.32119	-0.258775	-0.36257	0.796196666666667	0.181355	0.84725	-0.200135	0.10518	-1.172165	0.2031425	-0.21508	-0.50713	1.27553333333333	0.076684	-0.30749	0.57265	-0.42761	0.76523	0.29916	-0.34728	2.9451	-0.274705	0.166546666666667	-0.29718	0.50903	0.7032	0.51366	0.57567	-0.19091	0.10068925	2.3128	0.33645	-0.026491	-0.499005	0.32119	-0.110755	-0.36257	-0.32005	0.074525	0.016042	-0.0140766666666667	2.5942	0.1913	0.102195	0.47603	-0.743296666666667	-0.74556	-1.3818	-0.852425	0.88286	0.76437	2.547	-0.76759	0.97464	1.4242	-0.312424	-0.362365	0.196855	1.98435	0.71765	-0.36296	-1.2826	1.6326	0.73056	0.05563725	1.1192	1.1388	1.2615	0.248256666666667	1.6257	-0.30195	-0.423295	-0.5709	-0.76524	0.433475	-0.35292	-0.88116	-1.3172	-0.21915	0.071456	-0.29897	0.913325	0.50328	-1.2307	0.3239975	0.7702	1.2513	0.33615	0.888785	0.4447	-0.44856	0.173988	0.76437	-0.76759	0.407915	0.97464	-0.280746666666667	-0.429835	-0.0038109	0.840785	0.17516	0.96257	-0.28536	-1.5086	-0.74947	-1.56485	0.1913	0.102195	-0.645626666666667	-0.327775	-0.624795	1.0686	0.99138	-0.28786	1.8866	1.2572	0.611237666666667	1.052395	-0.494436666666667	0.539221666666667	-0.63236	-1.6412	1.9139	0.89002	0.46239	1.9484	1.8943	-0.98791	0.58049	0.76504	0.44023925	0.95045	-1.22198	-0.99445	-1.2782	0.6215825	1.216	0.84725	0.10518	-0.34728	2.9451	0.940293333333333	0.166546666666667	1.22142666666667	1.1727	0.551185	0.0295903333333333	0.6405764	1.2974	-0.756735	2.3459	-0.104115	-0.34728	2.9451	0.166546666666667	0.65603	-0.04739	-0.2356	1.67132333333333	-0.421	-0.23015	0.845065	1.02597	0.17793	0.3383	-0.1183875	0.24594	1.8826	0.087071	0.56651	-0.12663	0.796196666666667	-1.1625	0.30431	1.1028	-0.234675	0.669035	2.0632	1.4612	0.224876666666667	1.69556666666667	-0.9262175	1.69556666666667	-1.2651	-0.9262175	0.3714165	0.036283	-0.38978	0.036283	-0.09979	-0.758523333333333	0.83599	0.86268	0.58567	2.3459	0.97827	0.8033	-0.394267	-0.26989	-0.011242	0.27342	-0.02693	0.40646	-0.10934	-0.33202	-0.345654	0.89259	1.5368	0.0343533333333333	1.1656	0.0343533333333333	1.1656	0.0343533333333333	1.1656	0.64433	-0.41583475	-1.386	0.498223333333333	0.1261565	0.55607	-0.25787	-0.1373508	-0.770576666666667	1.56955	-0.7773	-0.25483	1.4937	0.89707	-0.3156525	0.73356	-0.4103545	0.7247	-0.61651	-0.89153	0.83223	0.37043	0.48978	0.8423375	-0.960863333333333	-0.37953	0.57535	-0.1903255	-0.49962	-0.71352	-0.25146	-1.2742	1.1727	-0.944003333333333	-0.0225115	-0.517825	-0.0326666666666667	1.3379	2.0561	-0.34404	1.091	-0.580526666666667	-0.420295	0.551185	0.0633994666666667	0.0295903333333333	-1.3172	-0.21915	0.400655	0.35972	-0.21799	1.091	-0.72878	1.091	-1.0029	1.091	1.99655	1.091	-1.7951	1.091	0.82711	0.149097666666667	-0.302515	0.36736	-1.4264	-0.360054	-1.14	-0.90008	0.67567	-0.693215	1.1916	0.516293333333333	-0.00391333333333332	0.516293333333333	0.54828	-0.00391333333333332	0.73664	-0.34825	-0.52742	0.40482	0.2723	-0.980385	-0.18744	-1.035075	-1.008615	-0.200175	0.099315	-1.14656	-0.074484	1.7693	0.6784	0.0295866666666667	-0.1343775	0.1895875	0.1661	2.359075	1.1873	-0.763133333333333	-1.40636666666667	-0.161885	-0.55688	1.0725	1.1727	-0.651005	-0.93174	1.26898	-0.32456	0.168555	0.49478	-0.82368	-0.24375	1.335615	0.054145	0.345907666666667	-0.382315	-0.34825	0.18259	-0.52742	-0.01741	0.45665	0.14879	-0.35292	-0.88116	0.17516	-0.28536	-1.5086	0.58718	-0.606095	0.551185	0.0295903333333333	0.17516	-0.147266666666667	-0.28536	-1.5086	-1.4707	0.50883	0.50212	-0.416756666666667	0.55552	0.320825	0.69376	-0.28885	-0.40147	-0.13202	-1.080085	1.8902	0.70596	0.561295	0.8928	0.316833333333333	0.17516	-0.28536	-1.5086	0.52191	0.25301	0.41176	0.1312	-1.4969	0.441835	0.507215	0.67567	-0.693215	1.1916	-0.0038109	0.2076344	-1.4566	0.113384	0.400655	0.35972	-0.21799	1.26898	0.168555	0.49478	1.26898	0.168555	0.49478	-0.44423	-0.247355	0.97214	-0.7353305	0.51658	-1.267945	0.3224845	0.400655	0.35972	-0.21799	0.201038166666667	1.7624	-0.492795	1.0086	-0.25758	-0.12724	0.10077	0.2317	0.5921	1.0824	0.34796	-1.03607466666667	-0.12287	0.34796	-1.03607466666667	0.34796	-1.03607466666667	-0.389505	1.69556666666667	-0.440285	-0.9262175	1.69556666666667	-0.9262175	1.69556666666667	0.205165	-0.9262175	-0.1343775	0.1661	1.5116	1.54295	1.2923	1.8415	0.10192	-0.44823	0.72205725	0.7478205	-1.0974	-0.42761	0.76523	0.29916	-0.62113	-0.30743	0.4965	-0.4825	0.183564	1.38375	-0.487564666666667	0.50212	-0.416756666666667	0.402835	0.55552	0.320825	0.67704	0.39266125	2.038	-0.022339	1.711	-0.0030516	0.78925	0.5706	0.8646	0.069242	1.2332	0.059389	-0.72644	-0.29457	-1.20276666666667	0.00398999999999999	0.16273	0.331755	-0.28885	-0.40147	-0.75481	-0.87665	-1.5974	-0.07009	-0.21237	0.739975	-1.277	0.7381115	0.56444	-0.52005	-0.0858508	-1.3055	0.14109	-0.83206	-0.30051	-1.3401	-0.399843333333333	0.40045	-0.250016666666667	1.05653	-0.488318666666667	-0.07688	-0.47122	0.063686	-0.145065	0.1243145	0.25574	-0.29754	1.0339	0.706	0.22382	-0.47573	1.7467	1.0875	-0.13911	1.3958	-1.4734	0.831675	0.092305	-1.017785	0.363606666666667	0.209468	0.23794	-0.10174	0.57823	-0.979645	2.1253	-0.998065	-0.703888	-0.85304	0.052378	0.219266	1.6153	0.415752	-0.425666666666667	0.24709	0.11531	0.47724	0.62771	0.05155	1.20816	0
36782	-0.358005	0.22919	-0.288916666666667	-0.375012857142857	-0.943245	0.627135	-0.23095	-0.88877	-1.4522	2.0096	1.34165333333333	0.084772	-0.28972	-0.625833225	0.364494	1.7169725	-0.605325	-1.1588	-0.336096666666667	3.2778	0.49742	-0.1051575	1.0091	-0.381	3.8101	1.54375	0.161388	-1.17734	0.475266666666667	0.673405	3.2362	1.00202	-0.082437	0.455253333333333	1.64703	1.1266	0.121735	0.471745	0.1804414	-0.350525	0.17594	1.70708	-0.42409	0.315805	1.43235	1.4399	0.52831	-0.472595	1.5464	0.96873	-0.1961	1.4649	-0.672416	-0.78644	-1.4519	1.53429333333333	0.38975	0.95757	0.41154	-0.8218	0.3243	-0.036819	0.360445	0.28762	-0.48544	-0.20372	0.49065	0.22883	0.99936	-0.60671	1.05303	-0.4651	2.8357	2.08348	-0.6035305	-0.16069	1.9341	1.10431	1.241945	0.2800025	0.67004	1.5468	1.4815	1.6896	0.4872	0.650454	-0.3497	-0.22154	0.63747	-0.34404	0.15237	-1.1856	-0.86973	-0.77552	-0.89142	3.5799	3.6006	-0.09282	0.82547	0.14611	0.92374	-0.737803333333333	0.13264	0.72595	0.6816	-0.66588	0.094749	-0.286505	-0.098548	-0.51888425	0.3010745	-0.952686666666667	-0.91193	-0.5469675	0.495703333333333	-0.33985	0.19444	2.1194	-0.206933333333333	-0.34355	0.881213333333333	-0.132	1.2069	-1.38794	-0.95801	1.1903	0.17271	-0.0096532	-0.54624	-0.122473333333333	1.1306	0.14208	-0.17076	1.8472	-0.2840875	-0.88856	-0.44706	0.724285	-1.3072	-0.582533333333333	-0.42237	-0.21577	0.23778	0.27039	-0.233306	-0.301213333333333	-0.11031	-0.505244333333333	-0.39973	0.71341	-0.21768	1.1112	0.06676	-0.794485	-1.1472	1.74755	0.41041	0.475739	-1.698	-0.5539635	1.6514	0.69766	1.7942	-1.552	-1.30295	0.35265	1.2301	1.3763	-0.198175	-0.35482	0.308885	0.97815	-1.0643	0.09952	-0.90406	0.221726	2.6519	0.950895	0.0562800000000001	-1.1636	-0.30715	1.0235	0.537703333333333	0.40125	0.65659	-0.33217	-0.54789	-1.022215	0.7361	-0.5184	1.4943	0.95757	0.28987625	0.862675	-0.19932	0.051339	0.18264	0.75766	0.28275	0.74101	0.37725	-1.3923	0.26449	-0.131525666666667	-0.99408	-0.54286	0.50558	-0.1429	0.82508	1.2948	1.2261	0.12469	0.37725	1.242	-0.789755	0.6207575	-0.73952	0.2010525	0.935555	0.13667125	0.0879966666666667	-0.66272	-0.64425	-0.4304985	0.016322	0.55549	1.427	0.16553	1.3877	0.75635	-0.55098	0.959115	0.94386	-0.0881533333333334	0.83149	0.527555	-0.71684	-0.7531	1.00277	-0.978396	-0.254986666666667	-0.737673333333333	-1.2969	-0.25017	-1.5491	-0.587573333333333	0.15250675	-0.97865	-0.044105	2.0913325	-0.155355	-1.08538666666667	-1.09334666666667	0.906285	1.32075666666667	2.45381666666667	-0.352353333333333	0.32303	-0.6270308	-0.718733333333333	-0.344506666666667	0.45017	-1.04429	0.29168	-0.461586	0.612953333333333	0.569795	0.47087	1.60035	-0.63221	1.8807	-0.74264	-1.2356	-0.28133	-1.07088666666667	-0.680986666666667	0.35943	-0.164625	-0.03812	-0.38599	-0.0420733333333333	0.5352738	1.3438	0.19463	0.954533333333333	1.0262	1.1115	-0.36362	-0.20548175	-0.336096666666667	-1.1736	1.07961	0.673995714285714	-0.231445	2.1463	3.37058	0.35425	-0.56525475	-0.35871	-0.32802	-0.82231	-0.039515	0.82017225	0.05748925	0.38216	0.564715	-0.1030645	-1.43795	-0.370176666666667	-1.226635	-0.01782	-0.294816666666667	0.014411	-0.66278	-1.3251	-0.6335	-1.2545	0.1570985	0.396615	-0.1650605	1.2584	0.2189	1.60005	-0.92621	1.0465	-1.52693333333333	-0.56262	-0.59611	-0.51891	-0.11563	1.4211	-0.3432215	0.54215	2.89191666666667	1.0517025	-1.0492	-0.74656	-0.666635	-0.38577	1.1051	-0.43896	0.78139	-1.12698	-0.747105	-0.089717	-0.19092	2.7422	-0.157055	-0.2688065	0.15929	1.0241	1.995	-0.0459196666666667	-0.237004	0.79586	2.0512	-0.62185	0.339066666666667	-0.758483333333333	0.27156	-0.36893	0.47057	-0.1729706	-0.89243	0.41717	0.436575	1.2754	-0.1049825	0.57161	-0.69775	1.20735	-0.051777	0.2425	0.83213	-0.43508	-0.76686	-0.360025	1.3969	0.11997	-0.13247	-0.77428	0.22901	-0.1358	-0.3044	-0.088113	0.18114	0.32767	0.78238	1.315235	-0.12758	0.178716666666667	1.5868	0.70349	-0.660816666666667	-1.6239	0.35521	-0.63627	1.169405	-0.30715	0.096559	0.80466	0.0422	0.309525	0.49456	0.53722	0.58212	-0.096315	-0.28997	-0.78324	0.256785	-0.42409	0.76414	0.456735	-0.17068	0.0447843333333334	-0.597	2.0457	-0.057861	0.4773846	0.1196	-0.1332	0.65898	0.02653	-0.74362	-0.55024	-1.4475	-0.324973333333333	1.1491	-0.4043275	0.55559	-0.29924	-0.58269	-1.188	1.4386	-0.13255	-0.10527	-0.2806335	-0.23594	-0.39251	-0.52942	-0.72457	0.83213	-1.2951	-0.43508	-1.3947	-0.76686	-0.346616666666667	0.21174	1.148345	-0.33251	-1.1385	0.10065	0.97245	0.05903	-1.04429	0.61904	1.8273	0.0972000000000001	-1.2991	-0.16009	1.7498	-0.15447	1.51125	-0.695623333333333	0.281217666666667	0.13675	-1.4397	-0.19388	-0.47258	0.50846	1.1961	0.2063985	-0.91756	0.44639	-0.1675425	-0.63095	0.92501	0.30046	0.814155	1.0363	0.162175	1.0828	-0.21343	0.527826666666667	0.6919	0.10543325	0.68637	2.2545	-0.7075	-0.374905	-0.62715	-0.72767	0.37951	0.24015	-0.55292	0.062692	-1.0779	-0.35871	0.90436	0.44128	0.42474	-0.160965	0.31106	0.827555	0.42719	-0.0647115	-0.70657	0.3117	-0.0258633333333333	-0.26116	-0.94321	-1.4309	-1.0573	-0.44426	-0.25729	0.717953333333333	0.9998625	1.4667	-0.5194	0.484695	0.340001	0.267195	-0.943903333333333	0.385025	0.9983	2.2953	-1.24324666666667	0.37698	0.94451	-0.56657	1.2154	-1.1918	-0.86611	-0.76807	0.17048	-0.363468	-1.1335	-0.00267000000000001	-0.689785	-1.0022	0.46633	-0.66672	0.35895	0.460205	0.58716	0.68234	0.547756666666667	-0.81922	0.1124125	-0.53232	-0.045635	0.5692284	0.79436	1.05737	0.20832	-0.519522	-1.45005	0.733645	-1.001595	0.491166666666667	-1.5016	2.0452	-0.50045	1.1521	-0.464815	1.343	0.4621	1.9871	0.76595	0.977985	0.33565	-0.79356	0.366723333333333	2.1773	0.98116	0.019499	-0.38148	1.853	-1.6151	0.62989	-0.19798	1.71295	0.074923	0.78567	0.864295	0.0075453	-0.59349	0.53256	0.74663	-0.59839	1.243	-0.396953333333333	1.148345	1.3558	0.29867	0.67438	-0.100526666666667	-1.359	-0.458943333333333	0.55758	1.6944	0.16921	2.6484	-0.25017	-0.88942	0.029267	1.31475	0.73528	0.054979	0.28495	0.24251	1.0153	-1.1433	-0.422453333333333	1.1641	1.3145	0.474465	0.21832	-0.548701333333333	-0.554726666666667	-1.093	0.7554	-0.22568	1.46455	2.72086666666667	0.85681	0.33931	-0.409774	-0.58798	-0.63143	-0.4755125	-0.40875	-0.51758	-0.14367	-0.1254895	0.8272	0.73528	2.3029	0.167805	1.2698	-0.224308	0.37732	-0.697525	-0.098607	-0.058438	1.148345	-0.907736666666667	-0.056155	-1.3913	-1.1355	1.4758	-0.55344	-0.66278	-0.63627	1.78736666666667	-0.311516666666667	0.30046	0.015885125	2.51135	0.32925	-1.27653666666667	-0.294885	-0.279	0.32412	-0.68954	0.0011965	-0.101344	1.0555	-0.062218	0.967485	-1.1016	3.3421	1.5072	0.3410135	-0.087434	0.68816	1.6772	-0.59214	0.00986333333333334	2.2297	-0.12453	-0.63258	-1.29455	1.4211	-0.43974	1.1828	-0.63815	0.271035	0.049411	0.181706666666667	-1.2055	1.6964	2.0613	-0.346673333333333	-0.34942	0.1400465	1.9753	1.2626	0.38759	0.12767	-0.191713	0.048269	0.6089	1.6996	0.2592975	0.1584	-0.22179	0.5106	-0.27043	-0.07995	1.3522	1.4935	0.7142195	1.83095	0.1326838	1.42945	0.381071	2.1552	1.3734	-0.15494	-1.29014333333333	-1.6158	0.48407	0.50871	1.13241666666667	0.7005	-0.3891	0.093139	-0.525897333333333	-1.2093	-0.0236866666666667	-0.736975	-1.0594	0.78642	1.331	1.160355	0.72423	-0.63627	1.0202	-0.70365	-1.5828	0.29452	1.241945	0.33577	0.60183	2.1792	0.67705	-0.42852	-0.18531	0.57058	-0.292516666666667	0.48171	-0.288085	-0.533256666666667	0.036305	-1.3501	-0.43927	2.2545	-0.7075	0.32945	0.0115533333333333	-0.15215	0.2864225	1.1159	-0.47668	-1.1714	0.17815	0.41775	1.5119	0.19705	-0.79689875	-0.4863375	-0.0483	0.35283	-0.3338	0.25633	0.24514	-0.220216666666667	-1.17634666666667	-0.625	-0.775795	0.30235	-0.4996987	-0.39358	-0.1672	-0.734395	-1.02831	-0.907736666666667	0.6156	-0.63056	0.019768	-0.4164545	-0.840875	-0.914485333333333	0.89522	-0.747105	-1.193275	0.221726	1.13152666666667	-1.2693	0.090679	-0.31807	0.17588	0.2125065	2.446	-0.89177	1.5214	-0.200765	0.5319315	-0.71684	-0.3187	0.8558	-0.10833	-0.436693333333333	1.5037	1.3013	-1.3227	-0.959866333333333	2.9735	3.1426	-0.3209145	0.83517	1.0039	0.164666	1.1943	-0.19757	-0.75806	-0.27785	-0.5336	0.68953	0.87203	0.59936	-0.13033	-0.396953333333333	-1.4513	0.14911	0.36303	-0.61492	0.771365	-0.876263333333333	-0.428377333333333	-1.4695	0.87266	-1.4742	0.89522	-0.6151	-0.992285	0.075618	-0.195755	-0.018425	-0.14774	0.281979025	0.6691	0.00536000000000003	0.26898	-1.063	-0.939515	1.3522	0.71615	3.5799	-0.225486666666667	0.36063	-0.11649	-0.298376666666667	0.055361	-0.21343	-0.283553333333333	-0.11777	-0.18346	0.843145	0.38751	0.15525	-0.71655	0.3287205	-1.3188	0.40738	0.19482	-0.22942	1.5469	0.82841	0.0075453	1.3342	-0.26494	0.566066666666667	0.51179825	0.97809	1.3616	-0.96476	0.99159	1.033392	-0.21288	0.029838	1.62594	2.13765	-0.195755	0.077922	-0.14774	0.151895	0.614493333333333	1.4296	0.0467733333333333	1.8515	-0.58811	0.329832166666667	0.72048	-0.11037	-0.024542	-0.753633333333333	-0.22462	-0.51568	0.22774	0.69678	1.9952	0.59933	0.64297175	0.54194	0.46235	0.0358725	0.14016	0.07348	-0.21739	-0.81115	1.5574	-0.1382	0.46567	0.066959	-0.239315	-1.2804	-0.25519	1.568385	-1.5491	0.49451	-0.029129	-0.552353346153846	-0.57435	0.663853333333333	0.20231	-0.77684	0.52864	-0.61465	-0.297894333333333	1.0128	0.59398	0.459735	0.07352	-0.79061	-1.4513	-0.734115	0.4658	1.0345	-0.060656	0.8453325	1.12576	-0.14067	0.142185	1.0687	-1.2091	-1.4845	1.0656	0.0090961	-1.38653333333333	1.1865475	-1.0634	0.64178	0.97284	1.007	0.73762	0.47708	-1.2332	-0.554155714285714	0.90807	0.6081925	-0.49223	-0.22243	-0.58626	0.38156	0.1095155	-1.0878	0.72337	-0.1913	-0.55145	1.12815	-0.197491428571429	-0.03812	0.65425	0.47157	-0.86247	-0.59599	-0.17364	1.2976	-0.304635	0.65693	-0.15448	0.42879	-0.19453	-0.06365	-0.28945	-1.5482	0.54776	-0.4750928	0.38117	-0.80957	0.42261	0.25696	0.68846	2.60433333333333	-0.047115	-1.0298	-0.99688	1.5277	0.84797	-1.00568	1.7304	-1.2114	-0.998543333333333	0.33115	-1.013605	0.46643	0.1255	0.24024	0.45941	1.487	-0.633053333333333	1.143305	1.3522	0.26869	0.97962	0.46116	-1.5108	0.36478	1.0191	0.75887	0.614125	1.0221	0.59145	1.0765	-0.72107	0.32201	0.344213333333333	0.733646666666667	1.4438	-0.185737	-0.30705	1.25733333333333	-0.38877	-0.425045	-1.0567	1.4418	0.16692	0.645703333333333	-0.67315	-0.16609	0.30954	0.078003	0.253145	-0.68366	-0.348603333333333	-1.3256	0.01842	0.57885	-0.264365	-1.0945	0.73762	2.2931	0.066455	-0.69739	-0.05363	0.4608175	-1.13792333333333	0.2547185	0.94238	-1.5337	1.3886	0.72169	0.02231	0.162948	1.7939	-0.098807	0.1581645	0.83254	0.22959	-0.0780335	-0.4389	0.13187	-0.089583	-0.58217	-1.1528	-0.26437	-0.106140333333333	0.53726	-1.059885	1.2805	-0.30862425	0.63677	1.6418	1.76905	0.595025	-0.06365	-0.449546666666667	3.3508	0.042885	-0.56553	-0.236515	2.2084	-0.943725	0.045545	-0.666635	0.0045407	-0.544016	-0.9417175	1.2304	-0.1675425	-0.63095	-0.18565	0.92501	0.499755	-0.63029	-0.17692	-0.588	0.017805	0.07595	-0.79231	-0.58536	-0.63032	-1.0448	0.57161	0.68953	0.87203	-1.1364	2.3057	0.40723	1.7821	1.463615	-0.49477	0.027937	0.193723333333333	0.25721	0.362595	0.038636	-0.19085	-0.44062	1.7408	-0.759406666666667	-0.1368505	0.6450725	0.62702	-0.21182	0.623695	-0.0304000000000001	2.13765	2.07255	-0.195755	0.151895	0.62091	0.24727	0.447035	-0.481408333333333	-0.014015	-0.34447	-0.59197	0.085186	2.3057	0.1570985	0.29553	-1.3781	0.36913	-0.40001	0.30848	2.6687	0.58202	-0.33329	0.20879	-0.90871	-0.55659	-1.4868	-0.63056	-0.95581	-0.88359	-0.094134	0.191558333333333	0.47183	1.2845	0.32818	-0.275551	0.71781	1.207375	0.542985	0.56438	0.37605	-0.311516666666667	0.47195	-0.70626	-0.38017	0.18114	2.1004	0.73287	0.65472	0.181186666666667	1.65025	-1.4639	-0.14099	-0.518135	-0.466292	0.28363	-0.55344	0.3608215	0.27754225	0.48737	0.505197666666667	0.43905	0.70581	1.07583	1.9678	-0.42016	0.1683	-0.41006	-0.8433	-0.46408	1.507	-0.43508	-0.088958	0.29608	1.2027	-0.33653	0.125085	-1.023655	1.1813	1.6868	0.17727	-0.88697	-0.26161	-0.0108	0.9883	-0.55606	0.436575	-1.2412	1.2531	0.086662	1.41086666666667	0.624526666666667	-0.11347	0.78678	0.030392	-0.19499	1.10965	0.36555	0.25409	-0.2018	-0.53519	-0.79346	-0.77649	0.42147	-1.07665333333333	-0.69581	1.5529	0.591125	0.48607	-0.160426666666667	0.36123	-0.520995	0.368244666666667	0.58261	-0.510715	-1.00906666666667	0.73611	0.82107	1.2042	-0.361656285714286	-0.782825	-0.18346	-0.603306666666667	-0.83017	-0.129443333333333	0.77609	-0.224376333333333	1.7981	-0.71684	-0.095818	-0.084914	-0.84287	1.3146	1.1203	-0.191326666666667	0.06813	0.15328	1.6284	-0.019744	-0.78213	0.11997	1.785	-1.16505	1.495	0.00386999999999998	-0.812112	-1.2312	0.032905	0.91393	2.3336	0.97269	-0.328133333333333	0.538915	0.13675	0.35982	-1.3708	2.4674	2.1463	-0.61318	0.2251261	-0.91289	0.414315	-1.3624	-0.069148	0.18128	-0.050947	-0.249096666666667	0.6151605	0.72522	0.5318	0.187236666666667	0.928455	-0.13887	-0.064955	-0.55273	2.0974	-0.335623895	0.021298	1.8447	0.066455	0.051295	0.540715	0.34973	-0.19746	-1.3818	0.69271	-0.407168	1.13152666666667	0.166813333333333	1.4195	1.4935	0.61991	1.125	2.0128	1.52078	1.7509	-0.99539	1.85	0.250886	0.532783333333333	-0.172483	0.39171	0.051435	2.4626	0.45892	-0.20167	-0.02082	-1.0286	0.30285	0.9335	0.487223333333333	0.677413333333333	0.79436	0.630765	1.3149	-0.168939333333333	1.05737	1.0034	1.06688166666667	0.3808	0.435213333333333	0.3896808	-0.737625	0.211768545454545	-1.1257	-0.72287	-0.57465	-0.67989	0.654226666666667	1.3449	0.7717	0.040815	-0.350195	-0.4084394	0.95991	-1.45005	-0.507125	0.12058	-1.111295	-1.00906666666667	-0.030368	0.0333566666666667	0.522915	-1.1246	-0.38814	0.220695	-0.0596708	-0.0241233333333333	-0.000206000000000001	1.62955	-0.765756666666667	0.29458	-0.657205	0.16037	2.1516	0.293925	0.46937	-0.71185	-0.11373	1.315235	-0.91756	0.72131	-0.24558	0.36063	-0.65481	-1.55485	0.30229	0.349495	-0.46596	-0.1758875	-0.43482	-0.02606	-0.74281	-0.107270333333333	1.6846	1.0768	2.3185	0.9983	-1.0567	0.46937	0.14079	-0.780022333333333	0.447386	-1.1893	0.092736	-0.222883333333333	2.3108	0.46013	0.4513	-0.1386735	-0.60641	-0.94144	-0.27008	1.206925	1.8065	0.3211	1.1976	2.4112	0.519355	0.93395	0.78975	1.202505	0.18917	0.27413	2.2321	-0.075215	0.096726	0.57131	0.72393	1.0625	0.852805	0.13162	0.49682	-0.24203	0.28133	1.90645	-0.94039	-0.2288125	1.3433	0.76162	-1.5893	1.57883466666667	-0.93861	-1.0814	-0.79858	0.65652	1.3517	1.4835	-0.89995	1.405	-0.9694	-0.9279	0.382375	-0.27653	-1.1421	-0.75661	-1.36325	-0.220918571428571	0.33577	0.60183	-0.18531	-1.0736	-0.50536	0.57058	0.48171	-1.3358	0.3634525	2.2627	-0.097197	-1.0814	-0.46887	-0.79858	0.65652	0.40602	1.0075	0.370283333333333	1.4835	-0.9279	0.54049	2.2545	1.49426666666667	-0.573015	-0.293005	0.1362325	0.621412666666667	-0.201475	1.3583	0.447375	0.5182695	-0.637735	0.1467046	-0.188193333333333	-0.012804	0.49385	-1.029	3.3091	0.0391635	-0.344506666666667	0.27219	-0.64549	-1.4004	0.58692	-0.37811	-1.0485	-0.186363333333333	0.20420075	-0.18312	-1.3903	0.3220425	-1.0608	-0.10675	-0.9322	-0.28666	-0.139685	-0.28823	0.094836	2.39819	-0.453105	-0.34382	-0.96877	0.049411	0.181706666666667	-1.2055	0.666316666666667	1.6964	-0.346673333333333	-0.34942	-1.2243	0.12585	-0.86872	-1.3744	-0.65811	-0.050825	1.8723	-0.56931775	-0.250513	0.17118	-0.1514	0.58576	-0.27419	-0.280055	-0.00918800000000001	0.82841	0.0477033333333333	-0.06900275	-0.2806335	-0.1758875	0.05294	-0.1936005	1.12657333333333	0.0770713333333333	-0.96476	0.0467733333333333	3.4987	-0.10011	-1.2209	0.692015	0.68214	-0.590326666666667	0.40723	-0.140349475	0.49733	-0.79313	-0.82648	-0.74755	-0.916965	0.211768545454545	-0.087087	-1.2847	0.247053333333333	0.30877	-1.1841	-0.47549	-0.63056	0.096424	-0.51488	-0.25727	0.68106	0.2854625	0.45792	0.53726	0.091519	1.206925	0.872265	-1.7009	-1.1437	-1.0474	0.5658425	0.3992175	-0.949606666666667	-0.51297	-0.801505	0.715335	-0.353144	0.025115	-0.31577	0.984793333333333	1.5397	0.66193	0.42839	-0.745695	-0.65481	-1.55485	-0.70208	-0.10601	0.502965	-0.4986075	0.21823	-1.2961	-0.05482	0.87683	0.5944	0.79436	1.05737	0.77065	-0.37606	-0.43273	0.74826	-1.6158	0.24743	1.30616666666667	-1.7092	0.66431	1.2969	-0.00418	-0.5343	0.3126818	0.846695	0.90776	-1.0289	0.51916	-0.24263875	-1.001105	-1.141125	-0.497182	0.42112072	0.15834	1.4871	-0.19453	0.65472	0.658335	0.75887	0.54893	0.72964	-0.043146	0.63032	-0.49533	-0.0899533333333333	-0.055843	0.81987	-0.0748935	-0.666103333333333	-0.65966	-1.29014333333333	0.062016	-1.4475	1.5012	-0.64549	1.487	-0.8286	-0.185798766666667	0.1584	0.5106	-0.25703	0.65311	-0.42178	0.4303	0.2343	-0.40775	0.093139	-0.24043	-1.08637666666667	-0.794485	-0.429757666666667	-0.21731	2.1067	0.98116	0.68214	0.96152	-1.1239	0.75202	-0.062132	-1.07212	-0.56478	1.0344	2.7742	0.89366	-0.13019	-1.1736	1.835	1.0034	-0.36753	1.175864	0.225903	-1.1339	-0.4486	0.095638	-0.72728	0.74869	0.259065	-1.4338	0.2843	-0.47155	0.749335	0.61047	0.78724	-0.5310725	-1.2055	0.3789	0.238940333333333	-0.0078709	-1.4975	0.935555	0.267656	-1.4365	0.0058007	0.47985	-0.74656	-0.18346	-0.5712615	-0.9417175	-0.38795	1.5297	1.4384	0.27348	-0.55671	-0.27465	0.44648	-0.66268	-0.101344	-0.02077	-0.228302666666667	-1.17001	1.061495	0.24743	-0.93357	0.71896	0.741146666666667	-0.859255	1.01736666666667	-0.54286	0.382375	0.9718095	0.50558	-0.62522	-0.5962205	0.304455	1.5004	1.7657	1.2948	1.2261	0.218129	0.67502	-0.33282	-0.0674266666666667	-0.1309675	-0.3338	-0.88133	0.61382	0.4303	0.32012	0.2343	-0.40775	0.4389	-0.24043	0.29553	-0.098607	0.048269	0.25644	0.471903333333333	-0.91396	0.3489	1.5971	0.0331433333333333	0.8905	-0.82648	0.51435	0.268945	-0.72107	0.810083333333333	0.344213333333333	1.5087	-0.95564	0.38465	0.12307185	-0.160426666666667	0.374759666666667	0.080196	-0.311015	0.039262	0.88797	-0.344917	0.61382	0.4303	0.32012	0.2343	0.1224	0.91775	0.68492	0.86461	-0.19746	0.79358	0.77424	-0.2530615	0.78034	1.2626	0.38759	0.1568825	-0.04765875	2.2804	0.093629	2.4356	-0.35756	0.0434366666666667	-0.1111595	0.172	-0.26161	0.18784	1.0235	1.2163	0.5561625	1.26	0.93904	0.413415	0.17656	1.0051	-1.265635	0.244065	1.42956666666667	-0.4016	0.25533	0.74576	0.56733	0.51493	0.5106	0.30959	0.037855	1.1483	0.57534	-0.028074	-0.6189	-0.39358	0.2450375	-0.43347	0.5784	-0.17527	-0.615593333333333	1.0681	0.68683	0.23261	0.771705	-1.2412	1.1464	-0.49408	0.0025	0.63213	-0.40651	0.75676	-0.72356	0.17334	-0.20831	-0.44152	0.65781	2.1194	0.5038	0.984793333333333	0.76286	-1.0917	-0.1254895	-1.03555	0.3351625	1.0334	-0.15215	0.21451	0.818244	3.5026	0.04625525	0.713755	0.2506	0.6531	1.6514	-0.179382	1.6991	-0.3141	-0.36844	0.850553333333333	-0.45021	-0.07233	-1.1841	0.3356	0.10508	2.40545833333333	-1.4541	1.9306	0.3891305	-0.0538	1.010105	1.6284	-0.019744	-0.251947333333333	-0.49048	-0.0870615	0.90919	0.282013333333333	-0.218245	-0.248643	1.0416	0.5525435	-1.1246	0.222965857142857	0.55194	-0.083024	0.89598	0.67437	-0.308105	-0.296364333333333	0.16946	0.6792475	-0.80325	-1.3505	-0.83771	-1.1261	0.05668	0.5038	-1.051	0.533915	1.6486	0.77212	0.92991	0.84263	1.0262	-1.3818	-0.61046	-0.439625	0.69271	-1.2961	-0.391651	1.7784	0.14132	0.89609	2.0512	1.178	0.78139	0.6714	0.35652	0.60519	-0.61696	0.3997	-1.1559	1.4984	1.3885	1.8768	0.3982725	-0.0619499999999999	-0.5343	-0.34549	0.33604	2.0749	-0.28916	-0.37824	-1.3708	0.093904	1.3894	-0.375894444444444	1.17645	-1.232	0.54609	-1.0117	-1.0595	0.0576546666666667	0.7905275	0.3896808	-0.55224	0.261561666666667	1.5213	1.4883	-0.33653	-0.5897	-0.6035305	0.13414	0.97284	1.2677	1.69436666666667	-0.1988656	-0.01271995	-0.704295	-1.0646	1.01722	-1.3337	-0.038439	1.0135	-0.25703	-0.416186666666667	-0.142185	1.160355	0.827916333333333	-0.029129	1.343	0.29359	0.185708	0.64178	1.2682	0.66336	0.68978	-1.6043	0.05231	0.546271666666667	-0.61492	-0.21731	-0.17563	-0.11768	-1.46585	0.94241	-1.6835	0.743405	-1.46575	0.156033666666667	-0.54642575	-0.719688333333333	-0.91193	-0.463903333333333	-1.5864	-0.47879	0.614735	-0.80453	1.3569	0.98571	0.57166	1.11624	1.8723	-0.56931775	-0.18973	0.79345	-0.250513	0.090646	-0.015738	2.8406	0.124417666666667	-1.00343	-0.31727	1.365	-0.016206	1.39922666666667	1.0761	0.789775	-0.97064	0.97494	2.2801	1.9678	0.0554125	0.58984	0.99612	-0.31425	-0.72647	-0.44095	0.080306	1.40808466666667	-0.4914895	0.34897	0.96165	-0.42237	1.3242	0.56438	-1.3624	0.37025	-0.3244	-1.24042	-0.730813333333333	-0.43194	-0.533846666666667	2.19465	1.765	-1.4163	0.75762	0.42632	2.4829	1.05572666666667	0.42033	-0.15117	0.571435	0.7154	0.60439	0.20835	0.43862	1.9833	0.582535	-0.283855	2.1332	0.13198	0.50308	-0.584178194444445	-0.543523166666667	0.088165	0.168296666666667	-0.33947	-0.152106666666667	-0.22428	0.662365	-0.08609	1.14632	1.6141	0.571245	1.2805	-0.3146142	0.74207	1.419725	-1.18936666666667	-0.214656666666667	-0.0914	0.420133333333333	-1.4107	0.10538	0.86449	-0.30275	-0.481965	0.088729	1.232815	-1.6156	-0.51468	-0.60159	-0.91756	-0.68222	-0.840875	0.820665	-0.030368	-1.1952	0.522915	0.29372	0.61849	-1.7671	1.8980325	2.2199	-0.24194	0.65503	1.32863	0.13114	-0.1322	0.72547	0.164785	-0.0981500000000001	0.46694	-0.0815666666666667	1.6146	0.53726	0.091519	1.206925	0.486645	0.16664	0.749465	0.77321	0.43583	-0.061873	0.30848	0.5465	0.99118	-0.2388525	1.9044	0.4261475	-0.96037	0.797925	0.239355	-0.046855	0.45941	-1.2631	0.14286	0.24024	2.6179	0.0061507	-0.416186666666667	-0.43788	0.34211	0.72972	0.37312	-0.8817085	0.969095	0.27039	-0.233306	2.0926	-0.93803	1.2218	0.498206666666667	-0.68715	-0.16834	0.59636	0.79202	0.007303	0.577286666666667	0.643025	0.95799	-0.02929	-0.93471	-0.96896	-0.024542	-1.3163	-0.73228	-0.753633333333333	0.73307	0.89522	0.11126	-0.747105	0.16553	-0.90913	0.34684	0.52924	-1.0245	0.87203	0.435126666666667	1.3114	-0.398915	2.6189	-0.25459	0.23555	-0.11415	0.1769	0.18388	-0.931845	-0.49684	0.63824	1.8521	-0.50488	0.14035	0.32888	-0.43602	-0.7739	0.26152	0.14063	-0.39312	-0.12056	0.649375	1.6284	-0.019744	1.15753	0.083825	0.7361	0.3287205	1.7403	0.669	0.499733333333333	0.7369285	1.05635	0.92924	1.0433946	0.35895	1.05737	0.884705	0.36584	0.0172733333333333	0.150191333333333	-0.868116666666667	-0.61834	-0.72674	-0.31302	-0.828476666666667	0.63213	0.51097	0.181013333333333	-0.61046	-0.90871	1.1755	-0.1817125	-0.30536325	1.7926	-0.5557	-0.27776	0.41522	0.48689	0.61135	0.38943	-0.096712	-0.18682	1.3144	0.045652	0.43576	0.75052	0.76971	0.69904	-0.453893333333333	0.4356	0.530993	1.61645	1.59776666666667	0.30136	-1.1415	1.45602	-0.10527	-0.20042	0.59444	0.2524	0.8239	1.008105	2.2	-0.607976	-0.276533333333333	-0.673566666666667	0.2956	-0.22689	1.0094	-0.5753	0.51829185	-0.14716	0.22594	0.3128	-0.68612	0.93421	-0.068373	0.43668	-0.2894075	-0.4590925	-0.79061	0.38071	-1.0512	-0.7141	-0.420191666666667	0.363963	0.00756500000000004	0.525426666666667	0.76656	1.2181	0.43862	1.4267	0.95872	2.645	0.093629	0.57955	-0.79255	-1.146325	1.7556	1.3965	0.307696666666667	3.33725	0.047419	-0.42344	-1.226	1.3234	0.21093	0.59472	-1.4519	2.50296875	1.733	0.3243	1.5345	-0.943903333333333	0.385025	-0.7608	1.189755	-0.43788	-0.33792	-0.016634475	1.7663	-0.32883	-0.01703	0.66564	1.54615	0.1400465	2.446	0.40831	-1.4768	0.86041	2.4674	2.1463	1.1771	0.2999	-1.2755	-1.14105	0.19949	1.144045	-0.695623333333333	-0.231593333333333	0.35521	-0.017369	0.97846	-0.38159	-0.034299	-0.91749	-0.033467	1.3969	0.27568	0.463215	0.84885	0.2506	0.58443	0.1584	0.5106	-0.416186666666667	-0.65722	0.4547085	-0.41406	0.928076666666667	-1.5043	0.57955	0.08403	-0.58269	1.7456	-0.92672	1.3722	1.3462	0.1503605	-0.78213	0.087728	0.62788	-0.80721	-1.2601	-1.0162	-0.5841	0.261561666666667	1.69436666666667	1.96696666666667	-0.201268	-0.3573	-0.891225	-1.1032	0.46421	0.1954	0.21236	1.7	0.35645	1.28061666666667	-0.081545	-0.4914895	0.34897	0.96165	1.3643	-0.96209	-0.63316	0.2592	-0.68897	0.673266666666667	-0.1083	0.28997	0.7039	0.839575	-0.00040779	1.3885	-0.192865	0.359155	0.7717	0.037532	0.6483725	-0.4084394	-0.2338	0.228986666666667	0.395415	-0.68383	0.050219	-0.86811	2.2567	0.276735	0.38128	-1.065925	0.39295	-0.868116666666667	-0.72674	-0.71565	-0.68152	-0.8286	-0.96703	0.540715	1.3102	1.3438	-0.108953	0.485695	0.37025	0.49033	-1.11975	1.16726333333333	-0.072422	0.000176799999999988	-0.0064817	-0.5876	-1.1937	0.3404	2.5532	1.4939	0.499683333333333	-1.2981	-0.27058	0.08387	0.94216	0.29333	-0.259575	0.47371	0.348475	-0.22484	0.34883	-0.1218925	-0.178623333333333	-0.190214	0.25206	0.13555	0.033316	-0.790865	-0.45566	-1.1095	0.345345833333333	-0.22521	-1.2283	-1.0377	2.5183	-0.91843	-0.96839	-0.210191666666667	-0.139685	1.507295	0.53753	-0.27837	0.102235	0.92924	0.704005	-0.059073	0.562175	0.28747	0.359155	0.42839	0.814155	-0.745695	-0.52534	-0.70208	-1.12099333333333	-0.59197	0.7001385	-0.50643	-1.2509	0.077373	-0.75856	0.06091	0.320045	-0.28945	0.42073	-0.84956	-0.169	-0.14251	-0.93881	0.69904	-0.453893333333333	-0.734475	-0.25594	-1.5012	1.4939	1.7784	1.2523	2.5612	-1.2621	0.17465	1.5176	0.684365	1.087	1.3885	0.1010075	0.571245	1.6751	1.7238	-0.724793333333333	0.66336	-0.056306	0.546685	0.577286666666667	0.86688	0.0576555	0.538085	-0.82648	-1.2722	0.34085	-0.510115	-0.28441	-0.513218333333333	-0.57654	-0.3407555	-0.13887	0.14113	-0.23803	-1.3001	0.99266	0.42963	-1.1937	-0.943725	2.5953	0.50936	-1.4107	0.10538	0.86449	-0.131972333333333	0.56438	0.359155	0.42553	0.78678	0.030392	1.52078	-0.19145	0.30959	-1.625	0.62218	-0.73635	1.0433946	0.04849	0.68978	-0.62403	0.366295	0.82181	-0.67102	0.42261	-0.57593	0.54332	1.4351	0.49682	1.3763	0.39856	-1.2871	0.32007	0.969095	-1.4338	2.0613	1.467	0.138042666666667	0.37451	0.96711	1.3226	0.40723	-0.62095	-1.0933	1.4667	0.22037	0.7554	-0.13429	-0.734475	0.262743333333333	-0.25594	1.4263	-0.83187	1.2754	1.6102	-1.2593	1.4556	0.81438	0.1915255	0.326623333333333	-1.05098	-0.72181	-0.25703	-0.42178	0.62091	0.0391635	-0.344506666666667	-0.31629	0.10476	-0.60526	2.59352	-0.09773	0.521095	-0.00257362500000004	0.56282	0.82783	0.43651	0.30287	1.6969	2.8918	-0.0674266666666667	0.96941	2.283	1.065944	-0.54935	-0.218215	-0.14681	-0.77332	-0.82113	-0.753925	-0.568515	0.06963	0.90268	0.106985	-0.68612	0.33662	-0.66995025	0.361724333333333	-0.62861	0.41452	-0.82683	2.1979	1.4863	0.31564	-0.23666	0.763825	2.06434333333333	0.88587	-0.169498	1.140125	-0.0070309	1.4053	1.1715	0.81159	0.94912	0.74386	0.3269	-1.288995	-1.2963	0.35652	-0.61696	-0.62715	0.61948	0.167805	0.62895	1.2698	-0.224308	-1.00343	-1.36325	0.346915	1.2446	0.464696666666667	0.93311	0.989315	0.61681	-0.050825	1.8564	0.088999	0.690506666666667	-0.0944808	1.87125	-0.716853333333333	2.4165	-0.5940272	-1.05098	-0.84253	-0.23967	0.30589	0.0918899999999999	0.648923333333333	-1.1958	-1.00258	0.47892	-0.353144	0.025115	-1.1727	-0.55346	-0.537425	-1.7387	1.5529	0.999432	0.591125	0.68606	0.10065	0.97245	0.599980333333333	-1.6323	-0.038439	2.1126	0.154505	-0.979595	0.456195	2.1174	0.3404	2.5532	0.955483333333333	1.09951333333333	2.2051	0.185865	0.090679	-0.31807	0.17588	0.2125065	-0.89177	0.55612	0.85681	3.5026	-0.082437	0.75141	1.1266	0.35457	-0.12554	-0.350525	0.17594	0.92502	-1.373	-0.42409	1.132275	0.843145	-0.28637	1.5707	0.1659005	-0.6813595	-0.41834	-0.524132666666667	-0.7052	0.329225	0.59145	3.3932	-0.01507525	0.382065	1.8384	-0.3286725	1.5297	-0.74172	0.081309	-0.40062	-0.75434	0.68683	-0.145665	-0.32314	-1.7191	0.021265	-0.31659	0.89718	1.78736666666667	-0.45969	-0.78944	-0.46397	-0.81533	-0.59134	1.4386	0.30206	0.83254	0.8361	1.9288	-0.354288	1.4812	-0.1521795	-0.638525	0.843145	-1.6956	2.592	1.2005	0.758508333333333	0.37519	-0.29954	1.28555	1.0221	-0.65481	0.30229	0.349495	-0.65216	-1.1476	-0.71165	0.623695	0.52942	-0.7404795	0.88594	0.19042	0.029885	-0.234775	-1.145555	0.213034	-0.587573333333333	-0.13033	0.61587	0.15250675	-1.4513	1.0124	-0.96987	0.14911	0.618993333333333	-0.97865	-1.4338	1.9468	0.28675	0.47858	-1.305715	0.113505	-0.3761065	-0.1086935	3.7404	-1.3616	0.917074	0.213034	1.061495	-0.60526	0.89028	-1.226	0.47599	-1.5011	-1.2917	0.55364	-0.19453	1.0309	-0.71688	-0.00974200000000001	0.32801	1.0221	0.65574	1.0202	-1.5828	-0.2038	-0.88359	0.191558333333333	-1.075825	0.1205705	0.339125333333333	2.830095	0.3608215	0.84744	0.10537	0.85246	1.6591	-0.547982333333333	0.23261	0.0155866666666667	-0.261	0.47424	-0.979595	0.308885	0.789446	0.087798	0.98912	0.59043	2.6006	0.29538	0.84885	1.1446	-1.0758	1.0262	-0.788493333333333	-1.2193	0.6996	-0.5855	0.3258135	-0.62303	0.00045914	-1.48775	0.28535	-0.072944	0.49515	0.80976	0.521095	1.015651	0.8705425	0.035375	-0.323365	-0.9264	-0.62666	-0.0944808	0.70653	-0.454365	1.4607	-0.784138666666667	1.0715	-0.4214015	0.0982756666666667	0.49656	-0.527475	0.63918	0.124725	-0.209075	0.43887	-0.43273	0.205215	0.098085	-0.62439	-0.601348	0.4658	1.0345	1.0081	-0.71478	0.362595	0.038636	3.30335	-0.96019	-1.474	0.1769	0.18388	-0.13572	-0.20548175	0.44132	-1.2362	-0.929675	-1.4189	-0.184466666666667	0.352063333333333	0.16185	-1.1891	0.82519	-0.23572	-0.807235	0.204	0.646795	0.0916475	-1.2293	0.6483725	-0.31742	-0.86175	0.46314	2.6694	2.37545	-0.85431	-1.23725	0.59458	1.948905	0.98077	0.14509	-0.47668	-1.1849	-1.4107	0.10538	0.86449	-0.30275	0.61029	0.666316666666667	-0.346673333333333	-0.34942	-0.62666	0.08398	0.13324	-0.41834	-0.524132666666667	-0.7052	0.060445	-1.2961	-0.615593333333333	-0.78542	3.0252	0.079742	-0.95361	-1.617	0.26426	-0.9573	1.2181	0.82643	-0.45806	0.0115400000000001	-0.7622	0.40197	-1.3369	0.453079	0.0358725	0.388763333333333	0.2800025	2.0749	0.929329	-0.28916	-0.37824	1.7470225	0.091985	0.794285	0.00038914	0.29398	-0.354288	-0.638525	0.5318	0.831392	0.2908	-0.473276666666667	-0.189828233333333	0.37532	1.7666	-0.80325	1.23408	0.48595	0.3395	-1.6391	-0.550129	0.58532	-0.973555	0.41373	1.5087	0.30012	0.063365	0.38465	0.12307185	0.2189	1.60005	-0.06008	-0.216483333333333	-1.2702	0.74936	1.94	0.066455	1.61785	0.088288	-1.5828	0.23014	-0.63796	-0.5562	0.907305	0.38117	1.47895	-0.046177	-0.88463	-0.748816666666667	-1.17634666666667	0.47438	-0.105933333333333	0.8254975	0.80223	-0.468752	-0.10655	0.21937	-0.59718	-0.324794285714286	-0.5495154	-0.99906	0.40301	-0.84269	0.170575	0.244475	0.16018	0.90102	-0.132	0.67933	0.5084	1.0028	0.19577	0.14095	-0.250784	0.16352	0.118691	0.64909	1.7013	-0.17884	1.047	0.45334	2.1552	1.3734	1.46917	1.1556	0.35867	-1.1952	-0.043792	-0.081457	-0.7592	1.0154	-0.47155	-0.14697	1.6022	0.194614	0.50259	-0.2014344	-0.71645	0.081807	0.0735585	-0.3952	0.698858666666667	0.51776	0.080232	-0.16552	-0.029022	-0.53084	-0.530463333333333	0.27775	-1.011065	-0.520995	0.88668	2.1382	-1.5838	-1.1397	0.13542	0.48171	-1.0945	0.73762	2.2931	-0.095983	-0.009795	-0.403426666666667	0.495288	-1.0068	0.75659	0.48508	-0.540526666666667	-0.27273	1.7497	0.86076	-0.4214015	0.0982756666666667	0.668	-0.89091	1.3262	0.315385	0.86371	-0.61434	-0.843905	-0.68366	-1.06472	0.092565	-1.0534	-0.003375	-0.59237	0.47225	0.205895	0.71744	0.053487	0.53798	0.46944	-0.79163	-1.2516	-0.91756	-0.24558	-0.0235975	0.26791	-0.00256000000000001	-0.753925	2.6967	0.06963	0.83213	-1.2951	-0.43508	-1.3947	-0.76686	-0.9185068	0.56282	0.049411	0.181706666666667	0.61047	0.78724	-0.5310725	-1.2055	0.81336	1.6964	0.0467733333333333	-0.44475	-0.44475	1.14545	0.67338	1.0629	1.6414	0.486975	0.07034	2.59352	-0.09773	0.121735	-0.47043	-1.4379	0.546685	1.0237	1.60167666666667	-0.46074	-1.0542	1.4607	-0.784138666666667	1.5533	-0.12794425	0.49671	-0.692795	-0.58435	-0.50242	0.15288	0.293925	-0.218245	1.503	0.67004	-0.876263333333333	1.6419	0.457625	1.140125	0.1221925	-0.0448999999999999	-0.207756666666667	0.019515	-0.34793	0.146836666666667	-0.92261	-0.43347	-0.61434	0.122556666666667	-0.843905	0.156033666666667	0.508815	-0.014467	0.71197	-0.38512	-0.24987	-0.4272	-0.39765	-0.53495	0.625995	-0.131545	-1.2505	0.24251	-0.363468	1.0153	-1.1433	0.28569	-0.422453333333333	1.1641	1.3145	1.3261	0.21832	-0.548701333333333	0.75533	-0.487623333333333	0.15214	-0.11328	2.59486666666667	0.253566666666667	0.6447465	0.39942	-0.50603281875	0.63824	-0.25448	0.308961	0.398129666666667	-0.54442	0.16156	0.5525435	-0.272915166666667	1.62594	0.251765	0.64455	2.283	0.11856	0.395985	0.3361	-0.0337533333333333	-0.17435	-0.39729	-0.14775	1.52963333333333	1.0804	-1.0646	0.20153	-0.74816	-0.4389	-0.36358	3.3392	0.99612	-1.06517	0.38397	-0.132	0.67933	0.5084	1.8661	-0.2725925	-0.216483333333333	-1.5092	2.36405	0.772125	0.017715	-0.66864	0.361935	1.1413	-0.66268	-1.4563	0.706005	0.055361	-0.13227	0.625705	1.661	0.35867	-1.0088	-0.873416666666667	0.14458225	0.26791	-1.1796	1.3069	-1.4238	0.42243	1.6372	1.0766	-1.2465	-0.49672	-0.48323	0.591125	-0.35128	0.09952	0.48663	0.77764	0.17296	0.12837	0.152398	0.6393275	0.90807	-0.27152	-0.33025	0.247441	-1.0022	0.26583	0.60228	-1.3999	-0.14038525	0.46547	-0.59527	-0.248645	0.8802	-0.71599	-0.25126	-1.1261	0.05668	0.5038	1.438	-0.2423625	1.345	1.331	1.1827	2.6484	-0.09845	-0.25017	0.13322	-0.67363	1.32075666666667	0.955483333333333	1.6759	2.645	2.5171	-0.35184	-0.6937075	-0.37166	-0.96063	0.0879966666666667	-0.51042	0.59145	3.3932	-0.01507525	-0.28823	-0.08189	2.11956666666667	-0.14583325	-0.24379	0.22281	-0.47285	1.05572666666667	-0.65847	-0.61786	1.2029	-0.73228	-0.584876666666667	0.453123333333333	0.12013	0.282013333333333	-0.5225875	0.13281	0.1683	-0.59341	0.69181	-0.62934	0.894105	-0.87626	0.059477	1.1549	0.25206	-0.25374	0.479905	0.77903	0.12398	-1.4163	-1.29125	-0.316285714285714	0.45733	-1.02341	-0.66234	-0.111553	0.46036	0.535684	-0.25623	-0.415883	3.3182	1.15018	-0.9573	0.2975	1.8353	0.27746	-1.2332	0.61523	1.0749	-0.77571	-0.42237	0.27893	0.239355	1.5176	0.684365	0.88204	-0.68612	0.43516	-0.31207	1.106	-0.73635	0.31722	1.4816	0.37153	-0.99539	1.85	0.250886	0.49733	-0.79313	-0.74755	-0.62662	1.40720333333333	0.227776666666667	0.994993333333333	0.392427333333333	0.850553333333333	-0.07233	0.31865	-1.06472	-1.0534	0.063691	-0.0409968333333333	-1.0207	0.0205833333333333	1.1029	1.22721666666667	-0.77395	0.215555	1.3146	1.1203	-0.0748935	-0.35128	0.09952	0.59304	0.71538	0.48663	-1.29125	0.77764	0.807465	0.17296	2.6519	0.12837	0.52569	0.152398	0.6393275	1.6997	0.20035	-1.4234	2.857	0.73762	-0.31024	-0.47344	-0.47285	-1.4955	1.6514	-0.35395	0.7369285	-0.396953333333333	1.0753	0.50269	0.967485	1.4982	-0.1254895	0.17953	0.728398333333333	-1.032	0.603265	0.236655	-1.5129	-0.1817125	0.59775	-1.5201	-0.773645	0.532783333333333	-0.172483	0.737015	1.0287	1.31925	0.19864	0.45686	0.79632	0.29458	-0.657205	0.458855	0.96388	-0.4663	2.7149	0.7900523	0.0083045	0.24024	-0.290233333333333	0.673266666666667	0.46556	0.7039	1.13175	1.1475	0.29779	-0.4196955	0.47024	0.66045	-0.86811	0.49928	-0.83484	0.276735	1.6419	0.457625	-0.58031	0.22531	1.3045	1.3894	0.19463	0.181323	-1.2805	1.8661	0.722855	-0.1621625	-1.5092	-0.39765	1.3242	-0.64649	-0.68688	0.249464	0.25102	1.146325	1.8132	-0.79278	0.83051	-0.33432	0.42677	1.2002	3.0172	0.9911	1.1357	1.144	0.55766	0.66827	0.74247	-1.1796	-1.4238	0.42243	-0.363756666666667	0.57819	1.1508	-0.22524	0.68106	0.0500435	-0.16472	-0.96037	0.237915	0.36256	-0.671135	-0.706685666666667	1.00119	0.13174	-0.107268	-0.699226666666667	1.1135	-0.313603333333333	0.26346	-0.78479	-0.12991	-0.7391	0.1151	0.23523	-0.62934	-0.87626	-0.67215	0.69124	1.1941	0.58443	-0.11373	0.99751	0.5106	0.65662	-0.57505	-0.275506875	-0.498206	0.0165	-1.0335	-1.4976	0.562175	0.359155	0.086662	0.624526666666667	1.36492833333333	-0.11347	0.44779	3.5699	0.187236666666667	0.08916	-1.10665	0.0551	-0.92919	-1.02851	-0.4871244	0.3395	-1.4326	0.96023	0.42294775	-0.47983	0.46232	-1.235	1.0037	-0.00170666666666666	-0.0070309	0.2450375	-0.000820000000000001	2.2181	-0.606823333333333	-1.5043	-0.468752	-0.00391	-0.10655	0.585355	0.49682	0.75575	-0.29083	0.75041	-1.27653666666667	0.144556666666667	0.65364	1.2204	-0.081177	0.02762	-0.47677	0.451441	1.3894	0.51387	0.92713	-1.02341	0.05888	-0.39844	-0.49233	0.092445	-0.815845	-0.06207	-0.0096909	2.2199	-0.13245	0.569795	-0.22287	1.5488	-0.276533333333333	1.138	-0.75661	-1.36325	0.41482	0.35895	0.23261	0.26952	-0.478166666666667	-0.4779875	0.79495	0.571435	0.7154	0.60439	0.20835	1.1916	-1.2981	-0.27058	0.401135	-1.029	-0.70626	-0.1254895	-1.03555	0.52942	0.40245	1.2571	0.88594	0.89334	-0.99539	1.85	0.250886	0.72972	0.37312	0.969095	0.319243333333333	0.61047	-0.92195	2.0938	1.0725	0.59642	0.37539	0.3610445	-1.6671	0.66592	-1.1657	-0.046855	0.850553333333333	-0.45021	-1.1841	-0.56329	-0.60177	-0.002804	-0.703245	0.71754	0.65547	0.50072	-0.093777	-0.41406	0.928076666666667	0.57955	2.5619	0.571435	0.60439	-0.24846	-0.92772	-0.12836	-0.92772	0.71496	1.1029	1.22721666666667	0.59038	-1.2325	-1.1301	-0.1817125	0.56178	-0.29559	-0.10601	0.502965	0.94822	0.34373	0.75533	-0.487623333333333	0.15214	1.6997	0.075817	0.53459	1.6772	-0.024542	1.2626	0.04625525	0.713755	0.6531	0.645165	1.52943666666667	0.22384	0.0880466666666667	0.532783333333333	0.709315	-0.172483	-0.660796	0.13313	1.13241666666667	0.7005	-0.3891	-0.26377	0.831392	0.18432	0.68138	-1.0298	1.4216	0.4658	1.0345	0.9335	0.317705	2.1004	0.329832166666667	0.66543375	1.36492833333333	0.72048	-0.43273	-0.200765	0.74826	0.088433	-1.6158	0.55612	3.5026	1.47461666666667	1.7	1.28061666666667	1.28061666666667	-0.0981500000000001	-1.0739	0.53801	-0.0532499999999999	0.42348	-1.4842	1.11213	-0.466292	0.28363	-0.20167	-0.377849285714286	-0.74127	0.90873	-1.1759	-0.087087	1.312875	0.914043333333333	3.3182	0.521095	0.19482	-0.500566666666667	-0.125105	0.7938	0.259845333333333	-0.059115	0.13264	0.57183	-0.66588	1.0024	0.45996	0.18317	1.8827	0.566205	-0.30275	0.52782	0.566066666666667	-0.179679	0.670123333333333	0.259165	0.53875	0.0490433333333333	-0.446826666666667	-1.3908	-0.488655	0.5426	0.50029	0.92924	-0.194336666666667	-0.0328153333333333	-1.48985	0.112116666666667	-0.89414	-1.054035	-0.363756666666667	0.13174	-0.9413795	0.57819	-1.1397	0.96711	1.57789	0.42142	1.196385	-0.734475	0.262743333333333	-0.066548	1.4263	-0.35219	-0.4750928	-0.78073	1.1883	-0.16069	0.95179	0.178716666666667	1.24455	1.087	0.40188	1.3885	1.8768	0.3982725	0.1010075	1.6751	1.2181	0.0115400000000001	0.4547085	-0.13589	-1.2621	0.25967	0.13225	1.1554	0.169565	-0.32165	-1.0009	-0.36893	1.005045	0.374759666666667	0.82872	0.728398333333333	1.0309	-1.2631	0.24024	-0.90034	0.34837	0.1683	0.42348	-1.4842	1.3699	1.4586	2.63425	1.662875	1.820725	1.254	0.78942	-0.448915	-0.685385	1.106	0.09439	-0.075809	0.60939	-0.56181	1.627	0.62091	2.24684333333333	-0.344506666666667	0.76286	0.4162	0.688333333333333	1.32506333333333	0.4513	-0.6157	0.592743333333333	-1.032755	1.2998	-0.44089	-0.7052	1.0967	0.725780333333333	-0.05623	-0.56822	0.196685	1.29543	-0.1263	-0.33197	0.212335	-0.46931582	0.74662	-0.3202	1.468315	0.2395	1.0237	0.0576555	1.14088333333333	1.212	0.97423	0.46266	-0.42115	-0.851193333333333	1.6663	0.415163333333333	0.8547	-0.44089	-0.7052	-0.4129375	0.90808	0.38205	-0.185766666666667	0.35283	0.89474	0.3789	-0.2873575	-0.3338	-0.642576666666667	0.757595	0.34284	-0.409774	0.00986333333333334	2.4932	2.9649	2.4504	0.550235	1.2677	1.8407	1.69436666666667	0.041829	0.75914	-1.0249	1.1383	0.2898	-1.5212	0.114003333333333	0.44241	-0.527475	-1.1952	0.369	1.14	0.523485	0.24295	1.0277	0.6317	0.10476	-0.60526	-0.68222	-0.840875	0.820665	0.414315	0.23667	-1.3624	-0.069148	-0.087703	1.9244	1.2744	-0.39833	0.95881	0.191	0.427745	0.459595	2.5619	3.0282	0.0020691	0.00629999999999997	1.4279	-0.370966666666667	2.5619	0.06511475	1.054341	-0.39729	0.49451	-0.28561	0.27445	0.25177	-0.016618	2.19116666666667	0.091525	0.55758	1.6944	0.16921	0.24495	-0.520995	-0.13772	-1.30194	0.33891	-0.1507375	2.4151	-0.22125	-1.5176	-1.3717	-0.5705615	-1.4607	-0.37362	-1.466	-0.78978	-0.3191065	-0.9685	-0.36327	0.452	0.382065	-0.3286725	1.5297	1.42956666666667	-0.4016	-0.95499	0.11058	0.21238	-0.78817	-1.09903333333333	0.10476	-0.14887	-0.60526	0.5367	-0.05934	0.667183333333333	-0.139685	0.53753	-0.28823	-0.27837	1.110165	0.68937	1.4279	0.10496	2.63425	1.662875	1.820725	0.53003	-0.096523	1.7093	-0.730727666666667	0.28503	0.17271	-0.18693	-1.0289	0.38506	0.33621	0.0346025	-1.15986333333333	0.16146	0.490025	1.45692	0.406	1.39918	-0.89928	-0.31411	0.552896666666667	-1.576	2.5144	0.18	-0.11834	-0.047426	-0.248155	-1.09154	-0.029022	1.6727	0.27775	-0.11177	0.63183	-0.1176	-0.33271	-0.0611999999999999	0.5084	1.0028	-0.30664	0.20832	-0.519522	0.64842	1.50565	2.1174	0.392427333333333	-0.998804333333333	-0.07233	-1.054035	-0.9413795	0.57819	0.532085	-1.1397	-0.88856	-0.225486666666667	0.050741	-0.1106	0.38788	0.36063	-0.11649	-0.298376666666667	0.055361	2.70655	-0.0311	-1.27445	-0.60055	1.4195	0.04667	0.07646	1.5671	0.74662	-0.03831	1.468315	0.59642	0.37539	0.3610445	0.16553	0.11804	0.34684	0.98441	1.5961	2.4932	2.4504	2.2627	0.57049	1.444	-0.39318	-0.71684	-0.46603	-0.095818	0.3395	-1.6181	-0.31727	1.719	0.96710975	0.749465	-0.100584261538462	1.3245	1.5624	-0.878575	-0.7065895	-1.1591	0.17671	1.62955	-0.765756666666667	-0.416855	1.0316	-0.48913	0.21236	1.7	0.35645	0.1382	-0.87766	-1.27653666666667	0.144556666666667	0.59775	-0.878575	-0.7065895	0.44279	-1.1591	-1.5201	-1.58936666666667	0.546271666666667	-0.313694	1.7349	0.47424	-0.80324	0.213034	-0.541975	0.61587	-0.60526	0.59642	0.83368	0.37539	0.3610445	-0.454365	-1.2593	0.050423	-1.6175	0.314204	-0.40573	0.16036	-1.034	1.09823	0.1196	0.66429	-0.034056	0.99176	1.4575725	-0.11768	-1.368	-1.58936666666667	-0.3497	-0.1443	-0.20915	-0.456482	1.5574	-0.328436	2.0938	0.32016	-1.0509	0.126495	-0.2503025	0.52226	-0.1051	0.86914	-0.98474	-0.73822	-0.19991	-1.617	0.20545	0.0785800000000001	0.95799	0.080306	-0.975851428571428	-0.93471	-0.96896	-0.407907	-0.48791	-1.6543	0.13324	-0.284505	-0.4164545	-0.840875	-0.15175	-0.62127	-0.55671	1.4825	0.53579	0.082704	-0.27465	0.27039	-0.233306	-1.02512	0.2447125	-0.9328	0.414315	-1.3624	-0.444202	-0.069148	0.625705	-1.0088	0.41119	1.3262	0.315385	0.86371	0.86473	1.6956775	0.329335	0.46792	-0.7079555	0.3763	-0.33217	-0.54789	-1.022215	-0.26161	-0.71655	-0.05242	0.099495	0.464696666666667	0.70124	1.5334	1.4433	0.36303	1.9539	-0.61492	0.44578	-0.20067	-0.02606	-0.74281	0.69367	1.1411575	0.541246666666667	-1.3946	0.76414	-1.4975	0.935555	0.129575	1.5287	1.563735	1.008105	2.2	-0.607976	-0.43005	-0.92672	1.3462	0.672953333333333	1.3571	-0.173	-0.568515	-1.5212	0.114003333333333	1.1114	0.75914	0.45791	-1.0249	1.1383	-0.2222635	-0.1913	-0.59547	-0.304635	0.33526	-0.15448	0.60255	-0.3761065	-0.1086935	3.7404	0.47601	0.156033666666667	-0.54642575	-0.1254895	0.39537	0.8272	-0.036622	-0.37444	0.94912	0.083167	-0.59738	2.7742	0.29352	1.31305666666667	0.41747	1.117175	0.5426	0.92924	1.049597	-0.50061	0.53003	-0.363756666666667	-0.9554	0.21845	-0.978396	-0.737673333333333	-0.80233	-1.094175	0.267656	-1.4365	-0.65005	0.47985	0.212415	0.44266	0.19428	-0.032813	0.47424	0.6207575	-0.5855	0.345725	0.566756666666667	0.070495	-0.42383	0.54	0.1362325	0.621412666666667	0.238328333333333	0.87413	0.3356	-0.804895	0.989315	0.61681	-0.19256	1.1504	0.24251	1.0153	-1.1433	-0.422453333333333	1.1641	1.3145	1.3261	0.21832	-0.548701333333333	0.31913	-0.0794256666666667	0.25954	0.35072	-0.0184166666666667	-0.14038525	-0.59527	-0.4687	-0.42921	0.47098	-0.30175	0.865925	0.019499	-0.038439	2.1126	0.318135	-0.149185	0.86842	0.343556666666667	-1.3597	0.679956666666667	0.34973	-0.046855	1.3659	0.19934	0.15459	1.1385	-1.05245	0.62338	0.191056666666667	1.4418	0.16692	-0.67315	-0.16609	1.0049	0.30954	1.4418	0.16692	-0.67315	-0.16609	0.30954	0.34281	0.16692	1.6418	0.22085	-0.27004	-0.603625	-0.18559	-0.51986	-0.35756	0.63213	0.72173	-0.40651	0.881213333333333	0.790133333333333	0.706005	-0.13227	-0.5940272	-0.81128	-1.18295	0.30589	0.10547	-0.601203	0.382065	0.73596	-0.3286725	1.5297	0.80207	1.0838	-0.083487	0.15619	0.75914	0.631035	-1.0249	1.1383	0.560759	-0.312652	0.6369	2.8878	0.1221	0.38506	-1.7267	-0.132605	-1.15986333333333	-0.5343	0.463565	-0.34549	-0.046177	-0.88463	0.20001	-0.724793333333333	0.02653	1.0231965	-0.74362	-0.4389	-0.150384	-0.089583	0.339066666666667	0.083167	-0.59738	2.7742	0.30151	0.63213	-0.40651	2.6721	0.39856	-1.2871	0.32007	0.17215	0.13527	-0.46596	-0.118037	1.1051	-1.1054	0.54566	-0.54789	-0.3210305	-1.0665	-1.4576	0.29666	1.3488	0.15658	0.17405	0.8705425	0.035375	0.523485	-1.7737	-0.374905	1.2432	0.83149	0.4909	0.527555	-0.71684	-0.7531	-0.74127	0.90873	-1.2969	-0.28628	-0.25017	-0.781885	-0.33251	-1.1385	0.10065	-0.053177	0.815745	1.1313	-1.4364	-0.09651	0.435515	0.872265	0.69034	-1.3232	0.50326	-0.92672	-1.30785666666667	0.23716	-0.4196955	0.47024	0.64414	-0.058438	1.148345	-0.20527	-0.907736666666667	-0.19092	-0.157055	-0.35184	2.79783333333333	-0.820846666666667	1.6956775	0.46792	1.7731	-1.576	-1.576	-0.48125	-1.5208	-1.18295	0.30589	0.19097	-0.49266	-0.601203	3.229	2.2791	-0.37882	-0.414945	0.172063333333333	-0.304886666666667	1.4334	-0.23592	0.112116666666667	-0.45534725	-0.895193333333333	-1.13763	-1.7009	0.349482	-0.6736875	0.70444	0.21451	0.818244	3.144	1.6276	0.042088	0.0272818	0.44241	-0.527475	-1.1952	-0.3501926	0.623695	0.52942	0.36272	0.88594	0.088729	1.232815	-0.636255	-0.83868	0.80207	-0.8351	-1.0636	-0.86247	-0.59599	-0.011398	0.31412	0.36164	0.316695	0.54332	1.4351	0.46895	-1.2621	0.76647	1.0262	1.1115	-0.36362	-0.20548175	0.0355666666666667	-0.9685	-0.62079	0.9409	0.27898	0.339485	2.280775	0.97197	-0.3885665	0.5944	1.15718	-0.807235	-0.22524	0.204	0.75268	-0.87671	1.04615	1.7411	-0.036033	0.99992	-0.13717	-0.7622	0.40197	-1.3369	1.2771	0.52831	-0.472595	1.5464	1.5888	1.0753	0.50269	1.4982	1.1916	1.1387	-1.2981	-0.27058	0.0597066666666667	-0.273793333333333	0.50259	-0.394092333333333	-0.71645	-1.226	-1.1983	-1.5011	-1.2917	1.431	0.74576	0.56733	0.51493	1.3768125	0.373965	0.90777	0.29946	0.06091	0.792041666666667	0.70704	-1.5192	-0.36893	0.371225	0.20420075	-0.90344	-0.25041	0.690506666666667	0.44779	-0.05939	0.68813	0.86701	-0.498206	0.47415	1.8661	-1.0335	0.58808	0.32412	0.8905	-0.68954	0.0011965	0.23427	0.245	-0.362915	-0.22279	0.12714	0.90536	0.53585	-0.74264	-1.2356	-1.07088666666667	-1.1172	-0.25932475	-0.025328	-0.420191666666667	-0.069331	-0.270436	1.1883	-0.2725925	0.3566	0.73528	0.49764	0.435213333333333	0.3896808	0.1128	-0.737625	0.73283	0.205715	1.47175	1.3475	0.88295	-0.10601	0.502965	-0.70602	0.2524	0.8239	-0.68637	-0.97064	1.34845	0.75268	-0.87671	1.04615	1.4123	-0.4389	-0.089583	0.339066666666667	0.25409	-0.2018	-0.7622	-0.268215	0.40197	-1.3369	2.19116666666667	-0.325047	0.091525	-0.23506	0.49547	0.22819	-0.72647	-0.44095	-0.5756825	2.2791	3.5632	0.645165	1.52943666666667	0.6915075	0.720335	0.3119625	1.7731	-1.576	-1.576	-0.48125	2.5144	0.77901	2.079	3.552	-0.527405	-0.790024	0.44132	-1.2362	-0.48544	0.1362325	0.621412666666667	-1.1172	0.54689	0.19327125	-1.13789	1.53475	-1.36416666666667	-0.310086666666667	-0.12523	-1.0872	-0.698493	-0.48642	0.64882	-0.931845	0.047677	0.84581	1.8827	-1.099195	-0.100526666666667	-1.359	-0.458943333333333	-1.0729	-0.35219	-0.78073	1.1883	0.36584	0.01815	0.0172733333333333	0.46694	-0.59787	1.6146	0.21823	-0.06008	0.366723333333333	1.13862	2.1773	0.98116	0.58081	1.74755	1.1937	-1.2601	-1.0162	0.00386999999999998	0.36763	-0.812112	-1.2312	-0.384435	0.67425	1.6284	-0.019744	-0.57654	-0.3407555	-0.866985	1.2069	-1.38794	-0.56553	2.2084	-0.943725	0.46232	0.59579	-1.235	1.0037	0.33328	-0.034864	0.042885	0.54583	-0.873416666666667	0.14458225	0.26791	0.2161008	1.5176	0.574675	1.087	0.40188	1.3885	1.6751	-0.233306	0.65915	-1.02512	1.4693	-0.27419	-0.2894075	-0.51389	-0.00918800000000001	-1.0512	0.581805	0.63323	0.78563	0.13163	-0.77733	0.0948566666666667	0.49547	0.63305	-0.0999699999999999	-0.22778	-0.74477	-0.22782	0.81861	0.53801	-0.0532499999999999	1.4247	2.16345	0.2800025	0.67004	1.6896	0.94451	-1.5761	-0.56657	0.2956	-1.13885	-0.22689	0.50542	0.20545	0.0785800000000001	0.43583	-0.66268	0.361975	0.81353	-1.42735	0.59145	3.3932	-0.01507525	0.59185	2.2654	0.240303333333333	1.00277	0.0294824285714286	-0.254986666666667	-0.737673333333333	1.80397333333333	1.0496	0.1467046	0.43862	1.9833	0.799885	-0.55709	0.148196	-1.1199	0.94973	0.085143	2.07255	0.261045	-0.17796	-0.70493	1.4111	-1.6477	-0.90196	-0.30705	-0.706685666666667	0.36121	0.2118	-0.114105	-0.95966	-0.081177	-0.323705	1.5868	0.70349	-0.98524	-0.660816666666667	1.6492	-0.70365	2.9771	-1.08637666666667	-0.429757666666667	-0.66907	0.17953	0.728398333333333	1.213099	0.77249	0.14035	0.033036	-0.096712	1.3144	0.045652	1.3146	1.1203	0.043194	0.10476	1.3942	-0.60526	2.2791	0.87203	-0.37882	-0.69721	-0.108953333333333	1.0094	0.566756666666667	-1.0692	0.51829185	-0.14716	-0.809633333333333	-1.36163333333333	-1.6507	-0.30609	-0.113455	0.27852	-0.48498	-1.065925	0.39295	-0.71565	-0.134416666666667	1.60035	1.8807	-0.23052	0.50871	0.85806	-0.64582	-0.13884325	0.50871	0.85806	1.0715	0.99107	-0.10655	0.21937	-0.403373333333333	0.72468	-0.131285	-0.44592	-0.6286825	1.9266	0.261561666666667	1.8304	1.69436666666667	1.96696666666667	0.424615	0.30848	2.6687	0.49656	0.891816666666667	0.177545	-0.210191666666667	1.3314	0.99879	0.12469	0.37725	-0.0858025	1.20595	0.89598	0.67437	0.5458028	0.99325	0.2778545	-0.075728	1.8915	1.4792	-0.59214	2.2297	-0.12453	1.1836	2.55635	-0.163015	0.74718	-0.131525666666667	-0.5239	0.10476	-0.030005	-0.60153	1.242	-0.77197	-0.789755	-0.73952	0.007303	0.2924475	0.546685	0.577286666666667	0.95406	0.752257	1.3824	0.955515	0.92998	1.096	1.10585	1.3374	-0.87851	-0.626595	-0.7141	-0.7622	0.73943	0.40197	-1.3369	-0.56262	-0.51891	1.4575725	2.594625	2.2791	3.5632	0.645165	-0.69733	-0.85284	-0.0122606666666667	-1.3161	-0.551205	-0.272603333333333	0.84341	0.47553	0.97419	0.227025	0.374759666666667	0.82872	1.0309	0.486645	0.40245	0.67546	0.421586	-0.53232	-0.045635	0.39184	0.5692284	-0.06272215	0.74718	-0.131525666666667	-0.5239	-0.626595	-0.15573	-0.7141	1.8980325	0.30975	1.7917	-0.24194	-1.167025	-0.27152	-1.4441	-0.33025	-1.0022	-0.25608	-0.19453	-0.416855	-1.0112	-0.028265	0.83953	-1.0112	-0.028265	1.2416	1.4418	0.16692	-0.67315	-0.16609	-0.91868	0.30954	1.4418	0.16692	-0.67315	-0.16609	0.30954	-0.697465	2.5196	-0.4389	-0.089583	0.339066666666667	0.000176799999999988	-0.0064817	-1.5032	-0.5876	0.260875	-0.54225	0.4811	-0.72654	0.97815	0.869155	0.1172595	0.5652	0.019165	-0.96711	0.17911	0.722983333333333	1.7826	0.71958	-0.2423625	1.331	1.1827	0.00386999999999998	-1.4164	-0.812112	-1.2312	0.25102	1.8132	0.83332	-0.79278	1.08336666666667	0.051435	0.45892	0.308961	-0.71187	-0.54442	0.16156	-0.7198575	1.31169	0.0810133333333334	1.6663	-1.3175	0.081121	-1.1649	0.04122	-0.77691	-0.92708	0.5658425	0.4168	0.3992175	0.49547	-1.1302	-1.03414	1.16726333333333	0.92713	0.49547	-0.90543	-0.22568	-0.602246666666667	0.56018	1.4267	0.508156666666667	-0.82231	-0.54847	-1.1447	-1.2805	1.0135	-0.2423625	1.331	1.1827	-0.15447	1.51125	0.274488	-1.0298	-0.99688	0.99414	-1.6667	-0.3621	0.329832166666667	-0.34183	-0.71898	0.5621	-0.78978	0.4472	0.042088	-1.47105	-0.222089	-0.24698	1.29923333333333	0.65243	1.4247	2.0917	1.10431	1.241945	0.2800025	1.5468	1.4815	1.6896	0.48346	1.36295	-0.92953	-0.72107	-1.386	0.99432	0.32201	0.431935	0.344213333333333	-0.72356	-0.20831	-0.44152	1.6426	0.088008	-0.40001	1.4863	3.26273333333333	2.652	-0.23666	1.7	1.28061666666667	1.39276666666667	1.28061666666667	1.6394	1.3478	-0.54624	0.13264	0.72595	0.57183	-0.028495	0.012085	-1.3175	0.081121	-1.013605	-1.5016	2.0452	-0.27598	0.16946	1.1961	-0.1443	-0.20915	0.24505	-0.456482	-0.8433	-0.46408	0.444833333333333	0.97269	0.35982	0.59676	-1.4541	-0.30867	-0.1296	1.3955	-0.94407	-0.542145	1.0414	0.25415	-0.97499	-0.100886666666667	-0.333318	1.2845	0.32818	0.71781	-1.3302	-0.075168	-1.1082	1.2668	0.19166	2.08348	1.060945	-0.460433333333333	-0.430495	0.86412	-0.24347	0.52656	-0.85609	0.55194	-0.060656	0.8453325	-0.33282	1.12576	0.29608	-0.14067	0.142185	0.46266	-0.851193333333333	-0.077385	-0.46506	0.45361	-0.1585335	0.25102	1.8132	-0.79278	-1.17	0.56018	1.4267	0.508156666666667	-1.1082	1.2668	0.19166	2.08348	-0.78741	-1.2736	-0.63027	-0.47655	2.19116666666667	0.091525	-0.794485	1.11624	-0.18973	1.507	-0.149363333333333	-0.95454	0.58267	1.121	-0.12991	0.0976	1.36332	1.11855	-0.89765	-0.077385	-0.46506	-0.1585335	0.15328	-0.019744	0.35063	-0.73464	-0.01467	0.47992	0.24723	-0.8637575	0.61382	0.4303	0.32012	0.2343	0.575565	-0.40775	-0.24043	0.0044707	0.81738	-0.14985	0.1362325	0.621412666666667	1.618	-0.5977712	0.32816	-0.51648	-0.70493	1.4111	0.45873	-0.7467	2.1773	1.4418	0.16692	0.34023	-0.67315	-0.16609	0.30954	1.2909	0.44023	-0.4164545	0.05947	-0.92069	-0.18204	2.2588	2.559	-0.671275	2.2588	0.42739	2.559	-0.671275	2.2588	-0.036146	2.559	-0.671275	0.47137	-0.42407	-1.4763	2.13765	-0.195755	0.38759	-0.14774	0.151895	0.35285	-0.54309	-0.37837	0.59185	0.40195	-0.316984285714286	-0.477385	-0.016634475	0.13764	-1.6319	1.2446	0.316333333333333	0.491935	1.3262	1.14644	0.315385	0.86371	-0.016222	0.35612	-0.219345333333333	0.21035	-1.21214	-1.1477	-0.36327	-1.033	-0.50238	-0.67298	-0.53232	-0.045635	0.5692284	-0.24976	-1.0042	0.18186	-0.24456	1.05635	0.50029	-1.6229	1.8564	0.088999	-0.51297	0.584925	0.20565	0.44721	0.27492	-0.99723	1.1241	0.27492	1.1241	0.61991	0.16726	1.125	1.292	0.75131	-0.0770413333333333	1.292	0.75131	-0.0770413333333333	-0.554155714285714	-0.16073	-0.95966	-0.323705	-0.20226	-0.7467	2.1773	-0.009795	1.1765	0.69307	-0.5584045	-1.5212	0.114003333333333	1.08124	0.059744	0.49547	-0.542145	-1.2088	1.0414	-0.542145	0.74511	1.0414	-0.542145	0.65516925	1.0414	-0.542145	-0.68321	1.0414	-0.542145	-0.0775436666666667	1.0414	-0.5374675	2.4932	2.9649	2.4504	0.1172595	0.5652	0.0810766666666667	-0.086594	3.0172	0.21035	-0.57808	-1.21214	-1.1477	0.95835	-0.876076666666667	0.18577	0.93163	1.00277	0.1094275	-0.254986666666667	-0.737673333333333	-0.0999699999999999	-0.74477	0.80696	0.501996666666667	-1.170602	-0.38577	0.16037	0.012666	1.50565	1.6468	2.1174	1.0753	-0.95799	0.50269	1.4982	-0.26494	0.566066666666667	0.51179825	0.97809	1.3616	-0.96476	0.99159	-0.780022333333333	0.526801	0.447386	0.31247	2.13765	-0.195755	0.38759	-0.59745	-0.14774	0.151895	1.509305	-0.734115	0.000215000000000007	2.5306	-1.0497	-0.075728	-1.093365	1.8915	-0.075728	0.075334	1.8915	0.25633	0.290015	-0.220216666666667	0.59185	0.86245775	-0.316984285714286	-0.477385	0.21451	-0.078663	0.818244	0.08087	-0.947263333333333	1.1012	-0.173703333333333	-0.542145	0.69997	1.0414	-0.13255	-0.0131805	0.57296	-0.77216	-0.10601	0.35093	0.502965	-0.4150925	-1.2243	-0.86872	-0.71847	0.566756666666667	0.070495	-0.42383	-0.428377333333333	-0.19904	-0.22942	0.70653	0.43573	-1.5893	-0.162438333333333	-1.6313	2.707875	-0.520582	-0.36135	-0.30149	0.78563	0.22626	0.0948566666666667	0.033755	0.52569	0.23813	0.550307	0.549768	0.843145	-0.28637	1.5707	-0.09046	-1.1555	-1.6202	-0.43074	-0.570015	-1.543	0.16085	-0.90503	-0.352353333333333	0.251765	0.48595	0.64455	0.507405	2.283	1.2002	0.2975	0.9911	-0.34168	0.642183333333333	-0.20609	-0.35219	-0.78073	0.02123	1.1883	-0.59214	2.2297	-0.12453	0.95799	-0.93471	-0.96896	-0.0999699999999999	-0.74477	-0.0999699999999999	-0.74477	0.47681	0.43551	-0.23931	0.67426	0.308961	0.63228	-0.54442	0.16156	0.95757	0.41154	1.2845	-0.275551	1.207375	0.6883	1.2599	-0.82905	0.28394	0.25721	0.362595	0.038636	0.38288	-0.19085	-1.0814	-0.79858	0.65652	1.3517	-0.89995	1.405	-0.9694	-0.53664	0.29946	0.45527	-0.24449	-0.36579	-1.22948333333333	0.72747	1.563735	-0.110935	0.55863	1.15753333333333	1.1739	-0.388995	0.467693333333333	0.82584	0.97815	1.1647	0.124725	-0.209075	-0.174996666666667	1.77699666666667	-0.50935	0.28762	0.45703	-0.20372	0.06091	0.70704	-0.53623	0.178716666666667	1.5868	0.70349	-0.78542	-0.660816666666667	0.55038	0.08087	-0.947263333333333	-0.173703333333333	0.5321	-0.382834	0.2843	0.92805	0.28666	0.90675	1.46455	0.45459	-0.276533333333333	-0.409774	-0.060656	-0.33282	1.12576	-1.3551	0.29608	-0.14067	0.142185	-0.1507375	-0.056565	-0.094348	1.7304	-1.2114	0.73036	-0.998543333333333	0.37025	1.3003	0.12141	0.62218	0.6473032	-0.39524928	1.1987	-0.607795	3.2585	1.739975	-1.5796	0.58261	1.3959	0.55118	0.95406	0.44238	1.3824	0.955515	0.84797	-1.00568	0.5878925	-0.97108	-0.68152	-0.8286	-0.96703	-0.432275	0.68033	0.33258	-1.4723	2.1067	-1.4238	0.98116	-0.657575666666667	-0.016222	0.35612	1.3878	1.29923333333333	0.65243	2.24375	-0.036033	-0.13717	-0.44733	-0.4214015	0.49656	1.9081	-0.00119	-0.47944	2.6032	0.030525	0.67338	2.8007	-0.21777	1.5249	-0.065637	0.83818	-0.192195	0.412465	0.36673	0.17998	1.2154	0.68989	-0.017765	-1.5778	1.563735	0.030525	-0.66026	2.8007	-0.21777	0.59038	-1.2325	-1.1301	0.049411	0.181706666666667	-1.2055	1.6964	-0.346673333333333	-0.34942	0.20684	0.94451	-0.56657	0.7472575	-0.428377333333333	-0.19904	-0.66428	0.47137	-0.42407	-1.4763	-0.53232	-0.045635	0.5692284	-0.05623	0.216545	-0.56822	0.18264	0.75766	0.81738	0.6632	0.028125	0.66045	1.6338	-0.30092	0.37153	0.33839	0.08604	-0.0337533333333333	-0.41455	0.572495	-0.53232	-0.045635	0.5692284	0.529195	0.82107	1.3262	0.315385	0.86371	0.102535	1.1159	-1.1714	0.2425	-0.43508	-0.360025	-0.31659	1.05636333333333	0.15976	0.030525	2.8007	-0.076143	-0.21777	0.0346025	-0.19702	0.16146	0.490025	-0.034299	-0.033467	1.3969	0.27568	0.422515	0.21035	-1.21214	-1.1477	0.21035	-1.21214	0.320792666666667	-1.1477	0.78975	0.90721	0.467633333333333	1.0589	0.30452	0.53041	0.566756666666667	0.070495	-0.42383	0.37732	-0.697525	-0.023239	0.45288	0.71918	-0.3318204	1.563735	-0.26441	1.7238	-0.056306	1.4637	0.62385	0.44074	-0.64425	0.079484	0.016322	0.55549	0.81738	-0.6159612	-1.34195	0.47681	-0.23931	0.67426	-0.106473333333333	-1.7737	1.2432	0.97962	0.056002	0.46116	-1.5108	0.2425	-0.43508	-0.360025	0.992215	-0.448915	-0.685385	0.047709	0.35135	0.31685	-0.4016	-0.557322	-1.57625	0.29946	-0.031913	0.94451	-0.56657	-0.016222	0.35612	0.31927	0.49547	0.09118	0.49547	-1.0749	0.49547	0.3785	-0.30867	1.2565	1.3955	-0.94407	1.1144	2.2297	-0.68131	-1.2093	-0.736975	-1.0594	1.2909	0.44023	-0.58167	0.97962	-0.446656666666667	0.46116	-1.5108	-0.436925	0.29168	-0.144345	-0.137505	0.501996666666667	-0.01315	0.28762	-0.033295	-0.20372	-1.222115	0.114253825	-0.48815	-0.43826	1.32863	0.13114	-0.34954	0.23963	-0.64549	0.58692	0.040736	0.030525	2.8007	-0.241775	-0.21777	0.3243	0.38751	1.212	0.360445	0.87253	-0.06008	0.8254975	2.0089	0.91532	0.014411	-0.436925	0.29168	-0.74195	-0.137505	-0.37166	0.6996	0.0068292	0.0879966666666667	2.9559	1.2293	0.02638	0.3220425	-0.843866666666667	-0.80325	-1.3505	-0.83771	0.73167	0.75268	1.018665	-0.87671	1.04615	1.5214	-0.3146142	0.1416865	0.13828	1.9081	-0.00119	-0.47944	-1.1307	2.6032	0.73283	0.205715	1.3475	0.88295	0.97608	0.4162	1.9678	-0.790865	-0.70927	-1.1095	-0.68954	0.0011965	-0.0999699999999999	-0.74477	-1.3175	0.081121	0.34639	-0.547982333333333	0.83661	0.37655	-1.3125	0.251765	0.64455	2.283	0.395985	1.6659	-0.05623	-0.56822	0.108168	0.75268	-0.87671	0.42708	1.04615	-0.460433333333333	-0.430495	0.86412	0.85359	0.47137	0.46141	-0.42407	-1.4763	-0.54525	-1.57625	1.2293	0.02638	-0.324973333333333	-0.4043275	-0.4701935	1.5159	0.97815	-0.14377	2.0776	1.503	0.351083333333333	0.447386	-0.222883333333333	0.54764	-0.85543	-1.7737	1.5209	1.2432	1.146325	2.0305	1.8132	-0.91749	0.50154	0.68814	0.1466845	0.21035	-1.21214	-1.1477	-1.2626	0.4547085	0.92193	0.28762	-0.20372	0.030525	2.8007	0.596166666666667	-0.21777	0.763533333333333	0.71958	-0.0662	0.292136666666667	1.020284	0.96589	-0.81702	2.55635	-0.163015	0.030525	2.8007	-0.21777	0.76293	0.124725	-0.209075	2.01827333333333	-0.428377333333333	-0.19904	0.9895475	0.3608215	0.27754225	0.48737	0.00443499999999998	-0.47677	1.563735	-0.087434	0.68816	0.073356	0.501996666666667	-1.0207	-0.065637	0.83818	-0.192195	0.720115	2.1832	1.4755	0.179566666666667	1.76133333333333	-0.9308235	1.76133333333333	-1.2809	-0.9308235	0.58716	0.1124125	-0.56639	0.1124125	0.126705	-0.787766666666667	0.35425	0.851855	0.14672	2.61963333333333	1.0012	0.7938	0.259845333333333	-0.76807	0.037962	0.265245	0.28817	0.412465	0.86917	-0.42852	-0.301467	1.1547	2.0527	-0.148748333333333	0.29126	-0.148748333333333	0.29126	-0.148748333333333	0.29126	0.59304	-0.7262575	-1.4138	0.527826666666667	0.44251	0.38759	0.0594533333333333	-0.191713	-0.78978	-0.3191065	-0.9685	-0.62079	0.53258	0.53431	-0.41455	0.572495	-0.248645	0.8802	-0.71599	-0.90538	0.95337	0.41415	0.44652	0.69904	-0.453893333333333	-0.734475	-0.17234	-0.0387955	-0.65229	-0.74172	-0.40062	-1.2923	0.71958	-0.927826666666667	0.2957465	-0.3270635	-0.0948875	1.3094	1.2023	-0.2513	0.49547	-0.56494	-0.58117	-0.0662	0.121743333333333	0.292136666666667	-1.3175	0.081121	0.102125	0.10957	-0.23627	0.49547	-0.86719	0.49547	-0.48355	0.49547	1.9503	0.49547	-1.7292	0.49547	0.77642	-0.0153033333333333	-0.40141	0.11685	-1.4464	-0.570724	-1.1745	-0.8714	0.6883	-0.82905	0.28394	0.741146666666667	0.36971	0.741146666666667	0.57236	0.36971	1.4396	-0.28628	-0.492363333333333	0.28771	0.20713	-1.05098	-0.49533	-1.21485	-1.111295	-0.1030645	0.4536745	-1.226635	0.0784833333333333	1.7403	0.669	0.499733333333333	-0.32913375	-0.1495525	0.0212033333333333	2.45115	1.0847	-0.809633333333333	-1.36163333333333	-0.24723	-0.30609	0.11477	0.71958	-0.705445	-0.69221	1.3019825	0.84259	0.343206333333333	0.11685	-0.92069	2.2529	1.85535	-0.03831	0.0331433333333333	-0.55024	-0.28628	0.025078	-0.492363333333333	0.571435	0.60439	0.05213	-0.0999699999999999	-0.74477	0.47137	-0.42407	-1.4763	1.2682	-0.7165	-0.0662	0.292136666666667	0.47137	-0.133616666666667	-0.42407	-1.4763	-1.4095	0.3078	0.76414	-0.597	0.1196	0.24295	1.0277	0.48508	-0.540526666666667	-0.36844	-1.1307625	1.618	0.12163	0.32816	0.94409	0.08128	0.47137	-0.42407	-1.4763	0.72828	0.32804	0.81763	0.00145333333333336	-1.2369	0.304455	0.350925	0.6883	-0.82905	0.28394	0.22946	-0.00918820000000001	-1.4379	-0.0570295	0.102125	0.10957	-0.23627	1.3019825	0.343206333333333	0.11685	1.3019825	0.343206333333333	0.11685	-0.42612	-0.542145	1.0414	0.122365	0.47858	-1.305715	0.113505	0.102125	0.10957	-0.23627	0.374192166666667	1.8723	-0.56931775	0.79345	-0.250513	0.090646	-0.015738	0.26499	1.0034	0.94386	0.46266	-0.851193333333333	-0.18202	0.46266	-0.851193333333333	0.46266	-0.851193333333333	-0.508	1.76133333333333	-0.67543	-0.9308235	1.76133333333333	-0.9308235	1.76133333333333	-0.04929	-0.9308235	-0.32913375	0.0212033333333333	1.2467	1.77585	1.8835	1.9064	-0.09282	0.17853	0.317705	0.66543375	-1.1023	-0.64549	0.58692	0.040736	-0.6335	-0.23535	0.47195	-0.48544	-0.0944808	1.87125	-0.716853333333333	0.76414	-0.597	0.4201795	0.1196	0.24295	-0.197601	0.4811	1.8407	-0.11576	0.64945	0.24251	0.68683	0.11149	0.8558	-0.10833	1.3013	0.19929	-0.84657	-0.24449	-1.22948333333333	0.215555	0.52192	0.24743	0.48508	-0.540526666666667	-0.818055	-0.85802	-1.617	0.0785800000000001	-0.12375	0.463215	-1.2423	0.51634	0.033877	-0.54935	-0.218215	-1.3653	-0.14681	-0.82113	-0.43347	-1.2961	-0.615593333333333	-0.0053024	-0.26377	0.831392	-0.09905	0.9883	-0.55606	0.15237	-0.363468	0.2778545	-0.075728	-0.15691	1.995	0.97585	0.067676	-0.54286	1.9652	0.82508	-0.40641	1.1976	-1.53625	0.625995	-0.131545	-1.145555	0.558176666666667	0.213034	-0.13033	-1.4513	1.0124	-0.96987	2.0682	-1.013605	-0.54642575	-0.91193	0.16946	-0.01782	1.5397	0.150191333333333	-0.249096666666667	0.27766	0.13157	0.44128	0.645703333333333	0.098455	1.2577	0
[truncated: 17,393,658 more chars]
