# Supplementary material for: ENCAPP: elastic-net-based prognosis prediction and biomarker discovery for human cancers
Source: BMC Genomics. 2015 Apr 3;16(1):263. doi: 10.1186/s12864-015-1465-9 (PMC4392808; doi:10.1186/s12864-015-1465-9)
Supplement: Additional file 7: ENCAPP_Code_Datasets. — ENCAPP code and associated datasets. [file 12864_2015_1465_MOESM7_ESM.zip › ENCAPP_Code_Datasets/ColonD_module.txt]

Patient	51377	5682	5683	5686	26258	10540	10933	26122	9643	5604	5894	157310	219541	55090	55588	80306	81857	9440	9441	9968	9969	23097	23389	54797	6887	4762	862	10403	79003	10467	10856	55929	25911	6944	8089	27125	1025	4298	4299	4300	252884	55888	54925	7589	84148	11091	30827	5929	9070
1	-0.79	-0.17	0.63	-0.01	0.28	-0.11	-0.24	0.97	0.132	-0.4	-0.83	0.18	0.77	-0.01	0.04	0.46	-0.05	-0.48	-0.31	-0.625	0.14	0.32	0.24	-1.341	-0.2	0.33	2.64	-0.45	0.03	0.52	-1.08	0.375	-0.3	-0.342769	-0.45	-0.3	0.47	-0.57	0.23	0.67	1.12	-0.794	-0.45	-0.86	-1	-1.04	-1.02	0.17	-0.05
10	-0.47	1.38	1.28	1.41	0.81	0.17	0.34	0.31	-0.02	-0.42	-0.61	0.445	1.41	-1.52	-0.09	2.35	-0.3	0.52	-0.63	-1.265	0	-0.92	-1.48	-2.12	-0.76	1.97	1.09	-0.47	-0.29	1.28	-0.13	0.36	1.89	-0.12	0.39	-0.44	-0.34	-1.31	0.08	0.45	1.64	0.25829	-0.01	-1.11	-0.88	-1.21	-1.48	-0.42	0.28
100	-0.87	-0.01	-0.34	0.21	-0.14	-0.176	-0.66	1.35	-0.19	-1.04	-1.11	-0.57	-0.23	-0.19	0.02	0.67	-0.75	-0.05	-0.553	-0.475	-0.15	-0.12	0.75	0.07	-0.97	0.47	0.88	-0.79	-0.979	0.027	-0.53	-0.855	0.51	-0.94	0.16	0.24	-0.39	-0.42	-0.23	1.31	-0.15	0.578	0.06	-1.12	-0.6	-1.06	-0.49	0.33	-0.37
101	-1.45	-0.07	0.85	-0.11	-0.1	-0.13	-0.76	0.51	-0.47	0.1	-1.69	0.09	0	-0.51	0.05	-0.69	-0.44	0.62	0.34	-0.455	-0.47	0.56	1.25	0.05	-0.94	-0.11	3.04	-2.03	-0.3	0.19	-0.23	-0.515	0.68	-0.859	-0.45	0.46	-0.37	-0.38	-0.1	0.48	0.46	0.082273	0.73	-1.23	-1.61	-1.49	-0.8	0.47	-0.63
102	-1.87	-0.54	-0.77	-0.07	-0.66	0.18	-0.68	0.8	-0.83	-0.79	-0.781	0.01	0.12	0.18	0.25	-0.3	-0.35	0.95	-0.11	-0.32	-0.59	0.11	0.74	-1.01	-1.047	0.97	0.79	-2.62	-1.35	0.57	-0.57	-0.23	0.51	-0.42	-1.02	0.14	-0.08	-0.24	-0.06	1.66	1.08	-0.13315	-0.54	-0.951	-0.89	-2.06	-0.36	0.2	-0.45
103	-1.15	-0.13	0.53	0.22	-0.6	0.25	-0.94	0.69	-0.56	-1.2	-1.24	-0.13	0.2	-0.73	0.08	-0.08	0.17	0.55	0.27	-0.455	-0.53	-0.28	1.55	0.77	-0.56	0.24	-0.382	-1.05	-0.886	0.67	0.44	-0.65	0.94	-0.56	0.37	0.21	-0.29	-0.46	0.15	1.32	0.248	0.028	0.191	-0.93	-1.82	-0.47	-0.49	0.09	-0.29
104	-1.34	0.02	0.2	0.27	-0.67	0.05	-1.06	0.88	-0.74	-0.9	-1.09	-0.435	0.31	-0.26	0.41	-0.16	-0.91	0.75	0.18	-0.445	-0.46	0.32	0.95	-0.12	-0.34	-0.1	3.2	-1.45	-1.37	0.77	-0.97	-0.375	0.75	-0.305	-0.23	0.06	-0.12	-0.37	-0.37	1.35	1.08	0.37	0.43	-0.79	-1.21	-1.31	-0.57	0.27	-0.67
105	-1.42	0.596	0.93	0.61	0.26	-0.208	-0.46	1.58	-0.403	-0.08	-0.67	0.26	-0.71	-0.34	0.83	-0.3	-0.05	0.17	-0.36	-0.135	-0.57	0.49	1.36	-0.36	-0.61	0.2	1.59	-0.96	-1.18	0.21	0.03	-0.055	-0.34	-0.611	-0.44	0.31	-0.03	-0.89	-0.24	1.98	0.198	-0.30507	0.46	-0.747	-0.53	-1.55	-0.398	0.34	0.09
106	-1.43	-0.14	0.09	-0.51	-0.61	0.09	-0.13	0.77	-0.23	0.24	-1.3	0.37	-0.18	0.536	0.3	-0.29	-0.3	0.68	0.48	-0.06	-0.35	-0.792	1	0.19	-0.28	-0.37	1.22	-2.84	-0.61	0.45	-0.54	-0.455	-0.063	-0.225	-0.78	-0.11	-0.51	-0.3	-0.41	1.53	1.05	-0.301	0.44	0	-0.46	-1.37	-0.74	-0.01	-0.4
107	-0.95	-0.3	-0.18	0.17	-0.16	-0.54	-0.62	0.78	-0.19	-0.29	-0.7	0.03	0.08	-0.77	0.36	0.52	-0.21	0.27	0.06	0.09	-0.63	0.25	0.35	-0.93	-1.14	0.269	-0.15	-1.79	-0.93	0.3	0.05	-0.5	1.02	-0.24	-0.59	0.09	-0.46	-0.35	-0.43	1.21	0.22	-0.24	0.11	-0.22	-0.53	-0.91	-1.17	0.031	-0.63
108	-1.28	0.38	0.33	0.17	0.35	0.19	-0.68	0.79	-0.6	-0.75	-0.45	0.21	-0.21	-0.016	0.2	0.33	-0.01	0.89	0.31	0.113	-0.62	-0.02	1.03	0.67	-1.45	0.56	0.97	-1.23	-0.18	-0.63	-0.292	-0.95	0.41	-0.13	-0.18	0.18	0.87	-0.29	0.09	0.09	0.08	-0.047	0.6	-1.05	-0.54	-0.29	0.07	0.09	-0.21
109	-1.51	-0.12	-0.52	-0.31	-0.5	-0.13	-1.16	1.42	-0.45	-0.42	-0.87	-0.06	0.24	-0.2	0.19	-0.21	-0.44	0.84	0.05	0.3715	-0.14	0.342	0.75	0.17	-1.1	0.45	1.76	-1.73	-0.57	0.35	-0.39	-0.795	-0.46	0.0035	-0.65	-0.47	-0.31	-0.4	-0.57	1.4	0.85	0.2	0.53	0.08	0.3	-1.94	-0.49	-0.18	-1.2
11	-0.76	-0.26	0.48	-0.33	-0.03	0.01	-0.41	0.76	-0.39	-0.33	-0.73	0.070987	-0.03	-1.24	-0.18	0.12	-0.52	0.27	-0.12	-0.81	0.09	0.3	0.84	0.070987	-0.07	0.88	1.62	-1.56	-0.89	0.43	-0.19	-0.565	0.06	-0.115	-0.35	0.28	-1.12	-0.83	0.35	1.02	-0.26	0.070987	0.16	-0.86	-0.56	-2.77	-1.13	0.75	-0.49
118	0.02	-0.31	0.83	-0.2	-0.17	-0.2	-0.75	0.34	-0.09	-0.61	-0.44	-0.11	0.15	-0.26	-0.06	-0.3	-0.69	0.3	-0.1	-0.26	-0.23	0.29	-0.09	0.47	-0.88	0.334	0.8	-0.11	-0.036	-0.47	-0.32	-0.07	0.27	-0.3525	0.17	0.09	-0.43	-0.14	0.32	0.49	1.06	-0.0069736	0.14	-0.81	-1.13	-0.84	0.88	0.04	-0.35
119	-0.68	-0.28	0.52	0.57	0.01	0.33	-0.9	-0.1	-0.76	-0.55	-0.42	0.38	-0.44	-0.53	-0.03	0.51	-0.19	-0.24	-0.2	0.175	-1.1	-0.16	-0.59	-1	-1.28	1.18	0.33	-0.75	-0.29	0.57	-0.06	-0.55	-0.38	-0.015	0.16	-0.59	-0.26	-0.27	-0.8	-0.6	-0.82	-0.46	-0.13	-0.52	0.12	-0.66	-1.02	0.15	-1.18
12	-0.29	-0.04	-0.16	0.15	-0.72	-0.09	-0.8	-0.33	0.54	-0.88	-0.92	0.33	-0.51	-2.11	-0.2	0.33	-0.65	-1.09	-0.1	-1.03	-0.14	-0.066	-0.91	-2.34	0.45	0.94	-0.36	-0.93	-1.57	1.04	-0.041	-0.635	0.06	-0.785	-0.64	-0.34	0.44	-0.58	0.15	0.44	-0.49	0.27	0.89	-0.45	-1.07	-1.81	-1.6	-0.14	-0.73
120	-0.94	-0.21	0.57	0.75	-0.1	-0.31	-0.82	0.14	-0.84	-0.66	-0.24	-0.08	0.15	-1.12	0.03	0.84	-0.29	0.26	-0.06	-0.46	-0.49	-0.1	-0.24	-2.78	-0.43	0.94	1.56	-1.47	-1.12	0.65	-0.16	-0.473	0.96	-0.38	-0.42	-0.94	-0.79	-0.34	0.29	1.26	0.36	0.08	0.21	-0.37	-0.51	-0.72	-1.1	0.01	-0.01
121	-1.21	0.04	0.42	0.39	0.37	0.4	-0.44	0.55	-0.523	-0.55	-0.73	-0.03	0.31	-0.32	0.11	0.42	-0.43	0.42	-0.13	-0.225	-0.42	-0.08	0.35	-1.98	-1.63	0.67	0.8	-0.68	0.22	-0.15	-0.114	-0.325	1.36	-0.67	0.64	-0.01	0.45	-0.2	0.31	0.55	0.46	-1.07	0.43	-0.45	-0.59	-0.49	-0.04	0.68	-0.22
122	-0.96	0.02	0.49	0.72	-0.3	-0.03	-0.46	0.95	-0.17	-0.26	-0.66	-0.13	0.457	-1.12	0.3	0.29	-0.31	0.69	0	-0.24	-0.59	0.76	-0.29	-2.64	-0.8	0.76	2.37	-1.19	-1.025	0.13	-0.1	-0.58	0.59	-0.125	-0.25	0.12	0.87	-0.33	-0.28	2.01	0.57	-1.05	0.48	-0.96	-0.41	0.17	-0.65	-0.043	0.36
123	-0.74	-0.09	-0.11	0.67	-0.77	-0.35	-0.29	0.63	-0.722	-0.3	-0.43	0.12	0.34	-1.24	0	0.09	-0.17	0.71	0.04	-0.49	-0.34	0.2	0.18	0.02	-0.95	0.45	1.34	-1.38	-0.63	0.06	-0.02	-0.205	0.79	-0.18	-0.21	0.07	-0.09	-0.29	0.13	0.93	0.61	-0.51	-0.01	-0.86	-1.04	-0.81	-1.01	0.22	-0.16
124	-0.851	-0.2	0.72	0.57	-0.12	0.06	-0.84	0.62	-0.31	0.33	-1.33	-0.25	0.06	-0.24	0.14	-0.09	0.05	0.21	-0.25	-0.39	-1.11	0.65	-0.39	-2.09	-1.24	1.18	1.61	-1.58	-0.28	0.96	-0.21	-0.172	-0.3	-0.14	0.04	-0.64	-0.81	-0.44	-0.45	2	0.53	0.83	0.69	-0.47	-0.23	-0.92	-1.092	0.273	-0.32
125	-1.28	-0.63	0.61	-0.01	-0.87	0.36	-0.36	0.93	-0.799	-0.36	-0.95	0.1	0.28	0.04	0.2	0.33	-0.15	-0.07	-0.14	-0.31	-0.68	0.33	0.41	-2.24	-0.32	0.95	1.53	-1.73	-0.48	0.73	-0.37	-0.09	-0.93	0.145	-0.1	-0.04	0.35	-0.24	-0.49	1.34	1.27	0.9	0.33	0.23	-0.1	-1.75	0.14	-0.1	-0.23
126	-1.14	-0.34	0.55	-0.03	0.06	0.31	-0.02	0.34	-0.17	-0.65	-0.64	0.08	-0.15	-0.77	0.11	0.18	-0.41	0.16	0.07	-0.305	-0.46	0.01	-0.02	0.16	-1.12	0.714	0.53	-0.48	-0.8	0.11	-0.34	-0.175	0.58	-0.14	0.074	0.12	-0.17	-0.18	-0.07	0.62	-0.16	-0.787	0.14	-0.32	-0.36	-0.89	-0.51	0.08	-0.7
127	-1.31	-0.19	0.57	0.31	0.55	0.42	0.16	0.11	-0.26	-0.03	-0.42	0.46	0.23	-0.47	0.33	0.15	-0.37	0.36	-0.36	-0.3895	-0.46	0.01	-0.29	-2.42	-1.27	1.05	2.59	-1.65	-0.48	0.68	-0.34	-0.005	-0.28	-0.19	-0.18	-0.47	0.49	-0.27	-0.58	0.13	0.65	0.23	0.33	-0.5	-0.16	-0.93	-0.473	0.35	-0.25
128	-0.49	0.21	2.06	0.68	-0.28	-0.08	-1.13	0.33	-0.834	-0.04	-0.93	0.48	0.83	-0.54	0.08	1.84	-0.08	0.51	-0.18	-0.725	-1.49	-0.45	-1.65	-2.14	-1.14	1.6	1.11	-0.63	0.056	1.18	-0.05	0.405	0.68	-0.19	0.77	-1.13	-0.5	-0.18	-0.77	1.15	1.24	-0.59	-0.14	-0.34	-0.58	-0.8	-0.75	0.22	-0.25
129	-0.14	-0.2	0.64	0.45	0	-0.01	-0.56	0.55	0.23	-0.25	-0.52	-0.06	0.26	-0.95	0.6	0.65	-0.52	0.15	0.07	-0.21	-0.12	0.37	-0.12	-2.07	-0.11	0.88	2.02	-1.13	-0.532	0.264	-0.17	-0.6	0.547	-0.29	-0.344	-0.48	-0.27	-0.24	-0.08	1.19	0.19	0.58	0.28	-0.74	-0.27	-0.71	-1.17	0.84	0.15
13	-0.85	0.21	0.52	0.67	0.42	-0.07	-0.08	1.05	-0.38	-0.63	-0.73	0.24	0.53	-1	-0.13	1.41	-0.31	0.46	-0.12	-0.585	-1.26	-0.47	-0.1	-1.69	-0.76	1.38	3.27	-0.16	-0.77	0.56	-0.37	-0.205	1.61	-0.4	-0.28	-0.46	-0.29	-0.45	1.06	2.34	0.17	-0.48	0.06	-1.4	-0.8	-0.9	-0.79	-0.19	-0.74
130	-0.66	-0.24	0.81	0.32	-0.37	0.16	-0.76	0.6	-0.632	-0.24	-0.87	0.27	0.27	-0.75	-0.24	1.46	-0.23	0.49	-0.23	-0.835	-1.08	-0.78	0.26	-2.74	-0.89	0.99	1.18	-1.75	-0.36	0.51	-0.34	-0.1	0.04	-0.235	0.88	-0.56	-0.27	-0.62	0.11	1.53	1.12	1.1	0.2	-0.41	-0.12	-1.35	-1.21	-0.1	-0.92
131	-1.42	-0.128	1.02	0.33	-0.72	0.292	-1.36	0.33	-1.03	-0.93	-0.15	0.65	0.28	-0.59	0.44	0.31	-0.172	0.67	0.18	-0.605	-0.86	-0.19	0.02	-2.33	0.23	0.89	1.74	-1.85	0.1566	0.93	-0.38	-0.15	0.82	-0.17	-0.01	-0.79	-0.61	-0.16	0.58	1.26	0.61	-0.7	0.25	-0.17	-0.07	-1.06	-1.18	0.09	-0.28
132	-1.21	0	0.56	0	-0.59	0.13	-0.86	0.78	-0.478	-1.02	-0.65	0	0.5	-0.56	0.18	0.05	-0.06	0.67	0.06	-0.085	-0.91	0.07	-0.03	-2.79	-0.7	0.43	1.66	-1.23	-0.46	0.34	0.01	-0.62	0.17	-0.12	0.17	-0.06	-0.38	-0.21	-0.52	1.54	0.7	-1.06	0.52	-0.13	-0.46	-0.6	-0.67	-0.077	-0.17
133	-0.85	-0.24	-0.06	-0.06	0.21	0.42	-0.67	1.01	-0.35	-1.41	-0.78	0.269	-0.27	-0.51	-0.14	0.79	-0.33	0.75	-0.42	0.105	-0.44	0	0.81	-2.35	-1.27	0.76	2.4	-1.31	-0.63	0.265	-0.46	-0.565	-0.11	0	-0.05	0.22	-0.11	-0.35	-0.4	1.34	0.82	0.24	-0.25	-0.28	-0.35	-1.16	-0.51	0.38	-0.13
134	-0.92	0.41	0.85	0.35	0.14	0.53	-0.02	0.39	-0.68	-0.75	-0.64	0.22	0.14	-0.71	-0.02	0.08	0.21	0.13	-0.45	-0.705	-0.71	-0.85	-0.21	-2.47	-1.57	0.77	2.23	-0.18	0.2	-0.245	-0.34	-0.415	0.696	-0.105	-0.91	0.28	0.79	-0.61	-0.29	0.45	0.48	-0.63	0.29	-0.949	-0.38	-1.05	0.03	0.05	-0.22
135	-1.5	-0.3	0.89	-0.01	0.14	0.72	-0.21	0.56	0	-0.29	-0.7	-0.05	0.03	-0.34	0.41	0.26	-0.12	0.37	-0.06	-0.21	-0.15	0.3	-0.34	-2.5	-0.99	1.04	2.22	-1.97	-0.44	0.4	-0.22	-0.4	-0.14	-0.1505	0.07	-0.23	-0.08	-0.05	-0.81	0.82	0.93	0.09	0.5	-0.13	0.42	-1.28	-0.569	0.18	-0.75
136	-1.58	-0.42	0.9	0.26	0.01	0.61	-0.46	0.65	-0.24	-0.21	-0.95	0.6	-0.04	-0.98	0.62	0.67	-0.161	0.27	-0.3	-0.55	-0.5	0.25	0.06	-2.42	-0.85	1.5	3.06	-1.61	-1.06	0.81	0.029	-0.36	0.22	-0.645	0.17	-0.57	-0.23	-0.2	-0.77	0.85	0.28	0.92	0.41	-0.24	-0.11	-1.14	-0.609	0.02	-0.47
137	-1.65	-0.34	0.98	0.36	0.08	0.39	-0.81	0.56	-0.29	-0.71	-0.7	-0.33	0.17	-0.305	0.25	0.52	-0.127	0.46	0.14	-0.445	-0.17	0.45	0.31	-2.69	-1.19	1.22	1.92	-1.56	-0.942	0.67	0.14	-0.805	1.23	-0.37	0.27	-0.08	-0.29	-0.11	-0.33	1.01	0.06	-1	0	-0.1	-0.83	-0.95	-0.96	0.43	-0.53
138	-0.63	-0.01	0.03	0.5	-0.22	-0.44	-0.46	0.52	-0.59	-0.37	-0.51	0.06	0.6	-0.788	0.05	0.45	-0.42	0.76	0.16	-0.375	-0.69	-0.45	-0.13	-2.79	-1.056	0.5	1.66	-1.56	-0.697	0.19	-0.23	-0.05	1.05	-0.08	0.23	0.21	-0.24	-0.41	0.28	1.18	0.82	0.94	0.4	-1.12	-0.66	-0.67	-1.28	-0.2	-0.68
139	-0.48	-0.45	0.21	0.54	-0.36	0.11	-0.28	0.62	-0.53	-0.38	-0.66	0.34	0.29	0.05	0.13	0.59	-0.26	0.36	0.08	-0.235	-0.53	0.02	-0.4	-2.47	-1.23	0.94	1.79	-1.03	0.19453	0.24	0.07	-0.04	0.68	0.01	0.01	0.15	0.08	-0.27	-0.21	1.37	0.27	-0.15	-0.09	-0.69	-0.39	-0.64	-0.18	0.11	-0.8
14	-1.35	-0.35	0.32	-0.54	0.38	-0.11	-0.17	0.92	-0.1	-0.8	-0.58	-0.037	-0.248	-1.07	0.34	-0.09	-0.28	0.19	0.05	0.155	0.12	-0.39	-0.37	-2.335	-1.17	0.47	1.68	-1.68	-0.84	0.2	-0.17	-0.755	-0.33	0.88	-0.23	-0.29	-0.1	0.29	-0.81	0.53	0.16	-0.07	0.51	-0.14	0.22	-1.2	-0.464	0.13	-0.11
140	-1.06	-0.29	0.46	0.04	0.35	0.05	-0.07	0.3	-0.3	-0.28	-0.57	0.04	0.61	-0.33	-0.19	0.26	-0.16	0.68	0	-0.67	-0.55	0.02	-0.46	-1.95	-1.875	0.93	1.56	-1.23	0.34	0.13	-0.34	-0.51	0.9	-0.22	-0.22	0.21	0.21	-0.37	-0.23	0.75	-0.18	-0.52	-0.08	-1.11	-1.19	-1.08	-0.83	0.078	-0.88
141	-1.45	-0.37	0.005	-0.69	-0.04	0.05	-0.75	0.9	-0.1	-1.3	-0.6	-0.05	0.36	-0.63	-0.06	-0.18	-0.51	0.7	-0.08	-0.29	-0.26	-0.46	0.16	-1.88	-1.19	0.5	2.43	-1.72	-0.83	0.14	-0.16	-0.58	0.24	-0.165	-0.02	-0.04	-0.22	-0.08	-0.51	1.35	0.52	-0.18	0.06	-0.28	-0.88	-0.94	-0.63	0.01	-0.87
142	-0.77	-0.22	-0.02	0.09	-0.64	0.1	-0.75	0.58	-0.43	-0.07	-0.55	-0.03	0.09	-0.69	0.18	0.14	-0.76	0.53	0.27	-0.245	0.15	0.13	0.03	-2.69	-0.31	0.47	1.54	-1.07	-0.45	0.21	-0.03	-0.65	0.11	-0.23	0.18	0.06	-0.27	-0.31	-0.27	1.88	-0.47	-0.43	0.94	-0.64	-0.39	-0.47	-0.83	0.32	-0.54
143	-0.88	-0.24	0.71	0.45	-0.17	0.65	-0.69	0.19	-0.8	0.22	-0.81	0.01	0.17	-0.18	-0.04	0.31	-0.3	0.4	-0.12	-0.575	-0.98	0.2	0.05	-2.62	-1.34	0.78	2.55	-0.58	-0.294	0.29	-0.01	-0.365	1.31	-0.455	0.94	-0.25	0.25	-0.59	-0.3	2.07	1.023	-0.87	-0.19	-0.52	-0.76	-0.685	-0.45	-0.446	-0.16
144	-0.87	-0.555	0.08	0.53	-0.22	-0.05	0.24	0.45	-0.63	-0.23	-0.71	0.18	0.54	-0.55	0.41	0.21	0.17	0.49	-0.11	-0.681	0.92	0.41	-0.02	-1.8	-1.83	1.07	1.23	-0.98	-0.12	0.41	0.06	-0.54	0.86	-0.2905	0.1	-0.14	0.67	-0.45	0.45	1.78	1.71	-0.22	0.07	-0.37	-1.03	-1.11	-0.284	0.44	0.02
145	-1.19	0.05	0.564	-0.03	-0.16	0.26	-1.07	0.26	-0.39	-0.36	-0.64	0.02	0.59	-0.4	0.09	-0.28	-0.08	0.61	0.13	-0.385	-0.2	-0.09	-0.57	-2.71	-1.02	1.57	1.51	-1.62	-0.502	0.57	-0.13	-0.02	0.19	0.33	-0.02	-0.6	-0.11	0.01	-0.5	0.43	0.78	-0.08	0.5	0.16	0.05	-0.61	-0.35	0.2	-0.46
146	-0.44	-0.42	0.65	0.23	0.09	-0.05	-0.46	0.54	-0.63	0.35	-0.42	0.3	0.31	-1.09	0.46	0.25	-0.26	0.36	0.88	-0.29	-0.77	-0.25	-0.7	-1.87	-1.7	0.9	1.95	-0.69	-1.06	0.22	0.24	-0.655	0.76	-0.015	0.13	-0.86	-0.11	0.35	-1.18	1.02	0.11	0.81	0.53	-0.12	-0.35	-0.2	-0.86	0.46	0.28
147	-0.8	-0.56	0.85	0.22	-0.07	0.26	-0.25	0.83	-0.07	-0.09	-1.19	0.26	-0.12	-0.12	0.22	-0.08	-0.13	-0.09	0.16	-0.4	-0.68	-0.58	0.19	-1.66	0.25	0.845	1.79	-1.51	0.20053	0.27	-0.19	0.0600000000000001	0.82	-0.3285	0.8	0.03	-0.72	-0.13	-0.7	1.67	0.38	-0.1	-0.23	-0.66	-0.31	-0.99	-0.917	-0.12	0.35
148	-0.79	-0.08	0.53	0.19	-0.11	-0.22	-0.41	0.32	-0.63	-0.51	-0.61	0.14	0.27	-0.79	0.14	0.52	-0.76	-0.07	0.06	-0.855	-0.16	-0.11	-0.25	-1.87	-0.8	0.73	1.97	-1.69	-0.95	0.41	-0.37	0	0.71	-0.015	0.07	-0.52	-0.32	-0.14	0.16	0.96	0.71	-0.1	0.28	-0.64	-1.01	-0.5	-0.894	-0.03	-0.85
15	-1.1	0.09	0.8	-0.22	0.02	0.31	-0.88	0.1	-0.83	-0.91	-0.8	0.3	0.39	-0.39	0.39	0.32	-0.617	0.61	-0.1	-0.515	-0.37	0.12	-0.18	-2.15	-0.31	1.26	0.92	-1.34	-0.61	0.51	-0.59	0.195	0.53	-0.14	0.36	-0.78	-0.17	-0.54	0.22	1.5	0.95	-0.01	-0.39	-1.43	-0.7	-1.28	-0.95	0.12	0.22
157	-1.18	0.1	0.66	0.38	-0.85	-0.13	-0.69	0.59	-0.18	-0.77	-1.13	0.772	-0.02	-0.66	0.32	0.63	-0.01	0.38	-0.15	0.035	-0.25	-0.02	-0.87	-1.853	-0.55	0.65	1.79	-1.15	-1.358	0.55	0.07	-0.6	0.62	0.305	-0.73	0.28	0.3	-0.36	-0.26	1.86	1.86	-0.2	-0.24	-0.58	0.01	-0.88	-0.37	0.39	-1.14
158	-1.05	-0.2	0.41	0.43	0.52	0.43	0.24	0.42	-0.14	-0.31	-0.63	0.146	0.43	-0.61	-0.02	0.57	-0.39	0.68	-0.2	-0.585	-0.55	0.47	-0.01	-2.46	-1.23	0.79	3.32	-0.8	-0.45	0.326	-0.04	-0.2	0.04	-0.215	-0.12	-0.08	-0.04	-0.66	0.13	1.58	0.29	1.27	-0.09	-0.88	-0.7	-1.08	-0.47	0.2	0.26
159	-0.6	0.08	0.93	1.08	0.18	0.68	-0.48	0.35	-0.33	-0.8	-1.06	0.20931	0.43	-0.79	0.27	1.24	0.194	0.39	-0.27	-0.245	-0.39	-0.14	0.08	-2.11	-1.32	1.17	0.91	-0.87	0.02	-0.25	0.26	-0.68	0.66	-0.035	1.03	-0.05	0.43	-0.13	-0.85	0.48	-0.34	-1.29	0.44	-0.75	-0.5	0.42	0.06	0.683	-0.83
16	-0.36	0.29	1.95	0.63	0.22	-0.03	-0.75	0.01	-0.43	0.15	-1.31	0.36792	0.56	-0.96	-0.12	1.37	-0.54	0.28	-0.3	-0.805	-0.92	0.04	-1.23	-1.94	0.091	0.56	0.43	-0.22	-0.7	1.398	0.15	0.02	2.38	-0.535	1.8	-0.83	-0.97	-1.09	-1.1	1.49	-0.06	0.36792	-0.04	-0.68	-0.65	-1.21	-1.41	-0.04	0
160	-1.14	-0.194	0.94	0.08	-0.5	0.28	-0.37	0.51	0.01	-0.39	-0.85	0.49	-0.3	-0.48	0.42	0.65	0.53	-0.14	-0.14	0.145	-0.84	0.04	-0.22	1.51	-0.83	0.71	2.3	-1.7	-0.3	0.51	0.036	-0.22	0.48	-0.08	-1.007	-0.02	-1.22	-0.03	-0.85	1.17	0.71	-0.12	0.14	-0.33	0.27	-1.21	-0.36	0.28	-1.12
161	-0.83	-0.15	0.17	0.55	0.25	-0.24	-0.02	1	0.54	-0.2	-0.4	-0.591	0.01	-0.167	-0.1	0.66	-0.6	0.87	0.06	-0.0985	-0.4	-0.6	0.47	-0.2	-1.02	0.211	1.46	-2.15	0.137	-0.11	-0.37	-0.055	0.746	-0.1295	-0.24	-0.13	-0.67	-0.43	-0.4	1.47	0.41	0.67	0.09	-0.71	-0.57	-0.53	-1.19	-0.29	-0.95
162	-0.99	0.36	0.96	0.88	0.4	0.37	-0.18	0.49	0.31	-1.09	-0.717	-0.24	0.59	-0.53	0.24	0.76	-0.31	0.38	-0.038	-0.595	-0.45	-0.12	0.194	-1.49	-1.25	0.82	1.65	-0.35	0.6	-0.01	-0.25	0.084	1.13	-0.255	0.29	0.29	0.55	-0.12	-0.14	0.91	0.84	-0.64	0.3	-0.81	-0.69	-0.63	-0.59	-0.03	-0.49
163	-0.95	-0.24	0.49	-0.13	0.31	-0.145	-0.45	0.71	0.47	-0.4	-0.47	0.2	0.29	-0.42	0.24	0.15	0.5	0.16	-0.28	-0.1365	-0.19	0.28	0.2	-2.435	-1.75	0.33	0.221	0.7	0.10262	-0.16	-0.09	0.06	-0.25	-0.07	-0.04	-0.28	-0.3	-0.23	0.38	-0.1	0.94	-1.11	0.39	-0.33	-0.51	-1.12	0.335	0.34	0.13
164	-1.01	0.22	0.56	0.8	0.21	-0.23	-0.72	0.91	-1.22	-0.78	-0.46	0.304	0.37	0.13	-0.02	0.98	-0.11	0.35	-0.04	-0.605	-0.09	0.8	0.25	-1.67	-1.738	1.11	1.22	-0.25	-0.13	0.04	-0.12	0.135	0.45	-0.1935	0.21	-0.02	-0.01	-0.4	1.33	1.83	0.75	-0.69	0.19	-1.16	-1.08	-0.27	-0.185	0.52	-0.06
165	-0.62	-0.31	0.06	0.36	-0.48	0.06	0.13	0.63	-0.1	-0.16	-0.36	0.17	0.58	-0.1	0.02	-0.01	0.08	0.05	-0.17	-0.465	-0.2	-0.33	0.27	-2.4	-0.82	0.1	2.401	-0.47	-0.4	-0.09	-0.41	-0.675	0.39	-0.025	0.10338	0.11	0.47	-0.3	0.07	0.98	0.79	-0.77	0.07	-0.49	-0.6	-0.96	-0.35	-0.12	-0.86
166	-0.73	-0.23	0.72	0.34	-0.15	0.31	-0.54	0.16	-0.061	-0.25	-1.16	-0.18	0.31	-0.4	0.3	0.2	0.51	0.4	0.03	-0.175	-1.08	0.15	-0.1	-2.78	-1.37	0.49	2.35	-0.53	-0.68	0.59	-0.1	-0.42	0.5	0.125	0.52	-0.57	0.02	-0.47	-0.9	0.3	-0.35	-0.85	0.26	-0.58	0.22	-0.42	-0.53	0.22	-0.89
167	-0.85	-0.09	0.93	0.48	-0.2	0.726	-0.65	0.22	-0.102	-0.01	-0.9	0.3	0.1	-0.27	0.04	0.84	-0.55	0.36	-0.38	-0.37	-0.79	-0.75	0.02	-2.476	-0.63	0.53	0.97	-1.23	-0.23	0.67	-0.01	-0.695	0.83	-0.285	0.82	0.39	-0.13	-0.27	-0.95	1.35	-0.49	-0.99	0.26	-0.54	-0.27	-0.09	-1.34	0.36	-0.39
168	-0.91	0.35	0.47	0.72	0	-0.033215	0.57	0.78	0.121	-0.67	-0.443	-0.033215	-0.274	-0.58	0.28	0.89	-0.14	0.69	-0.37	-0.71	-0.04	0.61	0.07	-1.82	-1.22	0.36	1.53	-0.77	-0.3	-0.28	-0.39	0.045	1.05	0.2715	0.61	0.38	0.77	-0.61	-0.49	0.23	0.1	-0.29	0.37	-0.86	-0.39	-0.93	-0.405	0.63	0.1
169	-0.64	0.39	0.55	0.35	-0.64	0.06	-0.7	0.47	-0.49	-0.72	-0.81	-0.781	0.56	-0.05	-0.06	0.45	-0.63	0.61	-0.33	-0.675	0.07	0.24	-0.33	-1.82	-1.22	0.38	1.56	-1.59	0.14	0.26	-0.7	-0.09	0.36	0.285	-0.36	-0.36	-0.47	-0.32	-0.81	1.44	0.39	0.69	0.49	-1.04	-0.19	-1.09	-1.03	0.014	-0.94
17	-0.48	-0.05	0.67	-0.3	-0.79	-0.18	-1.16	0.45	-0.155	-1.1	-0.24	0.23	0.08	-0.725	-0.06	0.94	-0.46	-0.52	-0.29	-0.61	-0.15	-0.05	-0.01	-1.65	-0.22	0.19	0.93	0.04	-0.63	0.52	-0.54	-0.31	-0.1	0	0.08	-0.64	-0.54	-0.59	0.31	0.83	0.84	0.35	-0.01	-0.65	-0.35	-1.04	-0.92	-0.49	-0.7
170	-0.64	-0.31	0.44	0.25	-0.07	0.181	-0.42	0.3	-0.59	-0.17	-0.56	0.46	0.12	-0.39	0.17	0.57	-0.31	0.07	-0.15	-0.45	-0.41	-0.3	-0.271	-2.07	-1.15	0.91	1.705	-0.36	-0.109	0.42	-0.32	0.67	0.2	-0.195	-0.01	0.1	-0.49	-0.01	-0.19	1.82	0.53	-0.75	0.02	-0.97	-1.12	-0.93	-0.58	-0.21	-0.51
171	-0.86	-0.17	0.84	0.73	-1.21	-0.0691	-0.06	0.89	-0.42	0.36	-0.88	0.1	0.817	-0.86	0.6	0.9	-0.03	0.39	-0.26	-0.475	-0.66	0.06	-0.37	1.53	-1.38	0.75	1.76	-0.76	-0.51	0.327	-0.43	-0.37	0.23	0.272	1.04	-0.5	-0.58	-0.56	-0.49	1.76	0.37	-0.28	-0.23	-0.9	-0.54	-1.45	-1.74	0.207	-0.44
172	-0.8	-0.17	0.68	0.37	-0.42	-0.33	-0.81	0.28	-0.83	-0.35	-0.84	0.36	-0.04	-0.925	-0.17	0.86	-0.062	0.5	0.03	-0.705	-0.4	-0.02	0.06	-1.55	-0.64	0.88	1.06	-0.45	-0.56	0.43	-0.15	0.02	0.56	-0.125	0.32	-0.22	-0.22	-0.3	1.45	1.73	0.84	0.98	-0.06	-1.04	-1.03	-1.31	-0.54	0.1	-0.55
173	-1.29	-0.39	0.7	0.6	0.09	0.52	-0.6	0.36	0.33	-0.18	-0.8	0.04	0.4	-0.53	0.37	0.63	0.57	0.73	0.25	-0.16	-1.13	-0.22	0.44	0.35	-1.73	0.85	0.15	-1.69	-0.62	0.55	0.16	0.305	0.899	-0.275	0.42	-0.15	-0.58	0	-0.94	1.25	0.26	-0.12	0.02	-0.36	-0.86	-0.63	-0.208	0.409	-0.69
174	-0.49	-0.008	1.18	-0.01	-0.6	-0.07	-1.11	-0.01	-0.71	-1.06	-0.71	0.1731	0.41	-0.28	0.41	0.48	-0.17	0.35	-0.1	-0.145	-0.84	0.45	-0.45	-1.863	-0.3	1.1	1.24	-1.01	-0.932	0.58	-0.33	0.095	0.753	-0.193	-0.16	-0.45	-0.29	-0.04	0.34	2.11	1.24	0.331	0.29	-0.71	-0.27	-0.73	-0.48	0.81	-0.91
175	-0.56	0.19	0.57	0.69	0.45	0.07	-0.09	0.48	0.1	-0.27	-0.73	-0.03	0.55	-0.06	0.33	0.56	-0.24	0.33	-0.128	-0.65	-0.17	-0.17	-1	-0.43	-0.77	0.54	1.29	0.14	0	-0.24	-0.14	-0.375	0.58	0.075	0.02	-0.2	-0.06	-0.41	-0.62	0.61	0.214	-1.01	0.52	-0.658	-0.07	-0.28	0.05	0.4	-0.67
176	-0.03	0.3	0.41	0.42	-0.01	-0.33	-0.18	0.61	-0.33	-0.1	-0.69	-0.527	0.29	-0.73	0.22	0.77	-0.4	0.23	-0.33	-0.135	-0.1	0.79	-0.49	-2.51	-0.87	0.61	2.26	-0.7	-0.63	0.145	-0.18	-0.385	-0.25	-0.06	0.03	0.26	-0.17	-0.25	-0.4	1.84	0.83	-0.44	0.56	-0.3	-0.17	-0.58	-1.26	0.72	-0.07
177	-1.36	-0.27	0.15	-0.44	0.02	0.13479	0.15	0.64	-0.26	-0.35	-0.227	0.39	0.41	-0.421	0.01	0.43	0.19	0.48	0	-0.31	-0.59	0.07	-0.44	-2.46	-1.51	0.59	2.15	-1.34	-1.088	0.52	-0.64	-0.65	-0.4	0.48	-0.31	-0.62	-0.36	-0.21	-0.54	1.32	0.6	0.935	0.82	0.01	0.37	-0.67	-0.44	-0.183	-0.57
178	-0.11	-0.17	0.71	0.23	-0.65	0.207	-0.15	0.72	-0.01	-0.24	-0.52	-0.482	0.374	-0.82	0.27	0.62	-0.13	0.42	-0.12	-0.495	-0.77	1.01	-0.28	-1.94	-1.96	0.67	1.69	-0.85	-0.49	0.578	-0.32	-0.02	0.526	0.595	-0.13	-0.07	-0.1	-0.67	0.52	0.99	0.114	0.44	0.26	-0.72	-0.76	-1.03	-1.52	0.75	-0.59
179	-1.27	-0.2	0.59	0.25	-0.5	0.207	-0.7	0.31	-0.21	-0.79	-1.51	0.31	0.65	-0.62	0.18	0.32	-0.49	0.79	-0.03	-0.56	-0.39	-0.64	-0.73	0.388	-1.35	0.14	2.3	-1.76	-0.957	0.55	-0.17	-0.56	1.18	0.004	0.53	-0.29	-0.25	-0.31	-0.29	1.01	0.5	-0.17	0.31	-0.73	-0.36	-1.29	-1.28	0.096	-0.37
18	-0.02	0.7	0.19	0.54	0.02	-0.17	-0.1	0.49	0.06	0.02	-0.76	0.08	-0.27	-0.33	0.3	1.4	-0.28	-0.02	-0.41	-0.15	0.34	-0.23	0.24	-1.52	0.07	0.88	1.296	-1.27	-0.17	0.58	0.47	0.4735	0.365	-0.335	-0.57	-0.39	-0.68	-0.63	-0.67	1.41	0.15	0.62	0.12	-0.17	-0.6	-0.65	-0.93	0.15	-0.96
180	-0.36	-0.2	0.22	0.38	0.08	0.1	-0.21	0.23	-0.25	-0.76	-0.34	1.11	0.02	-1.266	0.18	-0.17	-0.35	-0.03	0.12	-0.715	0.69	0.74	-0.07	-2.75	-1.61	0.47	3.31	-0.75	-0.625	0.73	-0.53	-0.43	-0.15	0.635	-0.187	-0.19	-0.33	-0.92	1.42	0.78	0.85	0.32	0.52	-0.96	-0.29	-1.65	-1.12	0.79	0.69
181	-1.03	-0.02	0.95	0.61	0.65	0.28	0.1	0.06	0.444	-0.16	-0.59	-0.077	0.4	-0.61	-0.23	0.52	0.16	0.13	-0.49	-0.435	-0.67	-0.25	-0.53	-2.24	-1.54	0.63	2.03	-0.39	-0.07	0.59	-0.16	-0.28	0.83	-0.02	0.53	0.02	0.12	-0.37	-0.8	0.56	-0.07	-1.09	0.22	-0.45	-0.42	-0.72	-0.3	0.39	-0.16
182	-0.083	0.02	0.57	0.23	0.18	-0.14	-0.77	0.73	-0.75	-0.21	-1.29	0.13	0.59	-1.09	0.1	0.17	-0.32	0.19	0.16	-0.19	-0.02	-0.29	0.03	-2.41	-0.38	0.67	1.28	0.04	-0.63	-0.06	0.06	-0.72	0.18	-0.31	-0.02	-0.33	-0.47	-0.35	-0.55	1.3	0.45	-0.94	-0.2	-0.68	0.08	-0.4	-0.17	0.33	-0.72
183	-0.68	-0.2	1.41	0.16	-0.45	0.91	-0.7	0.01	0.09	-0.33	-1.04	0.57	0.22	-0.657	-0.05	1.43	-0.54	0.41	-0.24	-0.745	-0.65	-0.67	-0.49	-2.09	-1.1	0.96	0.97	-1.91	0.09	1.08	-0.14	-0.015	1.7	-0.014	0.98	-0.25	-0.53	-0.56	-0.71	1.51	-0.41	-0.23	0.35	-1.07	-0.868	-1.32	-0.87	0.12	-0.1
184	-0.97	-0.53	0.28	0.31	0.01	-0.1267	0	0.15	-0.28	-0.31	-0.71	-0.24	-0.35	-0.425	0.34	0.98	-0.21	-0.18	-0.98	-0.485	-0.57	-0.48	-0.2	2.683	-1.48	1.1	0.905	-1.11	-0.59	1.005	-0.66	-0.265	0.364	-0.83	0.1	0.05	-0.67	-0.31	-1.08	0.66	0.43	-0.95	0.98	-0.13	0.52	0.1	-0.73	-0.24	-0.05
185	-0.39	0.45	1.45	0.95	0.61	0.339	-0.07	0.49	-0.01	-0.5	-0.99	-0.522	0.73	-0.497	0.13	1.96	-0.37	0.64	-0.8	-0.78	-0.44	-0.31	-1.11	-1.01	-0.95	1.38	0.74	-1.18	0.54	0.35	-0.22	0.1	1.17	-0.41	0.97	-0.28	-0.14	-0.85	-1.14	0.57	1.36	-1.33	0.56	-0.64	-0.34	-0.75	-0.64	0.19	-0.19
186	-0.76	-0.21	1.24	1.29	0.84	0.45	-0.19	0.375	-0.26	-0.79	-0.803	-0.11	0.59	-0.2	0	0.81	-0.17	0.34	-0.38	-0.725	-0.69	-0.39	-1.2	-1.96	-1.02	0.77	1.73	-0.28	0.17378	0.01	-0.16	0.21	0.75	-0.24	0.72	-0.26	0.37	-0.4	-0.6	1.07	1.36	0.02	1.02	-0.6	-0.5	-0.31	-0.35	0.47	-0.19
187	-0.73	0.06	0.82	0.69	0.74	0.152	-0.31	0.37	-0.12	-1.48	-0.87	0.27	0.32	-0.48	-0.29	1.02	-0.27	0.56	-0.17	-0.375	-0.57	-0.18	-0.28	-1.62	-1.46	0.99	1.46	-0.97	-0.1	0.692	-0.1	-0.215	0.79	-0.435	0.39	-0.18	0.28	-0.36	-0.82	0.41	-1.22	-0.58	0.21	-1.09	-0.98	-0.24	-0.37	0.76	0.01
188	-0.48	-0.93	0.29	0.41	-0.41	0.13	-0.49	0.35	-0.35	-0.67	-0.39	-0.354	-0.8	-0.44	-0.6	1.62	-0.53	-0.64	0.66	-0.355	-0.43	-0.67	-0.22	-1.73	-1.4	0.97	2.49	-0.41	-0.36	1.31	-0.6	-0.88	0.08	-0.155	-0.14	-0.21	0.1	-0.79	1.12	1.02	0.26	-0.64	-0.86	-1.23	-0.2	-0.978	-1.206	0.14	-0.2
189	-0.42	0.6	0.87	1.09	0.38	0.27	-0.27	0.45	-0.19	0.27	-0.75	-0.306	1.02	-0.93	0.41	1.48	-0.04	0.87	-0.54	-0.515	-0.52	0.86	-0.21	-1.66	-0.62	1.11	1.62	-0.53	-0.543	0.26	0	0	0.53	0.045	0.08	-0.37	-1.14	-0.58	-0.17	1.6	0.48	0.16	0.5	-0.88	-0.54	-1.18	-0.89	0.38	-0.08
19	-0.6	-0.33	0.44	0.47	-0.28	0.29	-0.26	0.48	-0.584	-0.89	-0.97	0.524	0.53	-0.66	-0.41	1.12	-0.06	1.05	-0.13	-0.35	-0.67	-0.5	0.17	-1.54	-0.56	1.1	0.75	-1.04	-0.34	0.42	0.55	0.275	1.05	-0.235	0.28	-0.07	-0.04	-0.77	0.37	2.37	0.64	-0.11562	0.23	-0.76	-0.95	-1.14	-0.35	-0.32	0.1
190	-0.75	-0.2	0.08	-0.25	-0.06	0.016	-0.18	0.45	-0.03	-0.24	-0.54	-0.305	0.23	-0.98	0.36	0.17	-0.9	0.36	0.1	-0.49	0.37	-0.16	0.14	-2.081	-0.423	0.38	2.73	-1.71	-0.922	0.29	-0.59	-0.12	0.413	-0.075	-0.43	-0.19	-0.35	-0.21	0.26	1.38	0.59	-0.39	0.49	-0.74	-0.57	-1.09	-1.52	0.34	-1.12
191	-1.01	-0.38	1.15	-0.08	-0.29	-0.13	-0.2	1.04	-0.29	0.17	-0.82	0.14	0.234	-0.57	0.42	-0.27	-0.25	0.1	0.23	-0.46	-0.53	0.31	0.26	-2.1	-0.48	0.22	2.68	-0.74	0.47	0.41	-0.31	-0.455	0.61	-0.1465	0.01	-0.45	-0.57	-0.23	-0.88	1.17	0.58	0.52	0.34	0.01	-0.35	-0.88	-1	0.2	-0.924
192	-0.84	-0.21	0.82	0.34	-0.18	0.22	-0.16	0.87	0.04	0.21	-0.23	0.695	-0.1	-0.99	-0.18	0.68	-0.53	0.34	-0.19	-0.37	-0.56	-0.52	-0.35	-2.42	-0.68	0.53	1.45	-1.87	-0.79	0.47	-0.58	-0.005	0.57	0.043	-0.4	-0.75	-0.71	-0.45	-0.66	1.4	0.36	0.4	0.69	-0.8	-0.16	-1.13	-1.17	-0.12	-0.83
193	-0.79	0.06	0.65	0.54	0.1	-0.28	-0.96	0.45	-0.283	-0.86	0.92	0.23	-0.04	-0.88	0.15	0.57	-0.26	0.35	-0.03	-0.37	-0.32	-0.19	-0.72	1.9	-1.14	0.49	1.02	-1.29	-0.75	0.54	-0.02	-0.595	0.5	0.08	-0.2	0.17	-1.11	-0.26	-0.37	1.07	0.66	-0.09	0.62	-0.85	-0.53	-0.7	-1.475	-0.03	-0.53
194	-1.15	-0.32	0.29	-1.35	-0.48	0.25	-0.71	1.36	0.481	-1.03	-0.62	0.005	0.02	-0.4	0.06	1.1	0.125	0.31	-0.15	0.1565	0.14	0.6	0.12	-2.92	-0.53	0.85	2.31	-2.58	-0.25	-0.47	-0.54	-1.28	0.54	-0.255	-0.36	0.13	-0.51	-0.45	-0.31	1.58	1.1	0.01	0.41	-0.34	-0.06	-1.37	-1.06	0.37	-0.72
195	-1.59	-0.08	-0.24	-0.17	-0.95	-0.04	-1.71	1.11	-0.66	-1.75	-0.22	0.36	-0.2	-0.27	0.23	-0.12	-0.44	0.49	0.23	-0.195	0.52	0.74	1.17	-2.43	-0.42	0.63	2.49	-2.1	-1.05	0.84	-0.4	-0.72	-0.37	0.355	-1.09	0.13	-0.56	-0.24	1.48	1.16	0.58	0.47	0.43	-0.52	-0.81	-1.19	-0.73	0.22	0.56
196	-1.06	-0.26	1.03	0.37	0.29	0.53	-0.26	0.4	-0.23	0.07	-0.83	0.18632	0.04	-0.69	0.13	0.74	0.48	0.47	-0.31	-0.29	-0.69	-0.09	-0.2	-1.44	-1.344	1	1.72	-0.8	-0.46	0.29	-0.17	-0.31	0.58	0.315	0.68	-0.16	-0.42	-0.28	-1.36	1.78	0.9	0.17	0.51	-0.69	0.131	-0.43	-0.373	0.29	-1.425
197	-0.2	-0.15	0.51	0.74	0.68	0.471	0.31	0.3	0.31	-0.38	-0.62	0.14	0.295	0.046	0.52	1.09	0.08	0.11	-0.05	-0.455	-0.23	-0.64	-0.24	-1.64	-1.15	0.3	1.56	0.27	-0.38	0.11	-0.8	-0.13	0.88	0.015	0.49	0.09	-0.15	-0.01	-1.06	1.24	0.22	0.15	0.66	-0.42	0.17	0.3	0.12	0.57	-0.92
198	0.63	0.64	0.61	0.97	-0.59	-0.38	-1.12	0.43	-0.27	-0.54	-1.48	-0.73	0.6	-1.03	0.6	1.03	-0.33	0.78	0.13	-0.255	-0.27	0.23	-0.81	0.66	-1.55	0.95	-0.278	-1.14	-1.08	0.57	0.55	0.085	1.11	-0.29	0.65	-0.38	0.01	-0.28	-1.43	1.71	-0.81	-1.07	0.88	-0.49	-0.56	-0.03	-0.87	0.88	-0.02
199	-0.2	0.04	0.56	0.24	-0.52	-0.01	-1	0.88	-0.47	0.13	-0.85	-0.786	0.39	-0.5	-0.44	0.51	-0.4	0.46	0.65	-0.545	-0.58	0.19	-0.89	-1.75	-0.83	0.65	1.23	-0.23	-0.63	0.033	-0.17	-0.875	0.031	0.1295	0.06	-0.81	0.34	-0.04	-0.47	1.73	0.52	-0.63	0.17	-0.49	-0.374	0	-0.61	-0.48	-1.11
2	-0.68	-0.2	1.02	0.13	0.36	0.13	-0.57	0.89	-0.42	-0.55	-1.44	0.33	0.32	-0.4	-0.16	1.32	-0.82	0.84	0.07	-0.915	-0.9	-1.08	-0.57	-0.798	-1.37	0.64	1.28	-0.49	-0.39	0.708	-0.47	-1.255	1.26	-0.515	0.43	0.01	-0.05	-0.51	0.9	2.03	1.2	0.27955	0.06	-0.862	-1.21	-1.04	-1.28	0.27955	-0.92
20	-0.97	0.04	0.58	0.51	0.17	-0.27	-0.27	1.06	0.43	0.16	-0.73	0.08	0.1	-0.37	0.17	0.86	-0.6	0.82	-0.18	-0.03	-0.44	-0.32	0.62	-1.33	0.04	0.13	1.22	-1.39	0.35	0.16	-0.15	-0.16	0.61	-0.335	-0.12	-0.01	-0.52	-0.48	-0.16	1.74	0.41	0.648	0.3	-0.69	-0.93	-1.08	-0.95	0.15	-0.87
200	-0.581	-0.04	0.52	0.48	-0.46	-0.121	-0.64	0.49	-0.39	0.09	-0.6	-0.268	0.45	-0.58	0.4	1.18	-0.5	0.53	-0.26	-0.47	-0.32	0.06	-0.77	-1.85	-1.1	0.55	2.44	-0.39	-0.619	0.58	-0.19	-0.36	0.541	-0.04	0.11	-0.55	-0.5	-0.5	-0.25	1.32	0.61	-0.56	0.52	-0.512	-0.12	-0.72	-0.88	0.24	-0.35
201	-0.57	-0.535	-0.14	0.15	0.25	-0.02	-0.46	0.06	-0.27339	-1.52	-0.47	-0.22	-0.17	-0.51	0.11	-0.22	-0.24	0.66	0.301	0.145	0.22	0.16	0.18	-1.51	-0.86	0.13	1.39	-0.52	0.191	-0.38	-0.23	-0.56	-0.11	0.08	0.44	0.15	0.09	-0.15	0.04	1.26	0.02	-0.08	0.29	-1.08	-0.34	-0.35	0.04	0.58	-0.47
202	-0.83	-0.26	0.18	0.4	-0.12	0.05	-0.07	0.97	-0.52	0.02	-0.38	0.03	0.16	-0.28	0.07	0.8	-0.475	0.46	0	-0.36	-0.33	0.08	0.28	-2.47	-1.02	0.18	2.41	-0.74	0.04	-0.147	-0.21	0.6	0.31	0.01	0.12	-0.12	-0.22	-0.47	0.3	1.56	1.38	1.29	0.12	-0.85	-0.47	-1.15	-0.36	0.02	-0.24
203	-1.33	0.046	-0.11	0.26	0.16	0.21	-0.74	1.03	-0.937	-0.65	-0.56	-0.19	0.23	-0.808	0.4	0.61	0.2	0.65	0.08	-0.64	0.02	0.48	0.75	-1.71	-1.105	0.92	2.8	-2.03	-0.1	0.39	-0.16	-0.225	0.09	0.62	-0.9	0.37	-0.02	-0.14	1.13	1.39	0.61	0.72	0.79	-0.88	-0.44	-0.84	-0.86	0.03	-0.52
21	-0.53	-0.27	0.18	1.09	-0.19	-0.17	0.06	0.88	-0.53	-1.25	-1.32	-0.25	0.62	-1.03	0.08	0.32	-0.42	0.35	-0.27	-0.255	-0.85	-0.07	0.06	-2.33	-1.01	0.86	3.02	-0.45	-0.476	0.39	-0.67	-0.03	-0.04	-0.345	0.37	-0.42	0.21	-0.06	-0.31	1.79	-0.13	-0.44	0.45	-1.22	0.14	-0.78	-0.78	0.34	-0.46
22	-1.51	-0.48	0.67	0.06	0.32	-0.09	-0.08	1.27	-0.63	0.1	-1.13	-0.04	-0.03	-0.46	0.04	0.44	-0.75	0.9	-0.06	-0.46	-0.78	-0.07	0.53	-3.77	-0.99	0.77	3.24	-0.8	-0.5	0.03	-0.82	-0.195	0.46	-1.115	0.52	-0.32	-0.41	-0.54	0.73	2.4	-0.2	-0.01	-0.18	-1.07	-1.15	-1.02	-0.77	-0.71	0.28
23	-0.74	0.04	0.73	0.11	0.32	-0.18	-0.32	0.64	0.03	0.38	-0.81	0.13	0.27	-0.38	0.11	0.41	-0.69	0.44	-0.31	-0.455	-0.43	-0.14	-0.01	-2.61	-0.54	0.2	2.41	-1.42	-0.4	0.61	-0.43	-0.21	0.53	-0.5725	0.34	-0.63	-0.71	-0.56	0.21	0.94	0.63	0.4	0.06	-0.34	-0.22	-1.14	-1.07	-0.042	0.52
24	-0.76	0.23	1.33	0.36	-0.14	0.35	-1.01	0.21	-0.38	-0.44	-1.25	0.31	0.8	-0.75	0.32	2.28	-0.44	0.6	-0.48	-0.8	-1.39	-0.17	-0.291	-1.609	-0.58	1.09	1.07	-0.55	-0.18	1.4	0.09	-0.065	1.6	-0.66	1.868	-1.28	-1	-1.11	-0.74	1.55	-0.12	0.06	0.31	-0.75	-0.6	-1.55	-1.18	-0.21	0.04
25	-0.83	0.09	0.29	-0.38	-0.32	-0.1	-1.67	0.48	-0.23	-0.82	-0.74	0.05	0.17	-0.57	0.18	0.03	-0.33	0.16	0.29	0.045	-0.13	-0.36	-0.21	-0.2	-0.14	0.37	0.43	-1.91	-0.33	0.26	-0.15	-0.485	0.35	0.32	-0.31	-0.47	-0.41	-0.26	-0.29	1.2	0.953	0.4	0.37	-0.9	-0.15	-0.49	-0.84	-0.07	-0.78
26	-0.91	0.32	0.41	-0.28	-0.04	-0.29	-0.17	0.62	-0.68	-0.74	-0.55	0.08	0.14	0.1	-0.08	0.98	-0.29	0.83	-0.1	-0.274	-0.42	-0.44	-0.37	-1.57	0.32	0.8	2.64	-0.73	0.15	0.28	-0.07	0.395	0.49	-0.105	0.19	-0.55	-0.3	-0.48	0.06	0.98	0.62	0.32	0	-0.88	-0.58	-1.06	-0.33	0.02	0.15
27	-1.37	-0.02	0.15	-0.65	-0.27	0.31	-1.39	0.2	-0.21	-0.505	-0.78	0.099804	0.18	-0.74	0.03	-0.34	-0.22	0.46	0.17	-0.265	-0.21	0.07	0.38	-0.711	0.287	0.384	1.41	-0.58	-0.81	0.82	-0.11	-0.1	0.66	-0.16	-0.46	-0.67	-0.23	-0.68	-0.02	0.13	0.099804	0.099804	0.08	-1.17	-0.25	-1.2	-0.92	0.13	-0.9
28	-1.41	-0.05	-0.07	0.43	-0.33	-0.2	-0.67	0.88	-0.54	-0.81	-0.46	0	0.43	-0.57	-0.09	0.03	-0.71	0.45	-0.22	-0.155	-0.55	0.2	0.6	-3.043	-0.55	0.5	2.29	-1.46	-0.73	0.46	-0.61	0.455	0.07	-0.08	-0.25	-0.14	-0.19	-0.3	-0.04	1.28	0.13	0.26	0.48	-0.95	-0.72	-1.65	-1.14	0.04	-0.38
29	-0.87	0.18	0	0.38	-0.13	-0.18	-0.26	0.63	-0.39	-0.69	-0.927	-0.21	0.94	-0.71	0.04	0.53	0.22	0.44	-0.19	-0.36	-0.81	-0.03	-0.63	-2.14	-0.67	1.43	2.28	-1.39	-0.84	0.42	0.22	-0.48	0.37	-0.035	-0.18	-1.18	-0.41	0.26	-0.35	0.2	-0.1	0.192	0.16	-0.6	-0.18	-1.23	-0.8	0.01	-0.67
3	-0.95	0.12	-0.12	-0.29	0.03	-0.45	-0.46	1.17	-0.144	-1.35	-0.7	0.34	1.01	-1.09	-0.08	0.85	-0.44	0.65	0.052	-0.47	-0.22	-0.03	1.03	-1.36	-0.16	0.33	2.34	-1.22	-0.89	1.34	-0.73	-0.15	-0.08	-0.395	-0.8	-0.21	-0.26	-0.53	0.87	1.36	1.15	0.865	-0.11	0.495	-1.46	-1.54	-2.24	0.04	-0.11
30	-1.2	-0.04	0.83	-0.02	0.35	0.26	0.45	0.45	0.25	-0.65	-0.7	-0.057	0.41	-0.23	0.39	0.44	0.16	0.41	-0.26	-0.249	-0.11	-0.53	0.08	-2.17	-0.91	0.23	2.05	-0.21	0.217	-0.67	-0.67	-0.255	0.79	-0.05	0.35	0.19	0.32	0.08	-0.82	0.78	0.84	-0.722	0.05	0.11	-0.04	-0.544	-0.1	0.06	-0.29
31	-0.59	0.4	0.47	0.75	-0.03	0.11	-0.26	0.65	-0.2	0.12	-0.58	0.16	0.34	-0.7	0.1	1.34	-0.41	1.02	-0.32	-0.75	0.54	-0.36	-0.04	-2.21	0.01	0.61	1.46	-0.86	-0.67	0.47	-0.47	-0.27	-0.03	-0.37	0.51	-0.24	-0.27	-0.51	-0.03	1.6	1.184	-0.287	0.21	-0.48	-0.52	-0.85	-0.66	-0.1	-0.08
32	-0.6	-0.04	0.58	0.4	0.22	-0.04	-0.76	0.65	-0.72	0.39	-1.07	-0.53	-0.02	-0.06	-0.34	0.78	-0.81	0.92	-0.3	-0.395	-0.58	-0.076	0.18	-2.67	-1.11	0.22	-0.7	-0.93	-0.42	0.02	-0.16	-0.695	1.1	-0.835	0.81	-0.27	-0.31	-0.7	0.09	1.71	1.14	0.051492	-0.362	-1.21	-0.67	-0.64	-0.55	0.17	0.24
33	-0.35	0.806	1.028	0.48	0.11	-0.15	-0.53	0.32	-0.529	-0.4	-0.65	0.41	0.38	-0.34	-0.09	1.42	-0.35	0.36	-0.28	-0.5	-0.74	-0.66	-1.06	-1.41	-0.35	0.81	0.15	-1.04	0.72	0.862	0.3	0.075	0.31	0.665	0.51	-0.47	-0.38	-0.49	-0.22	0.93	0.3	0.1	0.08	-1.3	-0.65	-0.59	-1.17	0.06	0.2
34	-0.83	0.43	0.71	0.05	0.04	-0.22	-0.59	0.92	-0.45	-1.07	-0.66	0.26	0.05	-0.19	-0.27	1.05	-0.53	0.61	-0.1	-0.715	-0.65	-0.37	-0.33	-1.32	-0.41	0.76	2.21	-0.87	-0.07	0.31	-0.02	-0.455	0.57	-0.27	0.24	-0.86	-0.31	-0.62	0.06	1.28	-0.03	0.587	0.42	-1.48	-0.23	-0.75	-0.49	-0.19	-0.59
35	-0.83	-0.02	0.71	-0.04	-0.22	0.41	-0.51	0.72	0.16	0.05	-0.74	0.046088	0.65	-0.56	0.02	0.46	-0.51	0.74	-0.11	-0.375	-0.81	-0.15	0.04	0.046088	-0.681	1.11	1.88	-1.26	-0.54	0.79	-0.444	0.08	0	-0.275	0.15	-1.3	-0.65	-0.48	-0.79	1.46	0.347	0.046088	0.55	-0.77	-0.16	-1.69	-0.52	0.02	-0.73
4	-1.4	0.02	0.29	0.55	0.25	-0.1	-0.82	0.84	-0.1	-1.3	-0.583	0.33	0.07	-0.82	0.09	0.35	-0.5	0.36	-0.14	-0.485	-0.18	0.24	0.97	-1.359	-0.99	0.41	2.19	-1.81	-0.88	1	-0.76	0.215	0.16	-0.6745	-0.36	-0.2	-0.62	-0.56	1.09	0.96	1.59	0.027661	0.28	-1.27	-1.21	-2.53	-0.962	0.22	-0.93
5	-1.12	-0.05	1.038	-0.66	0.19	0.12	-0.5	0.68	-0.03	-0.64	-0.64	-0.356	0.13	-0.69	0.55	-0.16	0.21	0.33	0.08	-0.085	-0.24	0.02	-1.31	-2.48	-0.86	0.42	2.06	-1.27	-0.54	0.26	-0.02	-1.1125	0.04	0.86	-0.45	-0.98	0.03	0.11	-0.77	1.14	0.95	0.015	0.73	-0.15	0.38	-0.2	-0.098	-0.5	-0.59
52	-1.23	-0.08	1.03	1.15	0.28	-0.12	-0.3	0.39	-0.33	-1.14	-0.53	0.16	0.34	-0.38	0.08	0.64	-0.25	0.34	-0.33	-0.51	-0.58	0.6	-0.05	-0.68	-1.58	2.03	1.79	-0.32	-0.13	0.05	-0.41	-0.295	0.64	-0.54	-0.52	0.05	0.22	-0.18	1.63	1.08	-0.04	-1.017	-0.24	-0.89	-0.47	-1.24	-0.21	0.36	0.01
53	-0.53	0.12	0.7	0.8	0.33	-0.93	-0.4	0.17	-0.41	-0.09	-0.72	-0.23	0.55	-0.18	0.18	0.75	0.45	0.43	-0.27	-0.325	-0.35	0.57	-0.22	-1.49	-1.35	1.71	0.71	0.26	0.38	-0.25	-0.31	-0.11	1.28	-0.755	0.02	-0.24	0.64	-0.21	1.2	0.77	0.55	-1.29	0.25	-1.11	-0.21	-0.57	0.09	0.67	-0.24
54	0.1	0.26	0.52	1.06	0.58	-0.44	0	0.37	-0.29	-0.87	-0.991	0.09	0.61	-0.53	-0.11	0.77	0.15	0.55	-0.17	-0.325	-0.19	-0.06	-0.44	-1.99	-1.1	2.33	0.56	-0.5	-0.25	-0.06	-0.37	-0.165	0.89	-0.755	-0.64	0.03	-0.12	-0.39	1.42	0.64	0.7	-1.15	-0.07	-1.16	-1.08	-0.84	-0.55	0.07	0.07
55	-0.95	0.04	1.03	0.33	0.71	-0.25	-0.47	0.56	-0.455	-0.73	-0.7	0.06	0.32	-0.19	0.14	0.29	-0.15	0.51	-0.27	-0.345	-0.62	-0.13	-0.42	-0.37	-1.83	2.08	0.9	-0.11	0.07	-0.24	-0.28	-0.395	0.98	-0.51	0.24	-0.47	0.21	-0.39	1.31	0.97	0.93	-1.78	-0.14	-1.17	-0.61	-1.42	-0.12	-0.234	-0.01
56	-0.59	0.02	0.53	0.35	0.56	0.02	-0.3	0.17	-0.284	-0.26	-0.96	0.03	0.47	-0.21	0.59	0.59	0.03	0.25	-0.2	-0.37	-0.49	-0.67	-0.69	-2.07	-1.4	1.12	-0.08	-0.13	0.452	0.36	-0.26	-0.395	0.85	0.115	0.23	-0.46	0.06	-0.27	0.47	0.76	2.28	-1.3	0.42	-0.74	-0.26	-0.72	-0.277	-0.19	-0.15
57	-0.8	0.07	1.09	0.59	0.23	-0.09	-0.29	0.46	-0.588	-0.34	-0.75	0.02	0.345	-0.15	0.35	0.65	-0.17	0.79	0.08	-0.365	-0.52	-0.61	-0.62	-1.52	-1.85	1.1	1.98	0.04	0.17	0.2	-0.4	-0.605	0.32	0.4465	-0.03	-0.3	0.39	-0.52	-0.07	0.77	1.16	-0.72	0.21	-0.96	-0.45	-1.14	-0.13	0.26	-0.89
58	-0.58	0.1	0.12	0.41	0.7	-0.12	-0.08	0.47	0.25	-1.09	-0.69	0.2	0.33	-0.71	0.55	0.17	-0.6	0.65	0.03	0.005	-0.05	-0.13	-0.26	-2.44	-1.77	0.37	2.43	-0.16	0.08	-0.29	-0.61	-0.375	0.5	0.165	0.23	0.04	0.43	-0.43	0.47	0.59	0.7	-0.41	0.18	-1.2	-0.68	-1.22	-0.589	0.5	-0.26
6	-0.74	-0.02	0.03	-0.46	0.28	-0.27	-0.24	-0.01	0.07	-1.43	-0.49	0.28	0.05	-0.65	-0.16	-0.03	-0.41	0.09	0.06	-0.26	-0.4	-0.24	-0.49	-2.31	-0.71	0.59	3.13	-1.75	-0.67	0.14	-0.67	-0.495	-0.09	-0.07	-0.65	-1.03	-0.1	0	-0.61	1.17	0.13	0.06	-0.21	-0.5	-0.57	-1.29	-0.47	0.51	-0.66
69	-1.27	-0.09	-0.02	-0.58	-0.03	-0.24	-0.73	0.66	-0.87	-0.66	-0.69	-0.06	0.25	0.17	0.12	-0.26	-0.35	0.6	0.07	-0.24	-0.41	0.6	0.328	0.82	-1.27	1.07	1.22	-1.67	-0.52	0.25	-0.06	-0.485	0.28	-0.445	-0.56	0.21	0.14	-0.2	0.56	1.5	-0.14	-0.96	-0.16	-0.71	-0.726	-0.96	-0.17	0.45	-0.09
7	-0.5	0.25	0.09	-0.14	-0.29	-0.35	-1.1	0.8	-0.91	-0.96	-0.76	0.02	-0.04	-0.72	0.19	0.78	-0.25	0.7	0.2	-0.575	0.36	0.02	-0.32	-2.69	-0.36	0.64	0.93	-1.4	-0.79	0.22	-0.004	-0.53	0.91	-0.3315	0.1	-0.25	-0.29	-0.56	0.59	1.66	0.64	-0.38	-0.06	-1.08	-0.17	-1	-1.15	0.09	0.31
70	-0.88	0.14	0.07	0.62	-0.32	-0.25	-1.37	0.4	-0.67	-1.24	-0.57	0.12	0.32	-0.64	0.32	0	-0.29	0.36	0.3	-0.135	-0.07	0.45	-0.11	0.09	-1.116	0.57	2.6	-1.01	-1.09	0.04	-0.28	-0.055	-0.09	0.118	-0.4	0.1	0.07	-0.29	0.6	0.2	0.76	-0.51	0.44	-0.43	-0.38	-0.45	-0.87	0.45	-0.2
71	-0.37	0.39	0.21	0.23	0.25	-0.03	-0.36	0.03	0.36	-0.68	-0.61	0.137	0.46	-0.36	0.21	0.39	-0.16	0.3	-0.06	-0.19	0.32	-0.146	-0.17	-0.06	-0.87	0.09	0.83	-0.34	0.2	0.38	-0.39	-0.06	0.19	-0.155	0	0.65	0.59	-0.21	0.95	0.64	0.96	-0.39	0.54	-0.48	-1.27	-0.59	0.16	0.41	-0.08
72	-1.64	-0.08	0.06	-0.4	-0.29	-0.22	-1.16	0.81	-0.89	-0.95	-0.22	0.43	0.21	-0.51	0.15	-0.49	-0.44	0.67	0.22	-0.00800000000000001	-0.4	0.7	0.56	0.05	-1.25	1.64	2.62	-1.17	-1.05	0.74	-0.3	-0.82	-0.84	-0.16	-0.88	-0.35	-0.03	-0.18	0.1	0.95	0.56	0.19	0.26	-0.62	-0.3	-1.3	-0.84	0.99	-1.03
73	-1.7	-0.4	0.2	-0.3	0.46	0.35	-0.31	0.84	-0.19	0.02	-0.54	0.01	0.17	0.23	0.22	0.1	0.17	0.47	-0.13	-0.21	-0.28	0	1.34	-0.58	-0.74	1.16	1.96	-1.08	-0.54	0.16	-0.22	0.085	0.58	-0.78	-0.05	0.27	-0.16	-0.43	-0.01	0.12	-1.14	-0.99	0.368	-0.93	-0.17	-0.66	0.16	0.22	-0.44
74	-1.17	-0.48	-0.213	0.1	-0.09	0.16	-1.03	0.15	0.05	-1.47	-0.65	-0.6	-0.3	0.04	0.48	-0.41	0.03	0.37	-0.01	0.1	0.02	0.34	0.55	0.31	-1.06	1.63	1.6	-1.43	-0.713	0.17	0.48	-0.195	0.17	-0.02	-0.84	-0.03	0	-0.2	0.55	1.08	-0.93	-0.10425	-0.12	-0.87	-0.67	-0.55	-0.67	0.14	-0.6
75	-0.971	0.19	0.04	0.52	-0.2	-0.01	-0.93	0.56	-0.6	-0.05	-0.55	-0.09	-0.28	-0.77	-0.08	-0.06	-0.5	0.46	0.02	0.05	0.89	0.16	0.26	0.46	-0.12	0.85	0.97	-2.16	-1.43	-0.02	-0.25	-0.145	0.12	-0.465	-0.87	-0.07	-0.61	-0.17	0.38	1.25	0.41	0.25	-0.407	-0.95	-0.5	-0.94	-0.637	0.115	-0.88
76	-1.37	-0.57	0.27	-0.26	-0.04	-0.06	-0.88	1.01	-0.62	-0.44	-0.42	-0.07	-0.23	-0.3	0.27	-0.49	-0.26	0.37	0.31	-0.25	-0.19	0.57	0.33	-0.35	-0.6	0.643	2.6	-2.25	-0.61	0.53	-0.26	-0.695	0.36	-0.27	-0.26	0.04	-0.05	-0.09	0.8	2.19	0.47	-1.671	0.17	-0.43	-0.56	-1.2	-0.919	-0.17	-0.18
77	-0.52	0.58	0.19	0.48	0.33	-0.39	-0.63	0.32	0.41	-0.95	-0.38	-0.2	0.03	0.069	0.35	-0.08	-0.59	0.12	0.03	-0.02	-0.07	0.53	0.1	-0.08	-0.83	0.34	1.669	-0.77	0.18599	0.01	0.08	-0.48	-0.25	-0.2135	-0.64	0.08	0.39	-0.28	0	0.26	-0.32	-0.38	0.17	-1.07	-0.84	-1.13	-0.45	0.75	0.56
78	-0.39	-0.09	-0.42	0.35	-0.36	-0.41	-1.31	0.68	-0.69	-1.66	-0.38	-0.194	0.1	-0.64	0.04	0.32	-0.07	0.38	0.3	-0.03	0.56	0.49	0.25	-0.04	-0.9	0.248	0.69	-0.15	-1.03	-0.13	0.16	-0.61	0.39	0.035	-0.55	0.51	-0.13	-0.12	0.55	1.29	-0.63	-0.4	0.34	-0.58	-0.2	-0.18	-0.84	0.52	-0.97
79	-0.49	0.29	0.11	0.44	-0.01	-0.39	-0.82	0.61	-0.19	-0.46	-0.3	-0.83	0.02	-1.28	0.25	0.08	-0.52	0.9	0.05	0.11	0.2	0.214	0.22	0.35	-0.97	-0.11	-0.54	-1.34	-0.984	-0.1	-0.19	0	0.19	-0.026	-0.32	0.34	-0.35	-0.29	0.63	1.17	-0.04	-0.792	0.43	-0.97	-0.92	-0.47	-1.1	0.42	-0.24
8	-0.51	0.07	1.14	0.61	0.38	0	-0.55	0.06	-0.54	0.08	-0.648	0.28	0.21	-0.9	0.05	1.05	-0.38	0.77	-0.16	-0.653	0.07	-0.54	0.19	-3.48	-0.4	1.22	1.99	-1.14	-1.1	0.64	-0.17	-0.635	0.67	-0.5	0.29	-0.01	-0.45	-0.5	0.63	2.45	-0.24	0.28	0.18	-0.922	-0.19	-0.708	-1.02	0.03	-1.05
80	-0.35	0.03	-0.06	0.52	-0.09	-0.14	-0.42	0.58	0.176	0.11	-0.65	-0.19	-0.3	-0.64	0.98	-0.05	-0.45	0.31	0.97	-0.105	0.4	-0.08	0.05	0.48	-0.03	0.64	1.9	-1.28	-1.037	-0.03	-0.06	-0.13	0.18	-0.49	-0.35	-0.02	-0.38	-0.28	-0.09	1.28	0.16	-0.95	0.21	-0.76	-0.35	-0.37	-0.96	0.23	-0.58
81	-0.68	-0.44	0.634	0.13	0.57	-0.42	-0.93	0.545	-0.47	-0.59	-1.09	0.055959	-0.7	-0.37	0.33	-0.39	-0.34	0.36	0	-0.075	-0.26	0.987	-0.38	-0.06	-1.51	0.15	0.56	-1.66	-0.318	0.82	-0.41	-0.625	0.13	-0.305	-0.63	0.01	-0.65	-0.14	-0.47	0.65	0.59	-0.68	0.14	0	-0.26	-1.31	-0.97	0.831	-0.05
82	-1.08	-0.54	-0.13	0.41	-0.14	-0.06	-0.8	0.89	-0.469	-0.78	-0.93	-0.04	-0.03	-0.97	0.71	0.43	-0.01	0.24	-0.01	-0.345	0.19	0.11	1.42	0.03	-0.33	0.66	1.19	-0.63	-1.14	-0.28	0.42	-0.455	0.1	-0.67	-1.41	-0.01	-0.57	-0.26	0.26	1.67	-0.03	-0.85	0.47	-1.09	-0.49	-1.1	-0.61	0.48	-0.98
83	-1.6	-0.58	-0.2	0.13	-0.35	-0.03	-1.16	0.78	-0.73	-0.2	-0.39	0.32	0.11	0.66	0.08	-0.22	-0.31	0.36	0.22	0.03	-0.78	0.27	0.54	0.17	-0.62	1.46	0.64	-1.25	-0.727	0.06	-0.14	-0.235	-0.03	-0.765	-0.53	0.22	0.1	0.23	0.19	0.89	0.6	0.14	0.07	-0.75	-0.67	-1.11	-0.14	0.7	-0.63
9	-0.21	0.68	1.6	0	0.73	-0.02	-0.21	0.58	-0.164	-0.81	-0.89	0.06	0.72	-1.15	-0.52	2.06	-0.91	0.18	-0.83	-0.725	-0.56	-0.38	-1.18	-1.09	0.06	0.53	0.35	-1.17	-0.41	0.75	-0.47	-0.00999999999999995	0.76	-0.285	0.72	-0.57	-1.04	-0.64	-0.41	1.36	0.21	0.18	-0.01	-1.75	-0.35	-0.8	-1.631	0.06	-0.46
93	-1.56	-0.1	-0.1	0.01	-0.34	-0.47	-1	0.55	-0.4	0.27	-1.69	0.28	0.34	-0.15	0.2	-0.45	-0.98	0.19	0.64	-0.875	0.4	0.41	0.38	-0.49	-0.266	0.15	2.08	-0.87	-0.16	0.68	-0.37	-0.435	-0.131	-0.584	-0.86	-0.32	0.32	-0.15	-0.21	-0.69	0.63	1.126	0.003	-1.24	-1.27	-0.33	-0.31	0.13	-0.26
94	-1.18	-0.42	-0.02	0.12	-0.28	0.04	-0.04	0.96	-0.6	-0.41	-0.95	-0.412	0.23	0.09	-0.11	0.32	-0.52	0.75	0.12	-0.27	-0.81	-0.27	0.86	0.66	-0.29	-0.23	2.39	-1.05	-0.86	0.51	-1	-0.36	0.73	-0.58	-0.73	0.16	0.11	-0.41	-0.43	1.29	0.101	0.12364	0.686	-0.99	-0.93	-1.2	-0.212	-0.13	-0.64
95	-1.7	-0.25	0.308	-0.3	-0.21	-0.18	0.27	1.24	-0.52	0.23	-0.59	-0.27	-0.33	-0.9	0.82	-0.08	-0.32	0.71	0.21	-0.33	0.2	0.28	1.69	0.34	-0.444	-0.81	3.68	-2.58	-0.93	-0.04	-0.58	-0.37	-0.63	-0.795	-0.98	-0.18	-0.39	-0.9	-0.13	0.9	1.15	0.801	1.47	-0.48	-1.27	-1.28	-0.41	0.14	-0.24
96	-1.2	-0.2	0.14	0.15	-0.11	-0.36	-0.52	1.37	-0.49	-0.57	-0.56	0.36	0.77	0.67	0.2	0.23	-0.2	1.13	0.18	-0.595	0.2	-0.12	0.8	0.24	-0.905	-0.01	-0.155	-0.19	-0.16	-0.13	0.03	0.1	0.53	-0.665	-0.57	0.28	-0.86	-0.34	0.53	1.43	0.79	0.096052	0.6	-0.75	-1.09	-1.13	0.21	0.32	-0.29
97	-1.88	-0.447	-0.549	0.11	-1.04	0.002	-1.49	0.66	-0.39	-0.81	-0.82	0.25	0.26	0.28	0.51	-0.5	-0.13	-0.11	0.27	-0.025	-0.84	0.47	0.57	-2.06	-0.56	0.88	1.92	-2.52	-0.7	0.7	-0.344	0.035	0.14	-0.17	-1.21	0	-0.42	-0.11	-0.34	1.42	0.75	0.59	0.07	-0.65	-0.8	-1.99	-1.11	0.11	-1.21
98	-2.01	-0.49	-0.05	-0.21	-0.22	-0.1	-1.19	0.88	-0.64	-0.87	-0.85	0.09	-0.1	0.38	0.78	-0.41	-0.05	-0.03	0.2	-0.305	-0.27	0.9	0.64	-0.9	-0.62	0.9	2.34	-1.48	-0.82	0.684	0.13	-0.785	0.36	-0.135	-0.86	-0.65	-0.18	-0.17	-0.87	1.24	0.37	0.06	0.13	-0.75	-0.15	-1.6	-0.54	-0.33	-0.76
99	-1.31	-0.1	-0.53	-0.2	-0.16	-0.34	-0.41	0.97	-0.51	-0.61	-0.54	0.08	-0.42	-0.28	0.21	0.02	0.14	0.35	-0.23	-0.355	-0.54	0.02	0.54	-1.35	-1.18	0.77	2.77	-0.71	-0.83	0.11	-0.15	-0.405	-0.9	0.051	-1.36	-0.41	-0.04	-0.57	-0.42	0.44	0.2	-0.064	0	-0.96	-0.67	-1.08	-0.58	-0.15	0.1
[truncated: 542 more columns]
