# Supplementary material for: ENCAPP: elastic-net-based prognosis prediction and biomarker discovery for human cancers
Source: BMC Genomics. 2015 Apr 3;16(1):263. doi: 10.1186/s12864-015-1465-9 (PMC4392808; doi:10.1186/s12864-015-1465-9)
Supplement: Additional file 7: ENCAPP_Code_Datasets. — ENCAPP code and associated datasets. [file 12864_2015_1465_MOESM7_ESM.zip › ENCAPP_Code_Datasets/ColonDf_clinicalInfo10m.txt]

patient	anatomic_organ_subdivision	tumor_site	age_at_initial_pathologic_diagnosis	gender	histological_type	history_of_colon_polyps	lymphatic_invasion_present	number_of_first_degree_relatives_with_cancer_diagnosis	tumor_stage	vascular_invasion_present
5	5	3	45	0	1	1	0	0	2	0
52	7	2	82	1	1	1	1	0	3	1
6	5	3	71	0	0	0	0	0	4	1
53	6	1	75	1	0	0	0	0	2	0
7	6	1	68	1	1	0	1	2	3	0
8	7	2	43	1	1	0	1	1	3	0
9	3	1	57	0	1	1	0	0	4	0
157	5	3	53	1	1	0	1	0	3	1
158	6	1	73	0	0	1	0	0	2	0
159	7	2	71	1	0	0	0	1	2	0
160	5	3	62	0	1	1	0	0	2	0
10	3	1	81	1	1	1	0	0	1	0
54	3	1	74	1	0	0	0	0	3	0
11	4	3	60	0	1	1	0	0	2	0
55	6	1	81	1	1	0	0	0	2	0
12	2	4	63	0	1	1	0	0	3	0
13	3	1	86	1	1	1	0	0	2	0
14	5	3	87	0	1	1	0	0	2	0
15	3	1	67	0	1	1	1	0	2	0
16	5	3	85	0	1	1	0	0	2	0
56	1	1	90	0	1	0	0	0	3	0
17	5	3	57	0	1	1	0	2	1	0
18	6	1	90	1	1	1	0	0	2	0
19	5	3	78	1	1	0	1	0	3	0
161	6	1	80	0	1	1	0	0	1	0
20	5	3	75	1	1	0	0	0	2	0
21	5	3	63	0	1	0	0	0	2	0
22	3	1	78	1	1	1	1	1	2	0
23	0	3	54	1	1	0	0	0	1	0
24	5	3	69	0	1	1	1	1	3	0
57	6	1	84	0	0	1	0	0	1	0
25	5	3	68	0	1	0	0	0	1	0
26	6	1	71	1	1	0	1	0	3	0
27	6	1	69	0	1	1	0	0	1	0
28	6	1	85	0	1	0	1	0	3	0
29	5	3	61	1	1	1	0	0	1	0
58	3	1	62	1	1	1	0	3	2	0
30	1	1	81	1	0	1	0	0	2	0
31	5	3	78	0	NaN	1	0	0	1	0
32	5	3	70	0	1	0	0	0	NaN	0
33	5	3	72	1	1	1	1	0	3	0
34	3	1	72	0	1	1	0	0	2	0
35	0	3	82	0	1	1	1	0	3	0
118	6	1	74	1	1	0	0	0	2	0
119	6	1	68	0	1	0	0	0	3	0
120	5	3	36	1	1	0	0	0	1	0
121	7	2	90	1	1	0	0	0	3	0
122	7	2	53	1	1	0	0	1	2	0
123	5	3	60	1	1	0	1	0	3	0
124	0	3	59	0	1	0	1	0	4	0
125	6	1	67	1	1	0	1	0	4	0
126	6	1	77	1	1	1	0	0	3	0
127	6	1	65	1	0	1	1	0	4	0
128	5	3	69	0	1	1	1	0	2	0
129	5	3	80	0	1	0	1	1	4	0
130	4	3	47	1	0	1	0	0	4	0
131	5	3	77	1	1	0	1	0	4	0
132	6	1	63	1	1	1	1	0	4	0
133	5	3	75	1	1	1	0	0	4	0
162	1	1	80	1	1	0	1	0	2	NaN
134	3	1	77	0	1	1	1	0	2	NaN
163	1	1	84	1	1	0	1	0	3	1
135	5	3	82	1	1	0	1	0	2	NaN
136	3	1	85	1	1	0	1	0	2	1
164	6	1	65	1	1	0	1	1	2	NaN
137	1	1	78	1	1	0	0	0	2	0
138	5	3	41	1	1	0	1	0	2	1
165	1	1	81	1	0	1	NaN	0	1	NaN
139	5	3	66	0	1	0	1	0	2	1
140	3	1	63	1	1	1	1	0	2	1
141	1	1	67	0	0	1	1	2	2	NaN
166	5	3	51	0	1	1	1	0	3	1
167	5	3	78	1	1	0	1	0	3	1
168	3	1	86	1	NaN	0	1	0	2	NaN
169	5	3	74	1	1	1	1	0	2	NaN
142	5	3	82	1	1	1	1	0	3	1
170	7	2	74	0	1	1	1	0	1	NaN
171	3	1	74	0	1	1	1	1	2	1
143	7	2	88	0	0	1	1	0	2	1
144	5	3	71	1	0	1	1	0	1	1
172	5	3	72	0	1	1	1	0	1	1
145	5	3	59	0	1	1	1	0	2	1
146	5	3	67	0	1	1	1	1	1	1
147	5	3	53	1	1	1	1	0	3	1
173	6	1	72	0	1	0	1	0	2	1
174	7	2	82	0	1	0	1	0	2	NaN
175	6	1	71	0	1	0	0	0	2	0
176	6	1	78	1	1	0	0	0	1	0
177	5	3	74	0	1	1	1	0	4	0
178	6	1	76	0	1	0	1	0	4	0
179	3	1	71	1	1	1	1	1	4	0
180	5	3	45	0	1	0	1	0	4	1
148	3	1	78	1	1	0	0	0	1	0
181	7	2	83	1	0	1	0	0	1	0
182	3	1	66	0	1	0	1	0	4	1
183	3	1	83	0	1	1	0	0	2	0
184	3	1	84	1	1	0	1	0	4	0
185	3	1	60	1	0	1	0	0	2	0
186	3	1	87	1	0	0	0	0	3	0
187	3	1	79	1	0	0	0	2	2	0
188	0	3	68	0	1	1	1	0	3	1
189	0	3	38	0	1	1	1	0	3	0
190	6	1	65	0	1	1	0	0	2	0
1	1	1	89	1	0	1	1	0	2	1
191	5	3	55	1	1	0	0	1	1	0
192	5	3	58	0	1	0	0	0	3	0
193	5	3	72	0	1	0	0	0	4	0
194	5	3	69	0	1	0	1	1	4	1
195	5	3	80	0	1	0	0	0	1	0
196	5	3	70	0	1	0	NaN	0	3	0
197	5	3	65	0	1	1	0	0	NaN	0
198	5	3	84	0	1	0	0	0	2	0
199	5	3	89	1	1	1	1	1	1	1
200	5	3	75	0	1	1	1	0	3	1
201	5	3	61	1	1	1	1	0	2	1
202	7	2	73	0	1	1	0	0	1	0
203	7	2	84	0	1	1	1	0	4	0
2	7	2	69	0	0	1	0	1	3	0
93	5	3	76	0	1	1	0	0	2	0
69	3	1	80	0	1	0	0	0	2	0
70	3	1	70	0	1	1	0	0	1	0
71	3	1	65	0	1	0	0	0	2	0
72	5	3	66	0	1	0	1	0	3	0
73	3	1	80	0	0	1	1	0	3	0
74	5	3	79	0	1	0	0	0	2	0
75	7	2	66	0	1	1	0	0	2	0
94	6	1	75	0	0	1	1	0	2	0
95	5	3	83	1	1	0	1	0	3	0
76	5	3	66	1	1	0	1	0	3	0
77	6	1	64	1	1	1	0	3	1	0
78	3	1	50	0	1	1	0	0	3	0
79	5	3	80	0	1	1	0	1	1	0
80	5	3	70	0	1	1	1	0	2	0
96	7	2	46	1	1	0	0	0	2	0
97	5	3	57	1	1	0	1	0	2	0
98	3	1	75	0	1	1	1	0	3	0
99	5	3	47	1	0	0	1	0	3	0
81	5	3	72	0	1	1	1	0	3	0
82	6	1	63	0	0	0	0	0	2	0
100	5	3	76	0	1	1	0	0	1	0
101	5	3	74	1	1	0	1	0	3	0
83	3	1	48	1	1	0	1	1	2	NaN
102	0	3	81	0	0	0	NaN	0	2	NaN
103	6	1	67	0	1	1	NaN	0	2	NaN
104	6	1	82	1	1	0	1	0	4	1
105	5	3	68	1	1	0	1	0	4	1
106	5	3	74	1	1	0	1	0	4	1
107	5	3	70	1	1	0	1	1	4	1
108	6	1	84	1	1	0	1	0	2	1
109	5	3	73	1	1	1	NaN	0	1	NaN
3	6	1	50	1	1	0	1	0	3	1
4	NaN	NaN	63	1	NaN	1	0	0	1	0
