# Supplementary material for: ENCAPP: elastic-net-based prognosis prediction and biomarker discovery for human cancers
Source: BMC Genomics. 2015 Apr 3;16(1):263. doi: 10.1186/s12864-015-1465-9 (PMC4392808; doi:10.1186/s12864-015-1465-9)
Supplement: Additional file 7: ENCAPP_Code_Datasets. — ENCAPP code and associated datasets. [file 12864_2015_1465_MOESM7_ESM.zip › ENCAPP_Code_Datasets/ENCAPP_cv_sup.m]

function [AUC,alp,bet] = ENCAPP_cv_sup(filename,mFilename,alpha,scale,type)
%%
% INPUT:
%   filename - file containing gene expression values for each sample
%   mFilename - file indexing which module each gene is a member of
%               (starting points of each module)
%   alpha - elastic net mixing value, with alpha = 0 corresponding to ridge 
%           regression alone and alpha = 1 corresponding to LASSO alone.
%   scale - number of times to supersample
%   type - which label type to supersample within the training set
%
% OUTPUT:
%   AUC - area under the ROC curve
%   alp - false positive rate
%   bet - true positive rate
%
% NOTE: in the case in which the method does not perform well when the 
%       values of the genes in each module are averaged together to form
%       features, the non-averaged version is instead used.
%
%%


% modules is a vector containing the starting points of each module
% Good = label corresponding to good outcome
% Bad = label corresponding to bad outcome
Good = 0;
Bad = 1;

% X=importdata(filename);
% modules=importdata(mFilename);
modules=feval('load', mFilename);
X=feval('load', filename);
[M,L]=size(X);
Data=X(:,2:L-1);
Labels=X(:,L);

CVO = cvpartition(Labels,'k',5);

tic;
for outer=1:5

	% Form the Training and Testing Sets
	trIdx = CVO.training(outer);
	teIdx = CVO.test(outer);
	TrLab=Labels(trIdx,:);
	TeLab=Labels(teIdx,:);
	TrDat=Data(trIdx,:);
	TeDat=Data(teIdx,:);
	
	% Get the Dimensions of the Training and Testing Sets
	[Mtr,Ntr]=size(TrDat);
	[Mte,Nte]=size(TeDat);

	% Find the Good and Bad Labels
	Glab=find(TrLab==Good);
	Blab=find(TrLab==Bad);
	
	% Compute the Good and Bad Means
	% Result will be a 1xNTR vector containing the 
	Gbar = nanmean(TrDat(Glab,:));
	Bbar = nanmean(TrDat(Blab,:));
	
	% Compute Good Values and Bad Values
	TrGDat = TrDat - ones(Mtr,1)*Gbar;
	TrBDat = TrDat - ones(Mtr,1)*Bbar;
	TeGDat = TeDat - ones(Mte,1)*Gbar;
	TeBDat = TeDat - ones(Mte,1)*Bbar;
	
	% Compute and Divide by Some Normalization Factor
	GnormFactor = nanstd(TrDat(Glab,:));
	BnormFactor = nanstd(TrDat(Blab,:));
	TrGDat = TrGDat./(ones(Mtr,1)*GnormFactor);
	TrBDat = TrBDat./(ones(Mtr,1)*BnormFactor);
	TeGDat = TeGDat./(ones(Mte,1)*GnormFactor);
	TeBDat = TeBDat./(ones(Mte,1)*BnormFactor);
	
	% Create the Final Module Table
	TrMData1=zeros(Mtr,2*length(unique(modules))-2);
	TeMData1=zeros(Mte,2*length(unique(modules))-2);
    
    % Main method for creating final module table:
    % calculates average expression of each module 
    u=1;
	for i=1:length(modules)-1
        if(modules(i)<modules(i+1))
    		for j=modules(i):modules(i+1)-1
        		TrMData1(:,2*u-1)=TrMData1(:,2*u-1)+TrGDat(:,j);
            	TrMData1(:,2*u)=TrMData1(:,2*u)+TrBDat(:,j);
                TeMData1(:,2*u-1)=TeMData1(:,2*u-1)+TeGDat(:,j);
                TeMData1(:,2*u)=TeMData1(:,2*u)+TeBDat(:,j);
            end        
			TrMData1(:,2*u-1)=TrMData1(:,2*u-1)/(modules(i+1)-modules(i));
			TrMData1(:,2*u)=TrMData1(:,2*u)/(modules(i+1)-modules(i));
			TeMData1(:,2*u-1)=TeMData1(:,2*u-1)/(modules(i+1)-modules(i));
			TeMData1(:,2*u)=TeMData1(:,2*u)/(modules(i+1)-modules(i));
            u=u+1;
        end
    end

        
    % Alternate method for creating final module table (does not
    % average genes into their respective modules)
	TrMData2=zeros(Mtr,2*Ntr);
	TeMData2=zeros(Mte,2*Nte);
	TrMData2(:,2*[1:Ntr]-1)=TrGDat;
	TrMData2(:,2*[1:Ntr])=TrBDat;
	TeMData2(:,2*[1:Nte]-1)=TeGDat;
	TeMData2(:,2*[1:Nte])=TeBDat;

    TrMData=TrMData2;
    TeMData=TeMData2;

    % Supersampling step
    temp = TrMData;
    tempLab = TrLab;
    if(type==Good)
        for rep=1:(scale-1)
            TrMData = [TrMData;temp(Glab,:)];
            TrLab = [TrLab;tempLab(Glab,:)];
        end
    else
        for rep=1:(scale-1)
            TrMData = [TrMData;temp(Blab,:)];
            TrLab = [TrLab;tempLab(Blab,:)];
        end        
    end
    
	% Perform EN for Training Set
	statset('Useparallel', 'always');
	[B, FitInfo] = lasso(TrMData,TrLab,'CV',5,'Alpha',alpha);
	B_fin=B(:,FitInfo.IndexMinMSE);
	
    % Use result from Training Set to Predict the Testing Set
    PredLab=B_fin'*TeMData';
    FinalPred(teIdx)=PredLab;
    
    % Form the ROC Curve and output fold result
    [alp1,bet1,uk1,AUC1] = perfcurve(TeLab,PredLab,1);
    disp(sprintf('Fold %i: lambda = %f, AUC = %f',outer,FitInfo.IndexMinMSE,AUC1));


end


% Form the ROC Curve
[alp,bet,uk,AUC,OPTCTR] = perfcurve(Labels,FinalPred,1);

% Calculate optimal accuracy
inds=find(bet>=OPTCTR(2));
OPT=uk(inds(1));
finalbin=FinalPred';
finalbin(find(FinalPred'<OPT))=0;
finalbin(find(FinalPred'>=OPT))=1;
acc=sum(finalbin==Labels)/length(Labels);

% Calculate accuracy at 90% sensitivity
inds=find(bet>=0.9);
OPT=uk(inds(1));
finalbin=FinalPred';
finalbin(find(FinalPred'<OPT))=0;
finalbin(find(FinalPred'>=OPT))=1;
acc2=sum(finalbin==Labels)/length(Labels);

% Output the Results of the ROC Curve
disp(sprintf('filename = %s\nalpha = %i\nAUC = %f\nopt ACC = %f\n90sens ACC = %f\n\n',filename,alpha,AUC,acc,acc2))


end
