# Supplementary material for: ENCAPP: elastic-net-based prognosis prediction and biomarker discovery for human cancers
Source: BMC Genomics. 2015 Apr 3;16(1):263. doi: 10.1186/s12864-015-1465-9 (PMC4392808; doi:10.1186/s12864-015-1465-9)
Supplement: Additional file 7: ENCAPP_Code_Datasets. — ENCAPP code and associated datasets. [file 12864_2015_1465_MOESM7_ESM.zip › ENCAPP_Code_Datasets/ENCAPP_readme.txt]

ENCAPP Datasets and Code README

CODE

ENCAPP_cv.m
	DESCRIPTION: matlab script that runs the ENCAPP procedure on the user inputed dataset when clinical data is available
	INPUT:
		filename - file containing gene expression values for each sample
		mFilename - file indexing which module each gene is a member of (starting points of each module). This filters out modules with genes for which most expression values are not 			available.
		alpha - elastic net mixing value, with alpha = 0 corresponding to ridge regression alone and alpha = 1 corresponding to LASSO alone.
	OUTPUT:
		AUC - area under the ROC curve
		alp - false positive rate
		bet - true positive rate
Example use: ENCAPP_cv('2002D_module.txt','Track_Modules_2002D.txt',0.25)

ENCAPP_cv_sup.m
	DESCRIPTION: matlab script that runs the ENCAPP procedure on the user inputed dataset with supersampling when clinical data is not available.
	INPUT:
		filename - file containing gene expression values for each sample
		mFilename - file indexing which module each gene is a member of (starting points of each module). This filters out modules with genes for which most expression values are not 			available.
		alpha - elastic net mixing value, with alpha = 0 corresponding to ridge regression alone and alpha = 1 corresponding to LASSO alone.
        	scale - number of times to supersample
		type - which label type to supersample within the training set
	OUTPUT:
		AUC - area under the ROC curve
		alp - false positive rate
		bet - true positive rate

ENCAPP_cv_CC.m
	DESCRIPTION: matlab script that runs the ENCAPP procedure on the user inputed dataset when clinical data is available. Only extra input is cFilename which contains clinical information

ENCAPP_cv_CC_sup.m
	DESCRIPTION: matlab script that runs the ENCAPP procedure on the user inputed dataset with supersampling when clinical data is available. Only extra input is cFilename which contains 		clinical information
		
EXPRESSION DATASETS

General Format for dataset CANCER
	CANCER_module.txt - This file type contains the processed gene expression data for a given dataset CANCER. The first line contains the header, including the entrez gene ids that correspond to each column. Each column represents the gene expression values of a gene that is a member of an included module. The module membership is tracked by the Track_module_CANCER.txt file. For example, if module 1 has 3 genes and module 2 has 4 genes, then columns 1-3 will contain the expression values of the genes that belong to the first module and columns 4-8 will contain the expression values of the genes that belong to the second module.
	Track_module_CANCER.txt - This file type is an indexing of which module each gene is a member of for the columns of CANCER_module.txt. For example, if columns 1-3 are genes that belong to the first module and columns 4-8 are genes that belong to the second module, then the Track_module_CANCER.txt file would begin with: "1 4 8 ..."

van de Vijver et al. (2002) Datasets
	2002D_module.txt - subset of the full 2002 breast cancer expression dataset that includes only genes that are members of network modules. Rows correspond to patients and columns to 		genes.  
	Track_Modules_2002D.txt - file indexing which module each gene in the 2002D_module.txt dataset belongs to

Wang et al. (2005) Datasets
	2005_module.txt - subset of the full 2002 breast cancer expression dataset that includes only genes that are members of network modules. Rows correspond to patients and columns to 		genes
	Track_Modules_2005.txt - file indexing which module each gene in the 2005_module.txt dataset belongs to

TCGA Colon Cancer (2012) Dataset
	ColonD_module.txt - subset of the full colon cancer expression dataset that includes only genes that are members of network modules. Rows correspond to patients and columns to genes
	Track_Modules_ColonD.txt - file indexing which module each gene in the ColonD_module.txt dataset belongs to

TCGA Ovarian Cancer (2011) Datasets
	OVPlatRD_module.txt - subset of the full ovarian cancer expression dataset that includes only genes that are members of network module. Rows correspond to patients and columns to 		genes
	Track_Modules_OVPlatRD.txt - file indexing which module each gene in the OVPlatRD_module.txt dataset belongs to


IMPORTANT: Please remove the header from the *_module.txt file before running it!

CLINICAL DATASETS

	2002_clinicalInfo7m.txt - Clinical data for van de Vijver et al. (2002).
	
	ColonDf_clinicalInfo10m.txt - Clinical data for TCGA colon cancer.
