# Supplementary material for: ENCAPP: elastic-net-based prognosis prediction and biomarker discovery for human cancers
Source: BMC Genomics. 2015 Apr 3;16(1):263. doi: 10.1186/s12864-015-1465-9 (PMC4392808; doi:10.1186/s12864-015-1465-9)
Supplement: Additional file 7: ENCAPP_Code_Datasets. — ENCAPP code and associated datasets. [file 12864_2015_1465_MOESM7_ESM.zip › ENCAPP_Code_Datasets/OVPlatRD_module.txt]

Patient	7157	7443	6714	1606	11099	7185	1418	3238	6386	1327	3149	26007	3065	10661	3866	23237	373	23759	7534	2812	3777	8844	7431	5630	8220	9240	4440	1915	10916	7321	7322	1999	6218	9538	54556	10933	10856	10902	55257	57634	8295	8607	9643	86	9869	1611	1107	3607	7837	128	27185	22891	150726	23285	7323	51451	9513	80125	55012	22885	9533	5837	8438	81565	3801	3852	7733	10980	1140	2197	6138	10107	51377	5682	5689	5690	5683	5686	5693	5691	5695	117178	22885	7551	1400	1846	55227	90865	10253	51507	55179	4682	7704	51004	4336	5620	57335	55284	6209	6228	10362	51317	3066	7750	23186	7764	9203	8290	4436	672	2956	8315	2800	6619	6617	10320	10539	64375	9589	367	8031	64324	7110	11313	1959	207	669	79094	79923	7088	11232	140460	8099	5925	7799	5055	6667	9314	2627	4613	51207	64170	9958	7138	23762	25852	79657	8517	5036	10987	8455	10629	8676	54407	10289	1856	10249	55700	9446	79839	10586	26071	51510	9525	51421	2949	9810	5595	8030	51295	1562	23154	2	10105	10152	51334	3884	10763	9088	54820	3932	54901	962	51056	51451	9168	25901	1457	2764	55690	6689	10318	29965	4176	6668	81628	10588	7159	64419	7574	5430	5432	22936	25979	5435	5437	5438	83448	7574	2661	2290	9210	9612	79155	9611	9572	5241	55165	1041	55200	55696	1027	5063	1019	1021	595	896	894	28964	8874	9815	8499	351	7035	25825	5646	3860	3849	4619	598	596	8739	10919	26148	3021	5566	5140	783	836	1975	5757	837	10158	10813	5669	5996	7381	4104	7276	1501	23533	5950	6774	2264	51079	3717	3595	6775	4352	5782	54881	9904	54955	23609	51550	26121	114897	9724	65265	79174	55854	51406	5604	5894	673	23162	8844	171017	3060	333	6282	60	10062	10499	5469	7376	6258	8202	8648	5914	6256	8204	5468	5465	6257	547	7421	5916	7068	1046	5562	5565	5563	5564	31	5208	5571	11151	2098	7773	1164	8548	51621	7291	8576	57048	65987	2597	5230	9180	6850	2209	2207	974	84939	7020	27429	5414	54739	51191	3939	23216	10425	6511	8910	51280	10229	51588	1195	3615	9759	10049	7181	57763	60561	9183	4591	9055	91754	11198	3014	6749	8493	51324	200734	56474	23468	11130	79003	79980	25936	79886	5423	1663	59349	1815	146057	113878	3067	54784	23542	23224	6919	30851	79012	5705	8668	3035	5082	9705	55118	22807	358	3884	8697	8542	25847	79581	10445	29844	79913	93973	4798	86	4790	5970	1147	3551	4791	4792	4793	5610	4794	5971	5977	6721	8671	9230	5801	5156	5159	5155	5791	91355	5347	54821	10134	8737	9994	841	9139	4762	10403	11130	57405	79003	57082	79980	1017	1033	5422	54819	2035	51460	52	5663	1501	5019	80303	6938	4618	6041	10327	84164	10970	22924	9470	8350	55870	23133	3654	6885	7098	4173	4171	10309	6117	6118	9557	6119	641	23710	2186	8878	4077	468	11219	7769	10001	51586	55090	80306	81857	10025	5469	6720	9439	9440	9477	9968	9969	23389	54797	6837	9442	23043	22843	22866	4741	29079	10841	2314	9208	10567	29887	29916	1616	4629	5077	6663	51660	9500	64582	51547	9111	11147	329	4828	4829	27125	1025	10614	4297	4298	4299	4300	84444	904	905	22836	129880	55272	23039	5601	51282	55663	7572	387032	55888	54925	1406	113251	4901	9812	10053	2580	4520	4661	79768	4090	5936	586	80230	54970	1069	54957	5859	8446	435	8895	10865	6660	7862	3382	3164	3181	51031	55422	55885	51596	79800	5603	23219	10615	1665	4359	3838	29946	91782	5050	5272	1891	9842	5422	142	10039	10664	23650	1761	6474	163	4201	79132	11067	3880	3849	5795	7075	2997	58157	22976	30827	5929	8085	9070	23067	3054	9739	1674	4703	27063	57146	221472	3301	3312	4071	10072	965	55840	4675	1742	10369	2905	3736	2167	3643	2888	634	10623	1272	6338	7143	23649	5422	9704	54472	1446	54959	10773	147339	1046	4004	2625	53335	10309	6453	5204	8503	5004	10058	409	374291	408	6949	5724	3276	10290	7832	6176	56905	25874	3163	55922	8575	4720	4846	55361	5654	624	11341	336	57048	1114	11343	4968	6901	26060	5928	9219	5931	6185	3621	8819	5926	2193	51466	54967	689	1196	1198	57035	84124	4939	4734	80762	4891	7752	7988	11077	79577	309	22889	10250	9584	50628	1207	6628	6632	6633	6634	26191	5803	7454	147179	10607	2810	51307	8534	26146	10439	55691	9892	51019	3281	3915	64689	22807	10262	23746	2444	54793	5690	10538	1050	1051	1052	1053	1054	1649	22809	1628	3131	4783	7008	64288	468	11219	27304	25782	2059	51168	9712	2010	29777	8815	79778	88	11155	27295	2869	6010	10014	11331	8536	26039	6932	57798	10114	51427	8994	9110	51540	80131	51068	27330	10974	7855	9704	6829	51759	55844	10235	9310	9757	23176	5414	80258	23154	901	9022	3611	5829	55742	9815	55034	51107	55851	5664	1778	23385	8513	90121	9063	4600	6233	10721	8562	6399	55222	3688	3680	8516	318	4175	51340	578	9842	597	637	2886	54900	5800	10570	6457	55211	6455	6456	23176	25975	8867	4154	27350	10342	10802	27237	127703	29982	1378	1380	2208	309	26019	6209	2175	2189	7156	80233	91442	80010	641	3480	8471	8835	3479	64425	54700	84172	1870	23645	4867	162	164	472	7818	8772	54785	29946	80208	8535	23429	7703	23492	6015	6045	648	25803	11170	22911	4018	821	27316	1153	80742	23500	27350	5935	51274	57147	54908	9958	55577	10797	11116	55860	9444	57060	55758	51213	9874	9911	2039	53635	5901	3837	11260	2246	2261	57827	3050	4726	79616	81544	4149	4610	7461	6780	4619	9475	9118	1838	8495	4123	6747	8100	80019	4281	3476	8798	6196	572	10017	597	2342	3265	23179	10297	996	51433	64682	8881	991	10393	3728	1823	1828	79753	9205	6651	54474	79882	80347	11277	8936	85359	140545	1559	9158	6468	4137	4139	5260	6300	56915	23225	9388	25844	90957	84733	10399	23609	5797	1264	58	1773	83440	7553	8518	28977	55140	54778	3846	9040	29766	55088	6195	2115	5496	7272	140459	79156	5148	27252	6166	9013	9015	9014	51160	57698	2170	7132	9530	8439	10002	22926	7528	7775	80021	327	4048	57336	10209	5921	309	394	55763	55196	81035	196403	9781	9246	7332	81603	51272	6811	9527	9554	26354	7013	80351	5573	11216	5613	8852	11196	1642	8451	23038	55070	5451	6621	6657	6618	10640	51552	53916	4938	26150	11277	51669	5826	10207	9112	8886	4140	25926	56311	9512	29110	9641	1654	9755	4217	9064	4739	5290	8412	3697	4804	4914	57498	79090	25788	51157	8445	8454	9978	9820	9040	80204	55832	6133	6188	4338	10243	23229	8655	4644	27040	5588	6850	7409	6452	5618	4172	4173	1029	4171	4176	8317	55388	4174	10926	6749	318	4175	990	4259	2239	892	6418	3003	328	55723	11011	8208	8353	1163	6502	1028	1843	27316	10179	10656	202559	57787	91746	1153	80742	5935	9540	306	403	4287	54828	84986	2159	3006	4259	5564	6804	6529	60370	4956	65110	10581	55037	79444	1478	26206	22890	9248	10818	2260	3069	4292	27030	5378	9877	6769	51531	9841	53335	28999	978	9796	131408	5093	79171	22913	10451	7294	2533	3937	9260	682	1576	79139	267	51009	5930	81554	830	1832	5581	9448	7442	27436	379	10397	79003	1062	701	51497	26140	7469	57144	51185	8409	10363	5746	1018	1869	4692	415	91754	9351	58155	4809	8241	54039	1397	5833	79831	10190	8462	11117	3904	58526	56911	10551	54830	2169	53340	9465	10687	8940	26051	55755	4747	8988	4055	8740	60626	5739	23404	54512	22894	1797	23016	5394	23279	5393	6499	1154	2057	2056	8835	5313	566	2063	7026	9325	6777	6776	5771	3716	3718	3575	51776	26112	10519	10769	5591	64421	10507	390	5364	27289	22890	4799	1663	5217	2323	26018	2066	3084	9542	3308	54541	6647	9973	8569	1977	1979	8672	151230	54987	301	6282	55272	9404	23037	54741	79586	9650	55795	5709	7979	10278	83942	9631	79637	253980	8452	83759	4141	9647	2305	9669	80032	10476	5763	10301	55207	5826	200734	8940	5585	4082	8427	55201	6789	60485	9770	9522	901	11338	22827	22889	79020	1428	6897	5720	481	5721	7694	5909	1316	55937	54802	79047	5464	55669	64135	9927	6626	6627	10053	10618	1173	23223	2580	51566	1211	1213	9026	1212	3092	6929	3397	9421	8359	6046	387893	2060	22905	3815	100124696	200734	4254	26108	607	2104	2101	190	10682	23279	10112	23299	5870	23637	1740	9419	1741	19	102	558	2621	10461	29760	9402	973	9124	55750	8723	9489	2313	2623	30851	23143	92170	2189	7517	675	7516	5889	5783	355	356	8740	10013	10549	22933	11337	51660	2566	9489	3791	2321	7422	2324	7424	8829	5315	5427	79025	978	23051	51701	432	433	4600	79140	10576	22948	5516	5531	10575	10694	6950	908	6612	5905	10208	7846	10440	3792	7504	7314	7345	7347	57645	29082	51760	27183	91445	78992	10550	84272	27258	1207	6634	10900	29088	81669	4103	7381	4104	7975	60468	4097	4780	9935	4778	4779	9603	571	5434	55033	6861	55734	7752	2257	1635	10538	1050	1054	11016	1386	1649	9586	3725	2353	2355	7975	8061	60468	4097	2354	3726	3727	9935	571	467	468	2896	1746	7447	4802	22850	55658	25793	9491	23512	8726	2273	2145	25836	1627	84107	2512	7786	5996	91647	9209	10807	80153	1656	55802	167227	4851	3955	4242	1831	79173	55166	5873	54843	2026	27190	374291	6483	2054	8773	10590	6194	6198	5163	55607	26060	5928	9219	23741	5931	3621	8819	5926	57096	4113	56929	6103	3219	10745	6665	6874	6872	6873	8148	10392	64127	8767	834	8772	9191	843	841	355	8717	8837	8743	8795	8793	11116	4250	7408	54518	10133	64786	10142	2239	6757	22954	79810	79745	7356	4654	6929	3399	3397	3475	4100	54471	6404	6401	2735	4799	6279	64284	22984	6280	79090	10534	10576	27095	2018	4990	25865	6238	5671	1407	868	10625	4060	7862	861	2000	54544	8601	25945	2781	11021	3420	8443	874	79728	5888	7517	675	10635	5152	8270	3172	4878	5629	4311	5780	7163	10053	2580	8312	4041	79930	1445	5803	6004	1500	10009	79754	1759	274	1431	4191	7453	80852	8500	8600	4982	6305	3839	9188	3846	22913	6687	9781	7336	9097	10469	369	285527	9456	9454	79098	11200	80198	1263	995	1000	26191	5778	5801	10015	10268	51729	55322	10094	1071	4048	63978	375056	10460	79058	2071	2068	2968	404672	51616	10629	89870	3104	55629	51031	64786	57658	1412	51015	3695	3676	8174	3682	145781	27089	4649	51751	53904	10542	51566	138046	3183	5257	54976	5989	5990	10868	56998	8896	10263	29896	10944	8720	54815	53615	8932	9219	2874	3925	56911	9020	1326	79155	29994	79169	3572	3977	3590	3976	8835	2688	5618	5617	8888	56943	83638	4841	6285	92856	11329	7297	23532	5724	23111	83737	2315	8239	6004	186	2771	2773	4543	8490	5430	5434	5432	5433	26512	5439	5431	5436	5437	5438	26015	9587	4085	6868	7436	7804	5649	10645	8536	814	1022	2071	2965	2068	2073	2968	404672	6804	6338	4734	23327	6337	23647	381	382	221981	79745	54967	10652	51272	3313	9527	4615	11213	7100	9209	23404	8570	9656	9025	1850	993	1022	2071	2965	4331	404672	902	80129	11186	53343	55201	10101	23371	5317	10127	1196	1198	9640	9747	4869	10360	1351	2139	3275	10193	140459	9455	1018	1020	10763	50813	10920	51138	8533	9318	2873	5587	5583	79088	29761	65258	4736	26575	4184	10291	10915	10946	55692	7988	51171	4350	51455	5980	8754	10401	55049	4286	51176	23321	140885	80131	961	10481	3227	30009	3662	10482	29107	8021	9351	5420	6736	23082	4899	57125	9905	174	54874	29947	1786	1789	1788	6311	8031	23424	3420	25976	27304	63893	4162	6136	6733	8233	7746	22823	1396	9737	4985	11137	4800	3200	64895	5606	8550	6137	5321	7812	57333	3985	6093	390	5364	3909	79939	57192	5981	5985	5982	5984	5884	5983	7041	2903	1740	2185	29882	7353	55666	9362	51759	5600	661	7184	338	4547	799	2551	23424	2289	6794	51719	23011	27342	9984	6789	6788	83937	60485	9770	5629	5467	9588	6472	51074	3615	56616	27429	330	23648	8861	4010	26468	9355	5708	5716	5700	5701	5711	23705	5687	80774	81790	151230	55816	56935	665	10611	7791	51224	81576	7718	54937	10084	10907	1212	5957	10093	55819	81873	26140	6326	10107	64927	80347	10096	10458	29948	90011	64398	154796	54622	6835	8703	11052	54826	10460	10495	3800	3915	780	1068	1069	1070	23265	79882	27339	26287	3235	9214	11092	22929	55038	79158	5862	54900	27338	10899	23534	3673	1295	1296	6778	55628	2016	3206	8626	6617	23136	22995	23025	56950	27252	3336	2634	64430	2203	1978	4597	6880	6874	8464	6872	6883	6877	3958	9360	1602	60490	1793	9844	3895	391	162427	26469	26228	55914	1832	27129	26353	3316	3845	5900	8036	22808	1463	3897	23022	9479	3831	4296	51207	4000	6769	51531	83942	7048	1493	940	10233	941	942	222255	23331	54978	23478	79078	9852	57820	5176	5110	22934	727800	25913	7014	26277	64858	9451	3309	7038	5481	291	3326	55664	10750	6737	10274	10735	23047	23063	23244	5885	9126	8243	3397	5710	5714	5719	51157	29780	9459	6923	10733	8065	6921	6924	5934	1874	1875	890	10219	23484	79872	999	148022	64343	7098	6509	6510	65080	9310	5297	10112	9457	5870	4300	22936	3899	8178	55663	387032	55888	54925	9753	10252	22864	1401	29926	29925	685	1508	1476	8530	8877	2782	2785	2788	51205	23152	29072	79090	10534	10576	57019	27158	10419	29789	79084	1207	639	65110	65109	22794	23049	4116	9775	9939	53944	80304	23608	1455	154661	23473	327	28965	51076	80021	55191	10495	54904	9278	10556	11102	4857	832	58513	2787	6999	8813	58157	56891	7143	23149	51379	10616	27338	23534	7326	7469	9368	1182	4986	9498	51213	1111	63967	9874	79960	23176	55702	5414	5063	8900	51053	79885	81620	4175	55968	26017	3991	6727	50619	56478	114327	5602	80184	6197	6611	522	56033	58529	2318	6444	6445	915	6955	916	917	9826	23654	390	5364	1936	7407	962	23645	5501	5500	8894	8890	8893	1983	23039	2580	8615	54107	8467	9031	51773	55690	5045	8728	1756	7402	1837	5239	6641	9905	4354	23549	6788	26206	6631	29781	1719	3329	2232	2272	1743	79080	9853	6734	6820	27284	6817	98	6642	23048	6643	10211	10580	7414	1312	9516	56159	55195	27230	51368	64102	204851	2752	9994	57596	3983	2804	4694	6515	858	284	7010	51378	5577	53340	8165	9465	140461	65982	54880	10898	81608	22861	317	10017	842	838	9742	11214	5903	51742	1965	27102	5612	9451	11235	55286	3434	3646	10360	7490	84107	6236	4833	58497	567	909	910	912	10379	10620	10073	23285	10313	10423	346157	55012	2997	2992	8908	10155	5077	6663	7556	11335	23269	54904	51043	26751	92856	51361	8636	10236	2193	54987	55611	301	6282	10755	3655	153	1814	10024	22919	22924	10982	55118	10294	114034	10497	57799	11284	51193	3980	5423	7515	3431	28986	7746	26009	7988	10495	55068	7327	79760	118	6708	10529	89	81	1158	7385	7384	5147	27289	3796	85294	57188	969	10093	10096	10109	2017	2241	7518	79886	3981	79840	28990	283	537	6050	11184	9479	3831	4296	112950	5195	6347	6354	1238	4322	729230	90861	1271	23529	788	5706	51700	5716	5702	5715	2060	29924	161	9185	8087	2332	26747	3002	10728	9049	6741	840	146	6640	1756	1837	6329	25780	2596	4082	10468	4232	79174	7040	2022	7048	7049	7042	633	94	9627	189	1725	22846	5794	5874	8665	8667	10456	10480	51678	7064	1827	5530	10231	79184	51720	9577	5775	546	23140	5911	51735	7108	9136	4068	51744	57823	10492	56341	339	5216	8976	7456	2054	6812	6813	6809	23683	8893	2931	23678	10768	5493	2125	5715	79728	6117	5888	7486	10635	5893	11146	2280	6263	29763	29124	23607	4868	55243	7827	7182	10211	10580	57556	8491	3174	10456	9588	8527	3670	8022	407	6039	7158	3428	10213	29890	5713	5716	5704	5719	9861	506	498	7450	5607	4215	11093	23534	3930	6732	79745	9832	23332	51343	891	5727	1103	5132	815	2305	55294	898	1678	26517	997	10016	553115	311	10793	5874	4644	79083	4605	5934	1874	51517	6769	5715	51531	1397	5833	481	135	1813	11201	51455	5429	11266	114785	1983	26036	55038	58473	5910	26128	79156	5995	10617	27243	27183	9525	56647	8341	6150	832	10944	6185	10289	10475	23270	3306	2239	4241	23001	10567	29907	79038	57556	50618	8491	54915	29108	114548	10325	64121	10670	8048	171392	23760	9371	818	2890	51475	10460	79058	9540	7786	5996	11275	4059	11194	1298	6189	55741	23062	8906	9685	91137	51001	7284	7076	6868	4314	4313	7078	3454	6773	3455	3456	3467	1356	5340	2150	4316	11065	10336	54880	10969	22941	22859	50944	81858	6752	3146	5327	5274	6191	311	6357	7319	55224	80279	51506	58477	1410	65003	7005	4625	7003	23648	63926	4010	7769	5792	3643	8660	2888	634	1602	2257	79169	9604	11180	5774	4216	7175	4616	6665	9899	10801	23157	4735	151011	989	1739	2890	3738	3741	10773	54810	8573	50848	6383	10716	6839	861	2000	2668	2674	2675	4902	60626	2202	1911	51460	52	5329	53353	6835	27020	1981	4686	22916	308	8665	8667	8661	8662	8669	79109	6009	55615	7277	4071	6136	54556	10467	10856	10847	64431	55257	8295	8607	6944	8089	86	3486	3479	3483	3490	8038	1613	5074	22800	3960	22888	7332	6143	25820	3073	3074	23326	56943	4157	5443	4161	29107	55916	56000	23049	9894	5308	7706	4212	9326	2625	5915	55806	3608	3609	7678	8419	10134	9721	2947	2949	3840	27430	9373	3479	3484	3487	3489	3481	3485	79589	9246	7517	7516	5889	6405	80723	7136	6096	7140	57787	79803	5291	9933	23049	9894	545	10018	4170	598	578	27113	596	597	599	581	637	638	8739	83638	7458	23765	1802	3605	84818	90133	2001	2487	6210	26298	10075	4170	8239	9891	55072	84525	8970	10124	3846	5073	10904	8631	399665	51660	23224	70	10210	51465	6304	9246	9867	10262	2444	10817	10818	2260	2247	58525	22980	6204	79139	7375	9129	9128	9733	56257	7514	4261	8021	5902	27287	7089	54857	8209	4686	9810	55198	57403	5878	10605	26986	23708	22920	2053	27018	56259	28986	64112	9113	9984	11183	64219	5083	4651	8399	22925	66036	55613	9107	10714	5424	5425	57804	79734	26088	377	27236	116	117	835	23157	23558	3216	3148	5316	9338	28996	3159	1390	57126	7071	23246	23481	79930	1796	6504	162427	26228	6655	3265	23179	4258	576	11011	3020	7290	8368	5602	6416	23162	1439	3562	3568	3567	5310	1729	5311	4107	1509	5267	3827	3816	1605	3908	5913	161	273	5533	710	716	717	4253	9462	25873	6142	4192	5125	26575	8975	51168	5934	5245	1874	1875	25855	23741	8819	5926	835	129880	8738	55198	51776	2242	5074	9610	22800	3960	8805	5629	3662	4306	6261	79849	779	5612	9793	5799	6867	11178	2980	2984	5685	5683	5687	5688	80774	81790	7168	7169	7171	3840	9373	10612	7327	83759	3842	10892	29775	8915	2923	338	811	3675	3561	3558	3559	3560	3600	3601	4615	3665	3663	7100	9209	11151	2098	7568	3836	57379	57396	59286	5826	8682	55229	2444	663	7348	7436	4043	5496	6653	10746	5609	10114	8554	2063	7026	4152	286	84033	4607	7273	4908	4916	4915	627	30849	9711	5289	7405	8678	1959	54	10594	5529	5525	5519	5526	5527	5866	23314	11157	27258	23658	51690	57819	1207	6633	6634	6635	6636	79833	6863	6866	6865	6870	26073	29896	1381	8991	10938	9342	6843	924	9882	10137	10725	1495	1001	1003	50616	58985	79735	1032	4929	6510	8851	22894	51654	6863	6865	2162	2165	2266	3684	29959	26150	11277	51669	1737	5164	5165	5160	5166	10287	150	2775	2781	23479	3251	28996	3159	1039	55957	112869	56904	65264	2987	55656	60529	3232	6657	2901	2900	4291	6688	3659	4204	3394	29062	9482	58509	7940	51322	80342	55521	30000	9623	5293	1356	5340	6678	4316	11130	57405	79003	57082	79980	4507	8906	26060	5928	54815	53615	8932	9219	1108	5931	26135	54850	81533	5349	1123	51409	6189	55741	10902	11339	57573	54785	4026	51374	5991	3148	5316	9878	64778	6911	58498	2889	3055	55750	8723	5983	529	5686	10570	1808	1809	7319	7320	23352	23304	10533	64422	9140	10481	60529	2002	3232	2016	2034	54583	9915	406	1435	1436	8651	7153	1660	26993	6419	3703	81618	10906	55768	1491	22976	4297	30827	5929	4221	8085	9070	23067	80335	9739	6339	653361	1535	1536	4688	4689	1622	5887	8508	7867	3507	6611	7441	6945	10608	22877	51085	2903	2902	821	4323	7077	4313	64386	7079	26353	1760	3316	4659	79177	51100	7165	64398	4355	8825	5290	4893	6224	8036	51196	9141	1959	54	10541	10762	3836	3841	2495	4134	80237	9970	2030	8859	23532	8287	6745	80010	7082	2697	5598	208	4515	9623	213	2217	2494	10295	2770	10636	5999	5552	23352	84722	22913	284403	22983	51295	140545	24138	9361	1995	2639	348	7001	6468	23411	1620	2309	84444	221472	59343	9972	5149	240	23406	1387	2737	3175	326	2551	23424	6629	5089	11258	55625	64754	11067	3880	3854	3849	23368	64081	55286	1975	8661	3646	3105	10288	3812	7392	3835	9975	9572	9104	54941	7332	6143	25820	8773	27242	9782	332	3619	55143	9212	5110	335	3931	5360	63967	3364	5810	5883	5884	9693	3798	9448	55083	5090	51438	54765	6756	10411	5906	51735	9771	55884	6184	8193	1558	7204	642	650	25928	655	6926	767	23288	805	808	779	23125	10787	23191	26999	8936	27301	29911	55554	10087	81569	1455	154661	64783	89797	10213	29890	54880	604	81853	5709	7979	51380	7694	5909	22954	79810	7356	22895	4218	5864	22927	4904	5813	708	10483	133619	11137	3200	54708	28985	8562	10498	2900	79873	65220	8436	10606	23061	79152	10613	729	717	727	10519	10769	1263	22983	51295	11140	140545	3337	24138	1558	9361	5886	1995	2	2639	348	7001	10857	2823	51142	11277	29127	1894	9212	9493	55512	8894	9842	29883	51435	7832	9144	11040	6144	1122	5868	11311	112399	203068	29781	4318	6372	3934	1316	55937	56902	2950	80007	2317	51177	3430	9846	29760	9402	100271849	23523	5532	6146	1434	5536	80021	10156	90861	5016	788	1401	3075	3426	325	718	3949	26119	79991	3002	1676	1677	6741	1808	1809	8650	1819	51389	4733	55854	7025	744	5048	10726	10541	1994	3841	26993	4000	4001	7112	839	1528	54205	23287	5108	23392	585	2067	2072	4478	3956	6693	4179	55707	4641	7278	2653	10957	213	2494	10295	3817	5104	5269	3818	64284	22899	79096	8934	53944	23286	9131	23345	8658	9467	5345	7052	5644	5333	5584	23433	84612	56288	3993	50855	80149	51438	6756	28971	443	5373	10346	26009	2623	6879	7988	5450	4664	6580	7849	51090	7851	54860	4627	4607	10398	4691	6741	11063	10768	5715	58155	8241	5725	54039	58478	6232	4141	3553	3552	3554	7850	3556	3557	3561	3565	3566	3597	3596	7099	23643	140885	8996	55224	961	23764	23787	5660	9620	6708	286	6710	84033	4622	6275	4856	57132	27183	4925	8856	5119	5004	5054	27300	56267	5864	5877	64581	56935	664	665	8834	652	650	657	659	654	6616	6844	6855	7257	7247	5898	5337	857	858	50852	919	259197	55209	2257	23039	8021	8705	10083	4647	54386	25913	65057	7014	26277	64858	7766	10200	51678	7064	55041	84107	978	79803	55644	54902	9933	51150	7694	5909	10556	11102	832	10298	54815	5881	397	148066	7327	26001	64844	4194	11126	23473	11137	4800	64895	10621	8899	10526	23112	23405	26523	79901	6810	6814	79760	26098	118	11034	25913	65057	26277	1081	7252	55274	23061	10928	253461	1235	6364	112399	29781	55810	55503	5152	8270	4738	9040	10939	5880	1535	1536	4688	10857	79682	57731	4720	11221	54918	23400	7416	51213	1196	6733	8233	50509	1289	7057	948	1316	1952	55937	2618	3630	3416	4303	2810	51307	8534	4928	3842	7175	8480	6927	9149	14	55216	9015	5863	3265	23179	4920	10664	9202	6626	3191	5093	9444	5094	5725	57060	79930	5829	1445	2268	5803	7277	6136	4673	537	79187	402	23568	79718	8826	9260	682	1540	23586	8727	6016	64919	3475	1601	4646	805	4130	2569	4131	164	1174	8905	9925	23075	23338	23186	8290	2199	4811	2200	7027	1875	1876	23429	60673	9706	9821	8408	196	405	9049	6493	1967	8892	8893	2036	3708	7222	3710	9478	2058	3376	8446	2244	3817	5345	2147	2243	5104	2266	3306	3303	23640	57556	50618	8871	54915	3737	2115	7881	819	51377	11047	5705	5707	5713	80227	5716	5700	5701	5704	9861	5612	51072	6867	7327	81847	3670	9079	7021	8334	4782	23174	60561	65117	8570	3178	6144	5073	28965	80021	8794	8349	9448	79718	3108	3109	3122	3155	51338	3231	3235	7538	81853	3241	83988	7097	7096	929	3929	7133	4049	4050	9540	4666	5996	3491	3685	3694	392	389	55777	3960	25801	3936	6717	5143	5861	4189	23539	55312	6624	26056	54521	8766	80223	30001	5034	56605	7328	51127	6049	56906	5593	5805	55777	3960	6648	10014	11331	8841	2874	6907	8536	860	10421	10713	914	965	55361	928	967	975	10006	55740	10096	10020	84705	57097	58516	55679	10324	25898	10126	1390	9457	9630	4074	602	9367	22797	7030	27247	1298	65080	9310	5297	10278	26578	83942	9631	54997	1781	6990	55297	1280	3674	10477	55125	64777	10486	11034	71	10514	4602	27044	3984	11034	8476	25897	6647	9973	4659	9475	56901	81890	81688	8416	6613	8642	163	4201	79132	11073	22894	7709	11144	79734	11235	55286	6622	11315	9627	2861	5071	1230	6359	6360	6368	1803	6352	1232	1233	6367	3073	23326	56943	4736	26575	56946	5592	9726	10436	24142	3096	6677	1298	57418	51222	1820	9341	2054	6813	8773	6809	3516	9794	27044	4855	4155	3122	5354	1511	183	5547	59272	8078	221472	28	65983	2043	1943	1945	1949	2047	2042	1948	2050	1973	1982	27250	9890	4118	2012	5376	55139	80023	760	4211	3207	3239	79735	2091	6510	80152	23761	54505	6620	2120	4520	4661	6827	2222	308	10483	133619	9871	3200	2244	2147	2243	5104	5328	2266	5055	2175	2176	2178	2188	2189	7156	80233	91442	80010	226	230	2820	22827	29115	51686	51582	22841	57111	26056	9727	8766	2290	8928	5063	9133	51053	79048	9098	7347	3678	11188	928	975	2353	2791	3718	238	3575	3561	3574	60490	706	3077	7037	2532	2919	3576	5196	25816	2621	10461	7301	26580	27065	283	537	6050	6035	7448	5004	5054	4318	2919	3576	6372	6374	5862	3382	3077	7036	7037	7089	4488	6890	6891	6892	4170	5366	27113	51283	64844	3196	3216	8048	9328	6943	30835	3683	3385	7087	5537	4794	1277	3673	4312	6374	90865	51135	57161	9173	4726	3757	397	399	4922	23620	4923	22985	55295	8644	11261	6549	6550	63928	439	444	9368	4771	4986	9498	5362	57214	79723	55198	8545	10235	9310	9529	177	6285	6286	6271	6273	11329	58513	6857	10278	83942	640	9631	100506658	7082	9414	65264	2987	55656	7844	3135	10859	926	10019	3932	54901	1018	1870	1871	7029	23089	8933	54951	23412	2886	3032	54900	84942	8764	8740	10307	334	5867	79931	4790	1326	79155	7128	10430	754	2804	4694	6515	10691	1158	7384	10959	10972	51014	2150	60314	221472	10324	25898	25796	84705	57097	58516	25888	90957	7753	8518	4122	55140	51548	2001	2487	6210	7389	11108	2016	3206	57050	8266	55308	6840	11332	1409	1410	1152	140462	1158	1161	2074	27089	873	1175	55127	51073	1967	8893	12	1511	3817	4018	5265	7035	5646	3570	3572	3977	3569	3976	1294	25827	29066	22820	22818	51226	4487	7089	5083	5576	11215	10566	29998	4802	22850	5606	5608	4216	4616	9344	23054	22976	30827	5929	8085	9070	23067	80335	9739	6091	23032	2817	9353	9261	240	7054	4953	4946	22994	5624	10544	2153	7056	5627	6125	55422	6835	27020	60528	4701	154	2769	9590	156	5294	6181	8427	23473	7411	5203	4848	23019	4849	57472	9337	1642	8451	55070	1642	8451	55070	51514	8451	9978	1643	8450	8453	387893	55832	6495	2138	2139	9905	7726	174	11313	1736	6745	1739	3761	3768	8573	64130	55327	3073	23256	23326	56943	10742	5479	1806	56925	51200	84705	5211	57097	58516	1831	51440	54970	9270	889	5603	1938	1969	1945	2045	1946	2042	6503	5049	10746	9047	5607	6721	1958	8671	5290	259	3697	10049	1161	2074	27089	7507	7011	7015	23293	3912	5523	9905	174	6230	56647	9349	8341	6150	11069	89927	9699	60496	2194	5783	8572	2207	51206	2212	2263	2252	2253	2271	5292	58533	4807	23163	377	27236	4074	28964	23513	8874	9815	8499	23586	8727	23753	55293	3860	8687	3849	3851	54819	2035	51460	26289	64710	79034	7358	2848	9217	9885	27095	51693	5899	140462	1158	27130	55662	3949	26119	29116	23649	5422	7511	9704	7164	7163	64582	51191	115123	23216	10288	3106	50649	3135	3133	3824	3823	3768	8573	320	774	55327	347	9218	786	3624	10272	91	3625	93	3710	3709	7220	7223	7224	9252	4091	63893	4162	6201	23480	4283	6440	10126	1390	9457	466	80176	57787	79803	7283	9933	10219	23484	4481	4818	10742	5276	7429	58	1773	5365	22903	9806	10617	27243	8027	5604	5894	673	23162	5605	1232	6356	7167	51601	221823	5631	5634	5635	9238	7163	10107	7707	22918	3827	3818	3816	54978	53407	51617	54985	871	83461	10106	58190	22872	6396	10592	23397	822	9918	11178	2980	2984	10120	1107	3607	7837	10140	29883	51435	9144	10200	23517	51678	7064	10228	8674	9342	9570	924	10244	5447	10248	9181	10260	8970	10992	10291	10915	10946	55692	23451	8175	10282	23786	10284	54977	79635	60561	23309	1831	8379	1038	51364	55655	64780	10801	58478	10466	25839	22796	29058	6158	51090	60343	10541	54860	9221	409	382	408	6949	5025	9044	1058	3703	81618	55160	6326	8416	3717	3595	4352	10672	23365	2768	11214	23495	608	819	10762	23633	10808	9026	1212	1459	3092	10316	10874	23421	10240	10956	3692	23	54969	5152	8270	1106	23310	56992	162427	26228	7105	53407	51617	54985	93974	5290	3697	10049	11117	3904	11178	27336	2980	2984	6613	1124	8642	11250	25	8402	1314	9276	6900	1463	3897	4684	138046	5257	54976	7045	1278	50509	1289	4853	4854	182	3358	8777	59339	3133	3824	5376	1411	1414	1417	57003	2872	6130	1437	1439	3562	1447	4802	22850	10672	9138	2149	6915	26018	3978	3628	9397	307	23569	6609	1482	2626	6910	23414	3375	5122	5126	51382	79095	80184	7554	4237	2200	2201	23650	1761	6474	3739	3737	7881	819	54107	11177	8467	51773	23152	55835	79078	191	91369	3164	3181	51031	81539	55848	117246	54407	6234	85294	57188	2066	23294	3084	9542	4233	3636	390	5364	1103	5132	815	197	207	10243	8655	4644	59307	7099	23643	55324	7802	4338	8479	208	4515	9623	677	10213	5718	5713	80227	5716	9861	58513	6284	6857	29108	64127	22861	4210	834	838	22906	55288	89941	23168	54623	9646	22937	80124	3638	51042	26278	25	2954	4086	3224	27314	6904	28955	402	23568	5694	5692	5683	5686	5695	9111	8796	11147	7010	285	51378	2882	439	444	79084	23532	9150	7332	6143	25820	10206	3115	51109	351	323	25825	5646	10628	9590	2273	7295	9451	3309	5621	7038	3458	3459	3460	3547	57610	80746	3549	50937	3612	3613	55152	362	7305	8302	4012	80351	8658	22950	760	119	22895	5865	5864	9501	8668	3035	7135	5082	4738	23746	51616	89870	79813	10802	10484	9632	11040	6144	4714	8891	58529	8557	6820	6817	98	10519	10769	22839	5355	5507	7957	9218	786	7681	7020	5577	5576	9495	8165	9465	354	5744	5741	9693	5912	54663	26286	6331	6240	6241	146	6640	6329	7039	6774	51079	660	10607	81605	785	10607	81605	9338	8237	84033	4607	7273	825	3732	4927	930	933	9694	10328	10092	10093	10095	10097	10096	10109	57175	10121	51164	6712	65110	10581	10922	10484	7456	9632	10781	83448	7574	10277	7415	7353	55666	10421	10713	24148	10465	9128	10450	56949	57178	51024	4846	5654	624	10563	6363	10788	5879	89781	1893	473	1298	9638	6770	2661	80228	2290	9210	55813	398	55898	27338	11083	23534	81631	79137	79567	8019	80145	2806	2745	64429	1113	4751	9742	11178	54919	2980	2984	4018	5266	1277	1634	7045	1278	50509	7349	1395	10681	6000	8786	9628	1399	1953	3911	9231	4059	8570	3178	5073	57019	55644	4931	7145	1406	4901	5699	9812	23613	1893	473	4751	4163	9742	1508	1475	1514	8530	5275	23411	3090	1620	84444	1522	3846	7301	1618	22873	1630	4150	9423	4756	1630	4150	6478	9423	1642	8451	55070	1642	8451	55070	3202	3170	1655	5290	3697	10049	1725	22846	56648	5794	1762	219333	64854	57599	79915	5595	1848	1857	2040	5307	5350	487	6588	488	55340	2720	4758	5476	9061	7296	6124	5089	55625	64754	2066	56899	3084	9542	54205	2023	23287	2029	79047	2038	23673	6522	6945	4084	22877	51085	1258	5411	23524	8673	4111	55296	4879	4881	4883	4880	26959	653808	26287	9214	4681	5298	25865	23462	6238	25	64111	656	633	652	25	6792	346157	11094	57146	2572	10494	11235	55286	8428	6258	1633	9971	744	4897	259217	2647	5089	55625	64754	84164	10970	2671	9015	9014	10432	8939	9444	2742	5662	9535	1803	3627	4283	6373	2833	2912	55353	7781	5694	51371	5689	5690	5683	5693	5691	5695	5338	375	7730	51272	2891	4905	6811	8775	9527	29947	1789	1788	5327	302	6281	5274	537	3043	51714	9823	79923	23186	7764	5978	3099	4111	55296	10016	553115	311	6277	10002	1993	3229	661	3654	51135	57161	57162	9173	27436	379	6638	3884	3851	387	11113	8569	8672	7266	5321	9372	79987	6051	55681	6314	2802	4147	4601	957	7433	7432	7434	22797	8675	10791	4292	5378	5395	83990	9156	2957	2958	9519	6138	4700	475	538	540	755	5080	9670	8092	29882	996	51433	64682	4085	8881	701	991	10393	7328	152006	6049	4651	8399	79763	810	54205	23287	8497	10494	11235	55286	8428	2957	2958	9519	6138	6134	7137	7139	7134	6613	8642	10629	6880	8464	10397	9913	2151	58494	83700	56288	7074	771	65005	7265	95	4521	4651	8399	810	4298	84444	8028	10507	5364	921	971	83658	1781	6990	10203	10266	10267	796	1022	2071	2965	3192	2068	2968	404672	63943	9094	23390	4802	22850	5111	23093	9768	5871	3181	1642	8451	26133	55070	80150	5607	9578	5997	23555	10235	1048	760	211	54980	10572	939	970	608	10971	498	8496	10971	26064	498	8496	10971	55095	498	8496	5359	5031	27316	1153	1198	80742	27350	5935	6895	60436	10206	11344	396	6484	79724	2792	11180	23580	7940	1121	7879	65264	11236	2987	55656	11340	1112	54726	115817	8692	2064	4585	420	1233	6361	1237	6346	1406	4901	9812	6751	6753	6754	8890	8892	9247	9899	1407	5187	8864	1408	1454	199731	7770	8863	1454	199731	8863	79020	1428	51339	6897	1559	9545	5865	9501	1672	5871	3181	1675	629	5199	5164	1738	8050	23119	10324	25898	54910	1775	25	6314	1954	2802	6314	3714	2802	6314	375790	2802	6314	4745	2802	6314	8425	2802	1839	928	967	975	1857	2040	5788	5790	3956	6693	2064	55715	4585	420	6520	23657	8140	9056	351	9546	25825	5646	171023	8314	4086	27314	6297	83637	2204	2209	973	5284	2222	79188	308	22914	23014	23031	29883	2303	51435	9144	8535	23429	7703	23492	6015	6045	648	23139	2321	5228	7422	7423	27316	1153	1198	80742	64221	27350	5935	2339	2342	2633	388	5229	56949	26047	57178	56949	23506	57178	26039	23774	57798	10206	6391	396	6484	63893	79685	4162	26145	3660	6722	2005	57496	57591	2632	26227	5226	6314	29978	2802	8737	54476	9578	81030	29899	4926	8089	5152	7023	8270	57096	79848	4113	6103	2805	4133	5576	11215	10566	6457	28966	23558	4103	2941	2972	9678	9232	9700	3049	22937	51141	3638	3156	2108	2109	34	3488	3479	3483	3490	60676	3586	3587	3588	3592	3593	3594	51561	3606	8807	837	4323	3675	7077	7106	4313	4478	7412	6693	4179	10010	25978	3705	3737	7881	8514	819	4846	5654	624	9368	5962	4986	9498	4862	8820	4086	27314	4086	27314	4092	27107	9580	5798	5354	6645	27430	4144	6945	4335	22877	51085	51451	9513	4292	27030	55086	9877	64400	445	55839	129080	55723	11011	79711	8208	7975	60468	4097	4780	4778	4779	9603	6758	23786	4815	4852	4886	4887	51257	754	250	10026	8733	51604	5599	51741	56940	5595	5213	7071	23246	5279	54585	8438	54977	80345	5705	8668	3035	4306	5082	6097	6722	2005	57591	10263	10897	3299	5831	3301	617	858	965	996	64682	4085	8881	26271	701	991	10393	6622	2869	6010	6531	7132	9530	8396	7048	7043	712	713	8742	51330	51619	51533	9354	8854	6227	79801	23016	55585	81631	79443	79567	8019	57698	2170	8424	25780	2596	846	29922	80142	9499	55629	2494	51031	9043	11340	1112	9377	55353	7781	9445	9789	50861	10051	10592	23397	9918	10146	9908	9100	11136	28996	26003	126626	10381	9741	5764	10406	1345	60489	28978	11274	9636	5495	55092	6182	90993	79415	90993	84975	51027	329	4828	5876	11285	10562	754	5764	10927	1345	60489	10928	1235	6364	26060	5928	9219	5931	3621	8819	5926	64708	9111	11147	11079	6457	23493	5359	5031	1406	4901	9812	84516	51266	81628	10588	9094	11068	10617	79643	27229	79991	9217	9885	310	1059	51380	5300	1302	1760	1385	23373	1406	4901	9812	9948	6499	65264	2987	55656	1527	2059	9712	23468	79003	25936	4212	5087	3211	5764	1345	1687	60489	176	4317	185	5149	23406	10336	54880	2047	1947	1948	2050	11284	3980	5423	7515	7174	2064	4585	420	2064	4585	6830	420	10055	7341	7155	10270	5576	11215	10566	10623	1272	7143	9329	211	54980	64781	211	54980	6505	754	2157	2811	7450	11093	2152	2155	6293	57215	79874	55165	27434	55200	55696	9094	22902	2304	4092	27107	9580	23268	55114	55909	55763	81035	23468	79003	23394	25936	23466	3231	3235	23616	9322	94134	23660	7544	23786	79089	9111	11147	11340	1112	2483	25	29	25	5027	25	9054	9372	4817	6051	55681	55603	112398	5654	9496	26146	55691	9892	25980	55837	2702	5997	23555	63904	55763	54520	81035	1579	23533	6390	9509	2762	8438	3760	3762	3763	3765	2782	2785	2786	2784	80153	55802	167227	23644	84934	5764	1345	2819	60489	2847	55012	64425	51082	9533	7026	9324	9325	7068	1579	23533	2920	9509	3835	64219	2936	9572	9001	29997	7259	54555	5873	23086	338	4547	799	9601	53407	341	51617	54985	3611	29780	4285	7692	10381	3642	9741	23421	10240	3692	23	54969	7466	387	11113	387	11113	4068	4063	57823	408	6949	4086	27314	4111	55296	79072	4261	5993	8625	5994	4323	7077	4313	7079	6382	51266	463	53407	51617	4695	54985	475	538	540	9453	5359	4967	5031	9001	7259	54555	51341	378708	5156	5155	5154	56034	5189	5190	9779	55737	5595	5207	9550	529	534	7422	8829	5361	10371	1528	1727	54205	51193	54840	64061	9857	2064	4585	420	55	7327	550	80896	8438	5764	1345	55186	60489	55661	7296	8161	9581	23499	23129	9379	5879	89781	5764	1345	60489	8195	7071	23246	9045	6457	6165	6291	79139	267	51009	6400	6404	6401	6403	64581	754	55922	8575	64393	5442	7019	83637	79642	11274	9636	5495	7529	9497	7529	55103	9497	51282	54925	54925	7586	7727	26994	8924	10062	54929	79364	10899	10066	9925	23075	1025	10217	51574	9204	90993	10447	1053	171017	6909	10643	26003	10935	126626	11007	54149	11140	54862	63934	23710	113146	115201	57147	1198	57035	3217	4939	1803	6352	1232	6356	1234	1385	23373	7584	1387	2737	3175	8521	1392	1394	7349	1499	10076	83439	1734	23032	54606	10211	10580	57556	2319	181	4159	5443	4062	7296	5934	1874	3399	10060	3764	6833	1956	10067	83442	2247	9672	9982	2295	25	23228	4897	8161	9581	4111	55296	1119	9873	6450	25	10021	25	26052	25	2971	25	6581	25	987	10188	55846	2592	2641	2740	4224	4225	64400	55839	129080	2773	440193	6001	2773	4924	6001	8687	11314	78998	27040	10750	6452	6461	80317	6832	2890	9456	2897	79098	190	5468	26137	547	5504	5501	5500	9400	9788	501	8314	26057	3320	10598	354	5744	6406	3640	6019	6303	6591	56159	9547	3751	30819	30820	3766	3773	3772	378	9727	381	9230	8687	3889	11314	78998	25913	65057	26277	3996	4077	4086	10113	27314	5359	5031	8161	9581	5359	7355	5031	23048	8153	6643	5913	4593	4790	4791	4794	602	9367	150	2775	4985	4988	5111	7374	9768	5359	5031	2959	2960	2961	2962	2963	5439	26015	65123	8314	55252	64400	55839	129080	91949	51105	57573	79092	1119	9873	6450	6314	2802	51232	1802	3605	84818	1119	9873	6450	6731	6874	6872	6883	6877	6882	51566	896	731	735	966	7328	6049	54546	7328	6049	7328	6049	9148	7529	26031	9497	7529	51599	9497	7529	85377	9497	9400	501	11325	10016	22872	23593	6396	10362	10579	3191	5094	11199	80153	55802	167227	23644	5565	1610	28999	5837	23157	4735	151011	1783	2039	10544	1812	1945	2044	2045	4790	4791	1997	4794	602	55215	7398	57599	55740	10881	26136	27095	22976	29107	79447	6948	51107	55851	23385	83464	2693	4852	4887	10613	27076	6004	150	2775	2779	3227	30009	3270	444	845	3431	4674	865	864	3454	6773	3440	3455	3467	3597	3596	3598	10481	5629	3662	51513	4928	3842	7175	84220	3958	3959	94025	4692	415	51004	91304	4297	10450	56949	55617	51280	124801	60685	79369	53340	140465	9465	5430	6917	5435	7625	5531	151987	261726	10906	55768	10018	7416	4170	578	597	599	581	7417	10002	3206	6617	661	7421	8443	9031	10497	8448	8452	25841	79698	64689	8540	9805	9439	23038	22887	23369	961	1285	6005	Outcome
100	-0.395523101	-0.357563807	0.235431681	-0.508295431	-0.349572483	-0.4779352	-0.449940301	-0.848354676	-0.072767887	-0.522760886	0.03372826	0.021535013	0.019885316	-0.966276541	1.171686941	0.041509654	-0.961379871	0.330537795	-0.492852051	-0.639000048	1.698160395	0.069312754	-0.43443239	0.705646976	-0.062514883	0.41496598	-0.490399748	-1.008729512	-1.038934098	0.513205582	-0.149622697	0.520132768	0.115881477	0.258035153	0.79546671	-1.154372661	-0.199656507	0.498514473	-0.159729177	-0.131024714	0.092947086	0.066500605	-0.856330024	-0.76067252	-0.751761459	-1.37465577	-1.263363304	-0.333996197	-1.278487948	0.310429234	-0.745092891	0.344512447	0.286746487	-0.708053416	0.377599904	0.656919319	-0.35812175	-0.130231823	0.133567265	0.356818968	0.487649607	0.115179002	0.380012769	2.070474085	1.144744768	-0.504343896	-0.367122971	-0.633701554	0.312384644	0.33723474	0.520132768	-0.236802924	0.129884079	-0.957326597	0.264380016	-0.08593137	-0.828580373	0.196574259	0.573633955	-0.780722314	1.727910193	0.351616024	-0.569566014	0.265459896	0.545302083	0.372420221	-0.970549254	-0.541638974	-0.908415657	-0.126158658	-0.196318134	-0.344264155	-0.129870133	-1.553175147	-0.630372323	0.227201254	-0.247451531	-0.764687085	0.064342388	0.224225405	-0.048437362	-0.126326777	-0.664734296	0.012312127	0.027335078	-1.552796667	-0.349139354	-0.725229485	-0.845139826	0.506793901	-0.452468729	0.244659502	-0.91530679	0.439060503	1.30812609	0.70621379	0.854096529	-0.344955995	-1.238365411	0.004154873	0.121265401	-0.645736194	-0.759500039	-0.964715125	-0.72168933	0.3911439	-0.546271663	-0.228767273	-0.776415562	-0.193498314	0.243730195	-0.064365161	0.194774518	0.681169238	-0.730617824	-0.438015802	0.413476183	0.215162927	0.127963324	0.017055445	-0.20164937	-0.078533007	0.281201784	0.555627729	-0.76067252	-0.930160757	-0.494498578	0.264380016	0.240755696	-0.091699262	-0.570898047	-0.59559613	0.015157078	0.327127686	-0.453909951	-1.521244228	-1.156680477	-0.062143418	0.109288293	-0.093188242	-0.881922703	0.084191392	-0.918603084	0.436423325	0.053159099	0.21791933	-0.840139714	0.633546201	-0.723828392	0.672290056	-0.593733477	-0.070238801	0.070321984	0.084285735	-0.470622913	-0.080435885	0.235898339	0.171716366	2.349153493	0.981037207	0.518091784	0.901358339	0.145259751	-0.547610121	-1.111457196	-0.213519666	-0.394650214	-0.457985053	-0.336587526	0.007284015	0.036697398	0.293110416	0.48303361	0.903110314	-0.243252508	0.080967747	-0.20950299	0.315174948	0.203250785	0.455060913	-0.436977004	-0.423814762	-0.699277188	-0.905333877	-0.98012483	0.440748342	-0.021119173	0.027583699	-0.729102349	0.323860687	0.250665434	0.124225253	-0.142342171	-0.571439152	-0.964406965	-0.147582515	0.052626051	0.291144953	-0.606486006	0.271492523	-0.152381656	0.595719802	0.298867797	-0.203491032	0.462899939	-0.124256908	-1.032766835	0.024131543	0.380313353	-0.095919252	1.454611935	-0.803736778	-0.415061731	-0.036108668	0.058418412	0.533040502	0.592811791	0.241573585	-0.609497789	-0.223706774	-0.70217953	0.024778056	0.127549126	-0.1456763	0.420544175	-0.606693742	-0.085467773	-0.72624739	0.30821727	0.612756485	-0.453271835	-1.397315665	0.122160328	0.062963596	0.519671511	-1.252322818	1.064812004	0.023865585	0.938107623	0.274204652	-0.487902739	0.602564898	0.729090784	-0.045457023	1.247237321	-1.180178859	0.058791813	0.017760509	-0.537526722	-0.051277006	0.239704666	2.066605931	-0.677798904	0.36230727	0.157957078	-0.288325212	-1.017036361	-0.447706498	0.144534368	-0.882940675	-1.50233974	-0.536230191	-0.15701039	0.054197639	-0.421576183	-0.01129601	-0.539859937	-0.341233191	0.235146676	0.243443237	0.511687981	0.000882524	-0.66560431	0.47892617	-0.214331778	0.16091985	0.19596705	-1.101991673	-1.208697346	-0.156981803	-2.053234884	0.280766761	0.671075185	0.313306767	-0.663643685	-0.391851612	-0.16913629	-1.298128219	-0.857741008	0.575608782	-0.492563814	-0.644486764	-0.821689892	-0.088274481	0.112796005	0.309176345	0.447289696	-0.510258167	-0.336323289	-0.259880229	-0.17212203	-0.155728307	0.072473121	-0.876384688	0.234892454	0.225879694	-0.524616279	0.216871536	-0.393117729	-0.033918081	0.232877207	-0.262954734	-0.333623753	0.728759613	-0.524487978	-1.730632978	-0.410569762	0.443108891	-0.177178147	0.170010311	0.597450876	0.23806093	-0.650410596	-0.423701265	-0.373567035	-1.994384923	-1.046934312	0.352838723	-0.42273683	-0.79511581	-0.344081563	-0.301168026	0.325062284	0.676778314	0.551732676	-0.140281832	0.380313353	-0.220497464	-0.536230191	0.627390605	1.150227062	1.1796177	0.972820299	-0.289712664	-0.165358963	1.904409008	-0.083220261	-0.413833524	0.072473121	0.309605067	0.322070778	-0.061913334	-0.947698214	-0.295924964	0.304686611	-0.177178147	0.661447189	0.254007353	-1.201155151	0.501805134	0.37162422	0.340146184	0.180915236	-0.002106935	0.249196742	2.066605931	0.003231567	-0.028474145	0.163327378	-0.429978654	0.609021042	-0.885730411	-1.009450724	-0.745133014	-0.495152791	-0.779250926	-0.203594789	-1.007378533	-0.207951514	-1.820899156	0.493606616	0.858088643	-0.289215818	0.33184694	0.858324779	0.21555523	0.246130383	0.597156728	-0.003238583	-0.502606287	-0.141029439	-0.611449484	-0.494691234	0.572176425	0.298090509	0.327715067	0.068021666	0.193247524	-0.547938049	-0.254686138	-0.527413717	0.38604514	-1.281542418	0.001441239	0.16091985	0.595719802	-0.321272054	-0.495326238	0.972820299	-0.289712664	1.904409008	-0.083220261	-0.413833524	0.072473121	0.309605067	0.322070778	-0.061913334	-0.947698214	-0.295924964	0.094019261	-0.177178147	0.661447189	0.101170316	0.336494192	0.254007353	0.847506426	-1.201155151	0.501805134	0.37162422	0.340146184	1.049850692	0.384713565	0.59573812	0.32018961	0.06764025	-0.333705789	0.080510733	-0.198184559	-1.202565997	-0.1026213	0.259120982	-0.727561425	0.133424062	-0.372146315	0.608174246	0.361338923	-0.639692998	0.5829401	-0.246403399	-0.921454021	0.11203464	0.235575449	-0.22012273	1.883743897	-0.348226721	-0.326556298	0.051398737	0.465778006	0.366734292	-0.86027984	-0.634001633	0.082067916	-1.569420327	-0.371601351	0.515662828	-0.76784551	0.1706048	-0.139188823	0.007461772	0.499833478	-0.63148045	-0.225463619	-0.45368234	-0.788311123	-0.606693828	-0.354324231	-0.735618447	-1.260479641	0.297540663	-1.007872635	-0.064471105	-0.132922017	-0.978253795	-0.019211759	0.030404318	-0.526304641	0.874337699	0.445008572	0.139062622	-0.346644143	0.031797989	0.200030519	0.164059717	-0.79040327	-0.411425314	-0.114496394	0.598719619	-0.794715611	0.095848028	0.168037953	0.239704666	2.066605931	-0.219021301	0.340322624	0.085742204	-0.65511539	0.174008218	-1.263363304	-0.035599676	-0.997821051	0.035603315	0.492496257	-0.155728307	-0.231047805	-0.815140071	-0.18527562	0.266497212	1.712734665	0.384069807	-0.122687794	-0.337582106	-0.181756953	0.171716366	0.729644088	-0.570898047	0.509528884	0.172264152	-0.221298865	0.549426875	-0.740869744	-0.674720154	0.196688202	-0.063381911	0.215777709	-1.686377728	0.613292518	-0.251311436	-0.076377488	0.33423753	0.44547534	0.410287622	-0.15034633	-1.202614861	-0.735618447	-0.816760467	-1.260479641	0.297540663	-1.007872635	-0.04955034	0.143746469	-0.667774235	-0.515130364	-0.779111046	-0.500929571	-0.037602342	-1.454041861	-0.78161216	0.249388914	0.310153402	-0.363982254	1.070839923	0.164040592	0.207981112	-0.892288319	0.378341174	-0.849599714	0.131302685	0.118317902	0.203271488	-0.033595898	-1.267332104	-0.054629878	-1.059625853	-1.192418148	-0.278788557	0.133845154	-0.398245327	0.04762889	0.181981269	-1.281811404	0.359354403	1.030849253	-1.143646913	0.794379259	0.119475312	-0.093106106	1.960984138	-0.175403589	-1.446436323	-0.622151226	-0.963752513	-0.418274769	-0.06193061	0.257093121	-0.007022051	-0.03375467	-0.272200059	-0.471554556	0.645344965	-0.06621006	-1.463711054	0.268180594	1.236885152	0.185315235	-0.341479321	-0.493026829	-0.905665355	-0.224811353	0.035603315	0.307934371	0.01896992	0.658952614	0.537444056	1.264424804	-0.370473412	-0.020055968	-0.004806869	0.019901549	-0.202966114	-0.63976656	0.204129212	-0.393520581	0.569520177	1.167579097	0.000675863	-0.81157581	-0.584580257	0.118317902	-0.367644418	-0.184621825	-0.499787946	-0.719734209	-0.068702251	0.485704673	0.74360454	0.402237119	-1.26571539	0.589830283	-0.006711052	-0.381501779	0.226151857	0.096062587	-0.736867577	0.030938853	-0.731291608	0.05313021	-0.855273137	0.095819806	0.01896992	-0.413338981	0.796333593	-0.370473412	0.890515808	0.418945615	-0.659701854	-0.461280875	0.080110577	-0.161320368	0.007420296	-0.037137022	0.293109482	0.004261109	0.25621061	-0.091359473	1.055699103	0.514595562	0.356818968	0.011437928	0.896611079	-1.018724008	-2.631208938	0.082740871	0.529552334	-0.908048358	-0.696822144	-1.603660796	-0.005784245	-0.807084221	0.172971787	0.119218692	-1.035177832	0.57740142	-0.812451889	-0.890640222	0.209647634	0.883656525	1.019062417	-0.277977537	-0.530330292	-0.091845491	-0.384432873	-0.136547737	-0.050506648	0.009752482	0.480257223	-0.318876711	-0.941738649	-0.049973523	-0.655742527	-0.726811605	0.536034515	0.168721605	3.42715408	0.343718191	-1.735932008	0.026322683	0.156473061	0.850392549	-0.927800008	0.106821979	-0.658967508	-0.080484699	-0.050030803	-0.075414591	-0.34953459	0.527102154	0.199403677	-0.030985604	0.703166603	-1.037484243	1.114677953	-0.114496394	0.50640317	-0.025778271	0.770299257	0.666745643	0.249196742	0.850544447	0.364470961	-0.569207891	-0.216686338	0.50319445	0.570065398	0.037007116	-0.559250534	0.475167671	0.225391724	-0.4851728	-0.225657277	0.626279723	-0.285355351	0.431670925	0.191773247	0.484109194	0.43699567	-0.960042348	-0.196238556	-0.373567035	-0.366199689	0.665313343	-0.377150962	-0.328253049	-0.881210734	-0.42273683	-0.798449587	0.446270847	-0.03445685	-0.199186352	-0.386559226	0.189692177	-0.877153118	-0.344081563	-1.114435181	0.586529072	-0.249197171	-0.422640586	-0.116333627	-0.223334103	0.493666625	-0.412146051	-1.936954588	-1.032145474	-0.07565289	-0.428481389	-0.71045646	0.055072272	0.485465528	0.79846657	-0.365747815	-0.62416233	-1.029078969	-0.414479039	0.157945496	1.807230612	-0.165769618	0.293543323	1.825282459	-0.251205052	0.37186923	-0.508270918	-0.034170496	-0.18366149	-0.285514405	0.86815317	-0.29689042	0.883315823	0.475936643	-0.860067318	-0.964350105	0.587521085	0.318606059	-1.436551131	-0.153999294	-0.075414591	-0.565187776	0.272190121	0.33893	0.287398601	0.284058656	0.219814861	0.811863903	0.274037475	0.793349651	0.657270177	0.498067152	-0.985239568	-0.286047059	0.921957623	0.819889063	-0.369026604	-0.13751483	-0.511521547	0.846631023	0.461589833	0.177944311	-0.205234425	-0.033595898	0.02564321	-0.565662897	0.116849305	-1.007872635	1.064675896	2.632750667	0.111040337	0.074886552	0.110717739	0.441828162	0.252842429	0.003459455	0.475272236	-0.052069869	-0.113618172	-0.483752103	-0.032242526	0.159865444	-0.019579639	0.927569751	1.109805848	-0.662957052	0.238593236	0.02564321	-0.007041883	0.373111122	-0.890721601	-0.351684297	1.427468652	0.462639394	-0.477441191	-0.145287945	-0.289984432	2.395929989	-0.664281993	0.163481557	0.679625368	0.657270177	0.038924531	0.374149614	0.806712928	-0.159641502	-0.578186205	-0.602221214	-0.165170712	0.01896992	-0.676488472	-0.104565128	-1.671601619	0.093098472	-0.331059947	-0.835882681	0.064094174	0.303488878	-0.69925079	0.384583616	0.573633955	0.340000502	-0.249997677	0.399008832	-0.052751745	-0.140820263	0.611606647	0.281201784	-1.117469838	0.813590341	0.315469351	-0.465736536	-0.72718856	-0.071029409	0.201269059	0.231835839	0.138321456	-0.443845541	-0.187658993	-0.273097038	-0.365747815	0.076720552	0.004537025	-0.333499132	0.256654602	-0.003904195	0.890971177	-0.311453911	-0.330220328	-0.450431013	-0.836489875	0.385111272	-0.453727093	-0.262530451	-0.244559382	0.990427405	0.396856623	0.40034029	-0.120483221	0.592811791	-0.357287626	-0.202525636	-0.210795197	0.039516399	0.118074522	-0.215621133	0.2997458	-0.18666314	0.553323727	0.285655874	-0.588585247	0.897692584	0.898359183	1.013517764	-0.657316357	-0.208194655	-0.557309007	0.369092446	-0.751272259	-0.052681267	0.359535414	0.120433328	0.379023965	0.296169671	-0.325611664	-0.169571481	-0.002410734	-0.019484742	-1.226628575	-1.406156437	-0.101230708	0.026481673	0.67650302	-1.08141709	-1.221449383	0.116318826	0.457434817	-0.001258407	-0.129870133	-1.553175147	0.064342388	-0.84556258	-0.570427883	0.858324779	-0.391463824	0.493366267	-0.332542422	0.435450725	-1.775772126	0.040631636	0.707051486	0.096612797	-0.27199092	0.25176425	-0.362012492	-0.689734808	0.474516734	-0.365983294	0.017657668	0.481766439	-0.34090639	0.535030731	0.254896571	0.723946009	-0.099842273	0.379023965	0.06310999	0.166679325	-0.229642789	-0.074558399	0.138801533	-0.257196013	0.115637846	0.2526324	0.177793588	-0.061667544	-0.185199165	-1.711274765	0.064056354	0.419055555	-1.206819766	-0.488835937	0.420575008	0.432593022	-0.756307705	0.502086514	-0.192457741	0.169270824	0.585494373	-0.821545793	0.906987436	0.060378144	-0.605777905	0.051398737	-0.86168243	0.648056759	-0.827292547	-0.752197586	1.439262396	-0.881828548	0.064275067	0.331694474	1.43126811	0.482980802	0.2997458	0.553323727	-0.51621726	-0.140281832	-0.744220911	0.016924886	0.547258895	0.142967008	0.814167447	-0.317808432	-0.055287285	0.491667634	0.598584349	-0.150761964	-0.917172667	0.118147849	0.25058656	-0.508443008	0.33158094	0.380408706	-0.760715377	-0.760714225	-0.418858894	-0.630091001	0.213237591	-0.66874772	0.258919643	-0.104718677	-0.185381812	-0.427988921	0.041611705	-0.052426887	-0.231629913	-0.652105594	-0.357497393	-0.318292449	-0.549311256	-0.494551949	-0.731291608	-0.41526915	-0.751962172	-0.063967406	-0.010769477	-0.387928625	-1.510341792	-0.66053154	-0.596609545	-0.139923183	-0.999434024	-0.900911489	0.004154873	0.180758533	0.452127305	0.716674917	-0.381830753	-0.222291107	-0.095944954	0.144520797	0.750369622	0.440439324	-1.061683152	0.181981269	-0.062939548	0.652280716	-0.643575722	0.732233944	-0.331632687	0.083124826	-0.112275365	-0.576709916	-0.62403129	0.100262297	-0.234115857	0.535212326	-0.86395474	0.321984771	-0.778674517	-0.252976558	0.55155339	0.662585288	-0.318817895	-0.780756921	0.35286364	-0.080484699	-0.050030803	-0.516767664	0.225140634	-0.919258834	0.209657787	0.565303199	-0.117905358	-0.590290257	-0.530935402	1.02258411	-0.687810171	0.082330542	0.744894834	-1.08455701	-0.235056688	-1.802514184	0.235018586	-0.809673694	-0.161971712	-0.536433349	-1.893564389	-0.535392996	0.135046118	-1.221449383	-0.384479934	-0.459426249	-0.533794866	0.997907378	-0.422244082	-0.163605873	-0.950277203	0.191773247	-1.763374708	-0.106553093	0.531502884	-0.444129451	0.435347232	0.335367251	0.102214553	1.006699199	-0.161887597	-0.192144766	-0.264454209	-0.206195235	0.128982261	-0.635638303	0.007376086	-0.852252232	0.189273738	0.435952505	0.244005088	-0.334256043	0.798519188	0.786455806	0.191137104	-1.590026683	0.689347024	-0.823340341	-1.019764536	0.549965841	1.836588183	-0.480296086	0.412722573	-1.341160489	-0.495811174	-0.196480193	1.206352644	-0.309615329	-0.38547305	0.892540922	-0.068075747	-0.168377468	0.228993877	0.366490269	-0.632810788	-0.025783764	0.591870389	1.019062417	-0.530330292	-0.091845491	-0.092831299	-0.536873831	0.243654858	0.727576855	0.102601974	0.860042391	0.517718619	-0.609869435	-0.290866764	0.485924842	-1.829473553	0.487104975	0.070435482	0.562044249	-1.298585493	0.193950723	0.552677871	0.361413493	-0.312446547	-0.620195889	-0.260705921	-0.255282284	-0.599664824	0.748814226	0.007650861	-0.312469556	0.299085469	0.337315061	-0.162136252	2.395929989	0.811863903	0.149077371	-0.10244282	-0.021073264	0.163481557	0.679625368	-0.503891884	0.847877146	-0.12856405	0.657270177	0.174448452	-0.466048482	0.478585233	0.653886797	-0.630549562	-0.622043314	-0.502683232	-0.336555696	0.605314128	0.377509461	0.548253988	0.215767988	-0.622878304	0.582048696	0.580713318	1.442838852	0.239736172	0.223187092	-0.203128181	-0.565593553	-0.576975668	-0.502199937	-0.812827043	0.021804154	-0.756264465	0.485667382	-0.019484742	-0.514770526	0.203767221	0.077656666	-1.426577667	-0.754060258	-0.062319145	0.394663727	-0.410461715	0.16100214	-1.774462785	-1.232930934	0.612056112	0.755295742	-0.482965396	0.475167671	-0.185276289	0.67779002	-0.734295306	-0.676953289	0.578611546	0.006648797	-0.606693742	0.378686899	-0.171691149	-0.137412696	-0.306383689	-0.088572044	-1.521163606	0.34403903	0.142632158	-0.772113209	-0.252061686	0.261778033	-1.081424878	-0.5744509	0.235146676	-0.891033975	-0.597640411	0.215604446	0.146938158	-0.686829327	-0.187518448	-0.270053784	0.05244	0.957886532	0.487101217	-0.516226489	-0.26844642	0.064735572	-0.324678418	-0.088590833	-0.955472096	-0.99549105	0.272332672	-0.420733472	-0.325901019	0.813613184	-0.792947323	0.542728428	0.479074343	-0.101006629	-1.261221953	0.542212526	0.004914661	0.46125483	-0.92212978	-0.095026241	-1.129460873	0.630413243	0.835203828	0.829545538	0.193492398	0.552055776	-0.159082413	0.358266535	0.235018586	-0.419253465	0.998460705	-0.547063436	0.251045899	-0.066133316	-0.648597585	1.172012709	-0.530587178	-0.246064656	-0.706646972	-0.702819955	0.398075567	0.17599808	-0.663567625	-1.226525391	0.457179866	-0.932131113	-1.183122282	-0.193485774	1.154617992	0.007461772	0.57463831	0.565507606	-0.134536827	-0.038341102	0.115411291	-1.040049693	-0.516145015	2.104161035	-0.49738598	0.092384271	-1.009802522	-0.970499116	-0.610274917	0.455981687	-0.931908833	-0.513500066	0.370416523	0.437200171	0.176042512	0.10988556	-0.19949863	0.758215832	-0.070281937	0.124506548	0.395825958	0.266496627	0.224467728	-0.511586336	0.123776739	-1.035445193	0.023764099	-0.796310454	0.773534023	-0.957695647	0.17599808	-0.009751136	0.154993049	0.08688418	-0.526241893	1.223848208	0.169558896	0.457179866	-0.633298284	-0.298414676	-0.723815624	0.916523925	-0.114795131	0.339938393	-0.240956922	-0.080516088	0.503910716	-0.716528097	0.143743606	-0.723977622	-0.865754553	0.614361607	-0.137303739	1.001081106	-0.237981477	-0.259814491	-0.333463377	0.741097718	-0.312642258	0.105602535	0.804777176	2.724636466	-0.191618063	0.356204756	-0.67005201	0.550652952	-0.344511975	-0.010504367	-0.87709575	-0.052049103	-0.614550298	0.943673206	-0.428354294	-0.534830355	-0.844806151	0.502086514	0.015299789	-0.56898795	0.108052162	-0.060177615	-0.302455116	-0.508994073	0.286506827	-1.014944219	-0.056081958	-0.722089085	0.23197855	-0.673044546	-0.467969823	0.33327016	-0.475511591	0.819889063	0.445008572	0.578192396	-0.978253795	0.586529072	-0.860540278	-0.249197171	0.030404318	0.318848112	0.574785585	0.298610099	-0.257924824	-0.260510072	-1.14110024	0.349564827	-0.128483959	1.419660904	0.692631225	-0.118197523	2.113564392	-0.587380607	0.037821822	-0.146329918	0.597156728	-0.012476136	-0.324384957	-0.589728639	-0.548808482	-0.299500443	-0.313908595	0.609585289	0.025131198	-1.475803147	-0.312446547	0.048834392	-0.376134266	0.151142805	0.236495163	-0.454775886	0.42325309	0.419656666	-0.014204063	-1.261221953	0.325588733	0.167014044	-0.664281993	-1.372494111	-0.245384378	0.333231095	-1.110120516	0.365418748	0.671884746	-0.366285511	2.344054095	0.75424755	-1.250802272	0.327715067	0.652280716	-0.061678685	0.527432642	0.489811169	0.803726381	0.502529117	0.330537795	0.152629419	-0.67430277	-0.373585872	0.63908455	0.693907974	-0.173782606	0.404771247	-1.066138306	0.716575428	-0.487664635	-0.053466292	-0.880852321	0.087364721	-0.242953833	-0.855273137	-0.355638557	-0.285642583	-0.181556228	-0.1456763	-0.10577828	0.989007594	-0.640025647	0.330312776	0.192114728	0.095628772	0.707203407	0.043108093	1.11637151	-0.234115857	-0.070281937	-0.573849662	-0.622991036	-0.296152062	-0.679508465	-0.271868088	0.433899344	-0.655752317	-0.18628546	-0.570612205	0.032921011	-0.344924024	-0.38547305	0.892540922	-0.068075747	0.366490269	-0.498935321	-0.665961119	-0.017737321	0.415372575	0.231306695	-0.844806151	0.502086514	-0.019211759	-1.586619322	0.187997747	0.248686921	0.249388914	-0.55497806	0.165761406	-0.451988878	-0.342033762	0.824750123	0.880326079	-0.720868805	1.070839923	-0.151222186	-0.549942775	0.645344965	0.668807581	-1.038080994	-0.653329664	0.747506636	-0.042327887	-0.148593086	0.645124439	-0.384749084	-0.11366815	0.052863878	0.190679084	0.379803038	-1.100787242	-0.395172681	-0.711387417	0.880693064	0.704693792	-0.091699262	-0.066944039	0.501430584	-0.137344381	-0.782282472	0.192674598	0.638665104	-0.44144955	0.493606616	0.17288547	-0.864548435	0.39164279	-0.09104918	0.946275484	-0.467805003	0.251045899	-0.21185487	-0.880852321	0.087364721	-0.168881351	-0.288528033	-1.132126601	0.582940201	0.415201466	-0.162395215	-0.023904681	0.159873928	-0.316435222	0.169301667	0.02564321	-0.002222504	-0.598272356	-0.484198457	-0.285847545	-0.518929355	0.54857321	0.320531843	0.779749706	-0.72702058	0.162704698	-0.33311991	-0.929830521	-0.156163071	0.489811169	-2.300312492	0.468463327	0.05313021	0.398438876	0.918441566	0.672252577	-0.14458112	0.995239291	-0.862627013	-0.998873227	0.051224375	0.176411165	-0.120833154	-0.176871486	-0.636966084	0.25621061	-0.091359473	-0.167315456	0.05547205	1.055699103	-0.70980635	0.208396943	-0.085816527	0.193334503	0.257077752	0.015440024	0.014697648	-1.021391549	0.848211401	-0.244643064	0.8544297	0.662585288	0.628825088	-0.571420491	-0.708053416	0.459825233	-0.880852321	0.304615465	-0.186643343	-1.30681702	0.237797148	-0.240591997	-0.261990064	-0.713288308	0.415612554	-0.066243309	0.906892004	-0.516257086	0.328915071	0.482062817	-1.0682961	-0.446378693	0.034033206	0.575070295	0.189823178	-0.751439845	-0.79040327	-0.843970796	0.489910011	-0.432838842	-0.665118307	1.452191466	-0.791830993	-0.111901959	0.360630482	0.11203464	-0.636725477	-0.636420797	0.115729372	-1.246285076	0.075485248	0.064838158	0.03864583	-0.823796688	0.064002869	1.117999934	0.035826563	0.071046228	0.680651054	-0.345604821	-0.819090004	-1.838959369	-0.94366426	0.197128129	0.095628772	-0.187658993	-0.613551811	-0.998873227	0.051224375	0.176411165	-0.154664618	-0.246564217	0.176724046	-0.3003894	0.14672778	-0.233708025	-0.674112541	-0.347837799	0.317062116	0.549426875	0.372141871	0.698340265	0.578192396	0.33158094	0.045907257	0.119839293	-0.038079328	-0.123067886	-0.697033488	-0.982024579	-0.966618532	0.118677705	0.049273535	-0.787669091	-0.700970407	0.534296329	0.079103265	-0.730246483	0.457372421	-2.013044238	0.614120258	-0.433633971	-0.16307594	-1.061821207	1.117999934	1.442858666	-1.397315665	-0.575202588	-1.261287852	-0.030863926	0.304457641	-0.277887413	0.895897935	-0.372227008	-1.11500454	-1.013278332	0.518866031	0.007739687	0.528827339	-1.124779588	-0.857853193	-0.404107239	0.680947018	-0.144720455	-0.330220328	0.385111272	-0.453727093	-0.262530451	0.396856623	0.40034029	0.174255352	-0.156767289	0.6939383	0.638665104	-0.44144955	0.493606616	0.858088643	-0.1767163	-0.710576938	0.455735972	-0.754060258	-1.313178329	-1.380126211	-0.202493721	-0.787884329	-0.821497736	-1.225971284	0.343329647	0.210824961	-0.773224386	0.289576422	-0.44697957	0.3579346	-0.531617813	-0.038678328	-0.944713087	0.698340265	0.443191286	0.200853321	-0.27622545	0.079761928	-0.227414314	-0.555499142	0.990306121	0.485465528	0.068135163	-0.219692755	0.562871493	-0.378346107	0.396081502	0.441828162	0.157144641	-0.533291021	-1.056865838	-0.344511975	-0.384228878	-0.830025224	0.640876335	0.317062116	0.09778487	-0.32149983	-0.87861697	0.744894834	-0.613551811	-0.602221214	-0.165170712	-0.850367618	-0.676488472	0.093098472	-0.331059947	-0.835882681	0.20801675	-0.472887594	0.508802169	-1.178360946	-0.780266526	0.136614375	-1.255480933	-0.909915497	-0.115164294	0.720487878	-0.484952672	0.635031667	-0.196443134	-0.667848351	-0.12745165	-0.2294475	-0.23796241	-0.173120369	-1.005935627	-0.94366426	0.197128129	0.701875154	-0.646387991	0.801148077	0.315674285	0.101673574	-0.248357058	1.698160395	0.313000897	-0.945990001	-0.01566114	-0.950277203	-0.443310353	0.536088003	0.213076667	-0.510400548	0.104434688	-0.056513839	0.074574685	-1.007378533	-0.194911384	-0.037060621	-2.109184967	0.192816184	-0.015534746	-0.252279784	-0.492852051	-1.056474709	-0.271868088	0.765949665	0.014697648	-0.245218662	-1.021391549	-0.559804221	0.156555641	0.259113171	0.291308207	2.463997597	0.252907813	0.156202393	0.001096119	0.502086514	0.620815755	0.472066691	-0.14983881	0.338977936	0.193054689	0.432972891	-1.079961128	1.623381866	-0.813548774	0.462711964	0.247621005	1.22104554	-0.233873477	-0.248625038	-0.201763298	1.002349472	0.057302129	-0.844522403	-0.318391699	0.134352613	-0.316215187	0.171190676	-0.239963982	-0.34692632	0.536034515	0.94796003	0.106001297	0.43271005	-0.032242526	-0.28441173	0.734722376	1.117172013	-0.5905077	0.357176147	1.018797661	0.256573736	6.03E-05	0.358935522	1.566684708	0.257349229	0.599855982	0.253827939	0.328915071	1.087670204	-0.807202887	-1.380126211	0.446369403	0.09778487	0.20801675	-0.223334103	0.488295684	-0.59275649	0.25621061	1.055699103	0.361687057	0.912659525	-0.102893046	0.012229569	0.288721312	0.10719786	0.450604575	0.010289887	0.371989867	-0.288528033	0.775978116	0.483502651	0.582940201	0.391744979	-0.856855116	0.697727607	0.012738077	0.0830616	0.485667382	0.692631225	0.38598038	-0.686829327	-1.035696168	-1.32435216	0.187067222	-0.041395458	-0.67179037	-0.60614882	-0.538828386	0.37721214	0.191008608	1.676328136	-0.261628041	-0.384749084	-0.391815468	0.561867947	-0.348810274	0.736909773	0.610941191	-0.093188242	0.441709483	0.243686434	0.21861105	-0.775842973	0.170545753	0.482585043	-0.452238722	0.139339823	0.282244423	-0.01129601	0.34230016	-0.761794411	-0.848621982	-0.084900568	0.395469858	-0.452238722	0.012448199	-0.856701146	-0.501453818	-0.333463377	0.741097718	-0.429334373	0.105602535	-1.007378533	-0.121726636	0.562851128	-1.561301036	1.400725438	-0.698640673	0.137710595	-1.05897586	-0.260510072	-1.14110024	0.347717284	0.440748342	0.217702098	-0.427159198	0.719807267	-0.689717425	0.282875649	0.590926553	0.373232249	-0.503722666	-0.23798216	-0.70980635	-0.344530259	0.313458326	-0.658897151	-0.223453391	0.300262568	-0.605550871	0.267700969	0.304793406	-0.498026587	0.396656374	0.22847535	-0.196230638	0.206483283	-0.232219589	-1.488123735	-0.537391363	-0.118904886	0.843631456	0.301905203	-0.11811399	-0.165170712	0.168721605	-0.147328534	-0.876384688	0.234892454	-0.792660692	-0.98766199	-0.160911103	0.318106747	-0.003660745	-0.234115857	0.406002509	-0.070281937	0.124506548	-0.548265341	0.333573327	1.357168916	0.066505995	0.149221704	0.67335549	0.124978256	0.155155366	0.665161537	-0.798229012	0.040779544	0.221738137	0.37107076	-0.326383672	-0.741287034	1.112319874	-2.886082647	-0.052069869	-1.129460873	0.290457791	1.235290972	-0.29706255	0.396574887	-0.959974798	-1.829473553	-1.056014949	0.497133566	0.457570051	-0.015574814	-0.021550923	-1.129761251	-0.557309007	-0.956735736	0.369092446	1.18705833	0.179198548	-0.861569171	0.550652952	0.587521085	-0.465736536	-0.764979425	0.55019438	-0.052422183	-1.056474709	0.142117967	-0.116583852	0.487101217	-0.631130245	0.064735572	-0.919732717	-0.229502609	-0.472457936	0.239603252	0.082977446	0.880326079	-0.006232228	0.668807581	0.172971787	1.662958299	1.696984195	0.333163121	-1.223944571	0.145788559	0.399964906	0.74183235	-0.621419337	-0.579822888	0.625035616	-0.771335309	-0.648927608	0.873013543	0.200853321	0.064056354	-1.288142265	0.409395741	0.243730195	-0.488835937	-0.681313599	0.031797989	-0.152472328	0.614088974	-1.129761251	-0.557309007	-0.956735736	-0.987896936	0.369092446	0.179198548	-0.861569171	-0.719854427	-0.449923654	0.067039413	-0.471853728	0.415201466	-0.241651046	0.303488878	0.340000502	0.299019063	-0.136244592	-1.445387374	0.79072397	-0.604065381	0.582760264	1.897402537	0.418084343	-0.382931551	-0.217774228	0.612056112	-2.272532161	0.335737122	0.48765856	-1.656962648	-1.608926383	-0.453571142	-0.23629084	0.458041614	-0.026644538	-0.944948125	-1.269940115	0.42756553	0.30150697	-0.970499116	-0.227770494	-0.481616651	-0.730617824	0.294651535	-0.67397077	-1.051967239	-0.429366359	-0.595654067	0.352583411	-0.463948468	-1.257432239	0.168636506	-0.057711696	0.483289709	-0.330713288	-0.474499565	2.344054095	0.75424755	0.581016243	0.440917004	0.002298182	-0.285715844	0.185661446	0.377624531	-1.454041861	-0.78161216	0.613029237	0.053549503	-0.09816728	0.005442344	0.689932649	-0.971719906	-0.049595023	0.163360647	0.001045734	-1.1471742	-0.54371069	-0.032242526	0.953001415	-0.466486423	-0.129594589	0.144293267	0.531502884	0.064094174	-0.54511813	0.134282805	0.041906585	-0.675970135	0.647521371	-0.733151436	0.59696386	-0.852676249	0.54857321	-1.174173144	-0.665961119	-0.017737321	0.415372575	0.148986941	0.30150697	0.10290823	-0.701871209	-1.10735461	-0.429653867	-1.671499079	0.336865516	-1.035445193	-0.98484913	-0.635100962	0.534889738	0.147016996	0.783552641	-0.21261745	0.039140663	-0.388014551	-0.137762469	-1.087820312	0.687098669	0.333567461	-0.202493721	-0.787884329	0.21427273	-0.075171667	0.860042391	-0.692322908	-0.063371063	-0.756307705	0.976121213	0.01875934	0.326576995	2.344054095	0.918441566	-0.058464791	-0.376523095	1.971085174	0.018133962	0.306412506	-0.171691149	-0.817933262	-1.951574444	-0.54371069	0.82427517	-0.588178086	0.393936601	-0.466048482	-1.410451074	-0.238252522	-0.135626621	-1.098584338	-0.950800423	0.1706048	0.212704349	-0.348226721	-0.326556298	0.341403001	-0.306461288	0.319242669	0.027335078	-0.725551131	-0.970549254	0.234017007	-0.773625184	0.31340444	-0.662920875	-1.365435606	0.275843134	-0.109966092	-0.23675249	-0.076738255	-1.0707714	0.883952767	-0.25736342	-0.586863329	-1.100787242	1.228658765	-0.527014287	-1.422682723	-0.38186378	0.570695682	0.710344908	0.539700183	0.340913639	-0.041216496	-0.630142755	0.387291794	-0.877969359	0.193334503	0.257077752	0.015440024	0.298699971	-0.373811338	-0.132060983	-0.914160225	0.51043557	0.42325309	-0.207063298	-0.132060983	-0.831423139	-0.836426859	0.478712471	1.17078513	0.01681971	-0.581980934	0.412059845	-0.367329769	-0.749528563	0.59545141	1.046739903	-0.066133316	-0.648597585	0.028786862	-0.620470766	-0.435608669	-0.585753143	-0.694134282	-1.061832443	-0.727089678	0.419656666	-1.032145474	-0.83924579	-1.068073954	1.151811537	0.448714457	-0.703194864	-0.848251628	0.226901257	0.007650861	0.192096048	0.401298422	-0.245098291	0.527664901	-0.492563814	0.065776772	0.024938987	0.278228618	-0.285450434	-0.680950722	0.671881881	-0.582150623	0.1631312	-0.501951417	-0.523469176	-0.602483976	0.313417073	0.01875934	-0.730617824	-0.438015802	-0.584631801	-0.131186988	0.395933586	-1.00101667	-0.089455638	0.511296147	0.252842429	2.56336485	-0.495322227	-0.795326985	-0.107575152	-0.438567322	0.854938777	-0.898077356	0.099668222	-0.114496394	0.655431208	0.719588897	-0.982188226	0.36230727	-0.885256177	0.157957078	-0.288325212	-0.561395872	-0.447706498	-0.429536696	-0.127828313	-0.026927933	0.402751526	-0.016335077	1.73451169	-0.148495458	1.244249249	0.07190832	-0.389732538	-1.109230049	-0.312446547	0.253951397	0.834317657	-0.465808183	0.983616616	-0.942014413	-0.516977116	-1.281542418	0.959433176	0.934961323	-0.095997013	-0.429412987	-0.354822498	0.0777507	0.039603361	0.45469738	0.895585548	0.532370551	-0.673044546	-0.467969823	0.33327016	0.140985715	0.13968835	-0.292436931	-0.177183231	-0.333014465	0.525226869	-0.104949549	-0.766292835	0.063414351	-1.51577848	-1.033077005	0.101496159	-0.467805003	0.987406423	0.314817149	-0.027475623	0.306481849	0.461138626	-0.197943842	-0.246867236	0.355131081	-1.699112195	-0.011593233	0.881885791	0.201248861	-0.494691234	0.305382195	-0.614461177	0.58338539	-1.202008334	0.44293858	0.025946388	-0.490827442	0.299772242	-0.123561799	0.083679242	-0.343675171	-0.612518682	-1.418211843	0.192511645	1.156676206	-0.18628546	-0.079475555	-0.355561544	-0.642743184	-0.092139327	0.15728108	-1.768207604	-0.953510235	-1.199980427	0.07343337	0.193204529	0.045278546	-0.949431531	-0.873158494	-0.542512692	0.202494747	-0.454075647	-0.329778512	-0.848651645	-0.777419434	0.616780881	0.116318826	-1.021391549	-0.23367565	-0.186103242	-0.66834729	2.104161035	0.128982261	-0.467166386	0.32018961	-0.944948125	0.050058002	0.083817644	-0.484684269	-0.159293245	0.209216967	-0.353508538	0.243656493	0.07079708	-0.199103785	1.487720431	-1.173527077	-0.788597535	-0.254282093	-0.574959996	-0.037039366	0.539115818	0.084586039	0.346983095	-1.261094282	-0.811547166	-0.821545793	-0.839495707	-1.08180537	-0.249269898	-2.013044238	0.144293267	0.285737819	-0.342033762	0.170213817	0.537818311	-0.860895545	-0.180819557	-0.152472328	-1.150426673	0.201248861	-0.21185487	0.397854147	0.078492049	-1.688474031	0.536035321	-0.900861639	0.115411291	-0.254645683	-1.384842723	-0.516145015	-1.082359728	-0.764174086	0.452609554	-0.330220328	-0.836489875	-0.348148672	-0.467860342	-0.145376346	0.122434693	0.398438876	0.348579269	-1.149268805	-0.212269689	0.30150697	-1.35369578	-0.367045154	-0.252061686	0.368723162	-0.5744509	-0.017572549	0.163179964	0.325347539	-0.707645929	0.189182827	0.269718736	-0.761405271	-1.167403057	0.475167671	-0.11749453	-0.964350105	0.318606059	0.195737597	-0.548098934	0.281070652	0.278228618	-0.285450434	-0.680950722	-1.484859864	0.136409779	-0.486564792	-0.876500888	0.134602747	-1.247228241	0.588419407	0.730812721	-0.971719906	0.531502884	-1.05476098	0.055080811	-0.444129451	0.483340725	0.060378144	-0.605777905	0.315469351	0.051398737	-0.373567035	-1.994384923	-0.77806117	0.060268548	0.71176292	0.189692177	-0.877153118	0.10637092	-0.52976726	0.417651786	-1.165342043	0.307582895	0.2198129	-0.509500162	0.131364215	-1.134354657	-0.143737092	-0.86027984	-0.19591666	-0.366205494	-0.55923469	-0.645474124	-0.463599928	0.329295929	0.407814812	-0.453909951	-0.665831669	0.062635497	-0.735618447	-0.816760467	-1.260479641	0.297540663	-1.007872635	-0.064471105	0.150530126	-0.622997507	-0.911514594	-2.511770022	0.394880108	-0.014795635	0.171538158	-0.836672785	0.266403396	-1.257432239	0.066997827	0.168636506	0.018444995	-0.306614621	0.021105058	1.446216293	-0.665961119	-0.017737321	0.415372575	0.45360137	0.835418386	0.47892617	-0.214331778	-0.34953459	0.527102154	0.494872248	-1.015720043	-0.879190706	-1.192418148	-0.589852237	0.25621061	-0.654544949	1.055699103	-0.834149751	0.012448199	-0.390535145	-0.707301862	0.374811803	-0.365639376	0.280766761	0.313306767	0.104211688	0.211324907	0.586945427	-0.602783451	-0.44134068	-0.115076724	0.681835186	0.185661446	-0.567053276	0.377624531	-0.083269044	0.280544507	-1.021108985	0.53202271	-1.282687093	-0.363141291	0.502162759	0.195774692	0.489300325	0.503654032	-0.014426163	0.242699502	0.149204528	-0.097170166	-0.531630733	0.106355423	-1.644719705	0.393772947	-0.188245944	0.147572558	-0.572212015	0.31650352	1.971085174	-1.168427176	0.018133962	-0.171691149	0.235018586	-0.075235372	-0.707233979	-0.322447468	0.178708955	0.54886412	-0.023589942	0.009104032	-0.536800386	-0.838663571	-0.517622646	1.102044288	-0.656160255	-0.434491972	-0.657543108	-1.066138306	0.716575428	1.359426642	-0.487664635	-0.557358343	-1.086099399	-0.074793138	0.46500368	-0.196443134	-1.02106225	0.591870389	-0.540073646	-0.161256961	0.163360647	0.251935721	0.276968175	-0.405537953	-0.529708211	-0.188245944	-0.159342024	-0.292232988	0.611369815	-1.075966271	0.066236485	-1.053992451	-0.123561799	-0.355561544	-0.557343358	-0.803272384	0.247116577	0.524327877	0.254029212	-2.111206183	0.922629402	-0.039319791	0.390919519	-0.923862973	0.79072397	-0.792148952	-0.466048482	0.943673206	0.240123545	-0.226659042	-0.413722806	-0.246299205	-0.415329819	-0.111372526	-0.071585225	1.020868456	0.739473708	-0.565288726	0.018172362	-0.224578628	0.438819078	0.396850725	-0.205818692	0.156249178	0.309336594	0.038551054	-0.074879999	-0.019579639	-0.161654648	-0.957326597	-0.223334103	0.037007116	-0.807809341	-0.559250534	0.60330992	0.537444056	1.264424804	-0.088869689	-0.73007251	0.694259214	0.163179964	-0.36016256	0.876216647	-0.617734963	-0.379664949	0.37107076	0.491974077	0.770299257	-0.395402837	0.793349651	0.505700992	0.058383969	0.040872854	-0.958190598	0.207981112	-0.892288319	0.378341174	-0.460687545	-0.794715611	0.849628386	-0.864548435	-0.21905256	-0.978253795	-0.470195351	0.030404318	-0.049453378	-1.892586642	-1.069810599	0.041906585	-0.411981595	-0.710576938	0.455735972	0.115411291	-1.040049693	2.104161035	-0.49738598	-0.580944642	-1.348998515	-0.822535469	0.226151857	-0.394082325	-0.556871175	-0.574662171	-0.445920411	-0.149882284	0.645124439	0.190679084	-0.088254007	-0.083474299	0.011091649	0.399008832	0.611606647	0.813590341	-0.458773532	0.279842424	-0.769804706	0.875845028	-0.730421462	-0.614741411	1.446216293	-0.351684297	-1.068073954	0.914423858	0.477623007	-0.465365432	-0.335364775	-0.751962172	-0.422427978	0.303488878	-0.010769477	-0.194894326	-0.429882519	-0.387928625	-1.510341792	0.078543337	-0.373811338	-0.132060983	0.339480063	-0.745893878	-0.831423139	-0.836426859	0.964256077	-0.923772035	-0.132922017	-0.497884879	-0.77790907	-0.492701581	0.342218896	-0.769737289	0.495838568	-0.370515943	-0.979414285	0.038686813	0.0777507	0.039603361	0.45469738	1.078978805	0.262936587	0.391934226	-0.195722443	-0.632312925	-0.41102988	-0.194911384	-0.175980416	-0.782282472	-0.725551131	-0.970549254	-1.769804059	0.234017007	-0.512136255	-0.773625184	0.31340444	-1.365435606	0.275843134	-0.109966092	-0.076738255	0.176910548	-0.559837171	-0.66834729	-1.0707714	-0.704862081	1.256852697	-0.050369412	-0.216914537	-0.495811174	-0.04988665	-0.432252927	0.032904262	-1.132126601	0.093453705	-0.186966034	0.291744746	0.255266218	0.093661765	0.534491252	-0.134565156	0.437200171	-0.31770852	-0.260273474	-0.075171667	0.35241775	-0.956872508	-1.155898827	-0.357085609	0.190265867	0.071832975	0.26775202	-0.578190209	-0.402188511	-0.308627861	0.796333593	-0.370473412	0.114921286	0.016410424	-0.120833154	-0.391528672	-0.236316745	0.619370215	-0.144615942	0.168241846	0.47892617	-0.416828115	-0.716439102	0.536274565	0.07508016	-0.076377488	-1.056865838	1.125758447	-0.344511975	-0.562941493	-0.830025224	-0.997821051	-0.647867881	-0.029239489	-0.540958225	-0.017556253	0.340913639	0.965253051	0.757599993	-0.559837171	0.088988699	-0.525565309	0.501192755	-0.427159198	0.487364777	-0.623126992	-0.418219341	-0.068357496	-0.610490173	0.302128783	-0.359300089	0.824607486	0.499833478	-0.63148045	0.393772947	-0.188245944	-0.448945173	0.147572558	-0.977470026	1.113882391	0.059050385	-0.956872508	-0.813916768	-0.157534715	-0.371311808	0.691943217	0.379852506	0.436415882	0.344347072	0.429829388	0.338100204	-0.755062379	-0.557822815	-0.233400283	-0.168140183	-0.61335242	0.494872248	-0.653853781	-0.949177819	-0.07252813	0.199862036	-0.762729119	-0.780496646	0.278228618	-0.680950722	-0.790862099	-1.342249914	-1.056474709	1.101878942	0.006618231	-0.131902145	0.633161992	-0.453271835	-0.697033488	-1.397315665	0.614361607	-1.062727123	0.290860477	0.397173112	-0.788907043	0.254896571	0.09119415	-0.385776107	-0.865450427	-0.094661478	-0.047405125	-0.443269781	0.605207945	-0.024145682	0.914995006	-0.134565156	0.370416523	0.437200171	0.618640729	-1.154597185	0.468531919	0.290290049	-0.673044546	-0.559837171	-0.467969823	0.33327016	0.862366338	0.727945418	-0.546336708	-0.67397077	-0.566354767	-1.067265549	0.847629862	-0.575144799	-0.154970322	0.643830445	-0.649710191	-0.536433349	-0.582949142	0.024938987	0.032943716	-0.526011857	0.81543856	-1.391281038	0.755295742	0.652530682	-1.013619427	-0.166430996	-0.152472328	-0.836854516	1.117999934	-1.320237273	1.442858666	0.58766344	-1.397315665	-0.627639657	-0.111085064	0.954134331	0.471206261	-0.123677851	-1.488123735	-0.104565128	-0.118904886	0.347717284	0.748331115	-0.053612027	0.543609657	-0.785433088	-1.502312113	-0.583444962	-1.058020503	-0.607969256	-0.62416233	-2.109184967	0.122415799	-0.116333627	0.235018586	-0.223334103	-0.188245944	-0.448945173	-0.182536711	-0.977470026	0.345840586	0.003748784	0.589738487	0.234661749	0.705250859	-0.861552762	0.105293622	0.359358967	-0.624784538	0.223187092	-0.621398596	-0.612059447	-0.169094369	0.454694519	-1.560339398	-1.018044362	-0.713766753	0.138866663	0.804517765	-0.133369017	0.039516399	0.189308239	-0.350461037	0.496025233	0.497133566	0.130696712	-1.186530557	0.750978854	0.454521424	-0.936158933	1.24485804	0.321681778	-0.71922025	-0.622666997	0.143381782	0.068135163	-0.219692755	-0.291718082	-0.04745241	-0.498271463	0.2285793	0.464457647	0.659262252	0.449639135	-1.548874444	0.160155551	-1.224926024	-0.199186352	0.914995006	-0.36420369	-0.404998097	-1.533899416	-0.346053279	-0.469637929	-0.371629956	-0.770351522	0.360051143	0.260936018	1.848808456	-0.66413788	0.271747916	0.071091822	0.169866741	-0.285514405	0.562820281	-0.29689042	-0.756031362	0.883315823	0.475936643	-0.749310161	-0.754060258	-0.088033869	0.172639498	-0.67992251	0.180758533	-0.617687286	0.160155551	-0.166942297	0.176179519	0.37186923	0.008475654	-1.80527951	-1.296803681	-0.788651025	-0.917398484	0.589738487	0.322722249	-0.099842273	0.083124826	-0.093337363	-0.544650716	-0.135517403	0.431943958	-0.34692632	0.94796003	0.106001297	0.571381198	0.233597208	0.135379171	1.107647262	-0.732949774	-0.037602342	-1.454041861	-0.78161216	-0.849060298	0.309176345	-0.392322809	-0.435608669	-0.694134282	-0.158906366	-0.498534822	-0.354152932	-0.283297035	-1.030489512	0.325932561	0.170010311	0.053595505	-0.827361651	0.450464352	0.157833236	0.098438744	1.187168297	-0.593651577	0.348891967	-0.476468254	-0.194276706	-1.002570616	-0.372100594	0.155155366	0.322857508	-0.99549105	0.272332672	0.483289709	-1.264444894	-0.330713288	-1.240501542	0.216921376	-0.287671524	0.062963596	-0.740885536	-1.98010997	-0.156697383	-0.318910666	-0.318817895	-0.546095893	-1.158285429	-0.003238583	0.535212326	0.998805668	-0.054463431	-0.281969012	-0.86395474	-1.734178277	-0.465354709	0.370046222	-0.175542644	0.88234375	-0.03336467	-0.187518448	0.957886532	-0.485210418	0.474744713	0.395427863	-0.31406379	0.770053414	-0.767889697	-1.445118278	0.155740913	0.05871244	0.222583933	-0.255175151	0.253827939	1.113882391	0.24080892	0.16536004	0.182353267	0.662572986	-0.814418151	-0.796310454	0.483475781	0.040872854	-0.129671893	0.313076972	0.145990561	0.665161537	-0.14458112	0.040779544	-0.544265059	0.044907618	0.038955808	0.421396663	0.548253988	0.428788978	0.245751285	-0.4718455	1.756780889	0.22665599	-0.812451889	1.019062417	-0.29706255	0.396574887	-0.337934199	-1.255480933	0.586207866	-0.70217953	0.485667382	-0.488835937	1.103961099	0.597156728	0.855163439	-0.314647366	-0.699388235	0.241655631	0.221963843	-0.36610413	0.182827525	-0.187518448	-1.341847742	0.957886532	-0.101230708	0.67650302	-1.08141709	-0.56898795	0.108052162	-0.060177615	0.965626676	1.233149911	0.855068738	0.122993877	-0.66760389	0.240637157	0.032579056	0.410957516	-0.498534822	-0.283297035	0.519671511	0.236798213	0.03928695	-0.501220131	0.008934575	0.664584313	-0.930423907	0.360485575	-0.958035288	-0.155455021	-0.998873227	0.051224375	0.176411165	-0.694949095	0.087726872	-0.947162501	-0.543244229	-1.161407393	-0.329715312	-0.657543108	1.359426642	0.047619975	-0.580977518	0.078543337	0.010359809	-0.467860342	-1.295301872	0.949695796	-0.775446358	0.213065034	0.106845322	-1.892586642	-0.206802564	-0.395461872	0.041906585	-1.098584338	0.555098839	0.021187835	-0.34692632	0.477152515	0.158457697	-1.061610095	-1.068279587	1.156676206	0.197647032	-0.440339411	-0.441096201	0.225059553	-1.515797475	0.48509693	-0.562941493	-0.671573838	-0.499391695	-0.096788869	-0.746225235	-0.585243804	0.654658882	0.52869077	0.010046766	0.701112074	-0.052444252	-0.506081527	0.454694519	0.414325111	0.53156624	-0.142904025	0.376412641	-0.468092509	-0.005359718	-1.258041542	0.21745868	-0.930423907	0.360485575	0.18900982	-0.774646059	0.763111674	-0.112050747	0.369081701	0.195055152	-0.274083726	0.117690975	0.127413311	0.599855982	0.415612554	-0.066243309	0.906892004	-0.516257086	-0.3529647	-0.761794411	-0.559702419	0.328915071	-0.286047059	-0.148495458	0.07190832	0.426674521	0.46952446	-0.03973864	-0.143737092	-0.24413234	0.38604514	-0.19591666	-0.173782606	-0.418061637	0.011224828	-0.714374478	-0.377191553	-0.626240562	-0.54371069	0.82427517	-0.030863926	0.690568161	-0.345871822	0.562990854	-0.719529248	0.44547534	0.2863227	-0.050369412	-0.413611774	-0.010574689	-0.40899713	-0.249853149	0.207717227	1.011290066	0.431825521	0.347129233	-1.441502096	-0.606278162	-0.59491099	-0.254261782	0.042983737	-0.117699608	0.060075303	0.835203828	0.328915071	0.432251532	0.063904017	1.087670204	-0.170061556	-0.810877121	1.517711411	-0.71045646	1.159707614	0.194559936	1.078044007	0.387030143	-0.521319037	-0.309654682	-0.087319689	0.647521371	-1.079961128	-1.501230433	-0.488746681	0.524193557	0.030548194	-0.173830054	0.032330993	0.406586924	-0.225813251	0.106571989	-0.282923801	0.787410632	1.503632319	-0.137344381	-0.438583894	-2.272099258	-0.550472525	0.10988556	0.035477753	-0.293561711	-0.000294245	-0.350310094	0.049832422	0.390366827	-0.401579961	0.470781627	-0.182306704	-0.333705789	0.080510733	-0.456968111	-1.202565997	-0.867762784	-1.08141709	-0.360687813	-0.447461876	-2.031319739	-1.21145865	-0.156904722	0.16100214	0.674128537	1.991908946	-0.358354698	0.390519641	0.271739285	0.052863878	0.190679084	0.379803038	0.120090912	0.447694105	-0.828678198	0.052626051	0.136429533	0.26015737	-0.593591293	-0.104688022	-0.991137673	-1.360724676	-0.455783598	-0.881922703	-0.019778064	-0.140991033	-0.744704048	-0.102893046	-0.336475082	0.452146663	0.069299806	0.388844197	-1.49855503	-0.767068405	-0.105434445	-0.744704048	-0.102893046	-0.262802759	-0.336475082	-0.547569859	0.452146663	0.069299806	-0.066669747	-0.487681649	0.247270682	-0.127075302	-0.280459975	0.520761226	0.105679197	0.021059299	0.093419373	-0.232219589	-1.367406757	-0.537391363	0.272781973	0.229286	0.710034065	-0.371368552	-0.843994815	0.481189097	0.041825687	-0.264866986	0.330517648	0.761319214	-0.239878179	-0.781201497	0.399199569	0.257908677	-0.710176048	-1.507515871	-0.140373201	-2.800527881	-0.710176048	-0.570952321	0.193950723	-0.140373201	0.562820281	-1.112426745	-1.058043565	0.539115818	0.183189535	0.445632281	-0.131902145	0.633161992	-0.502683232	1.03136398	0.226531939	-0.280459975	0.105679197	-1.601979772	-0.00957441	0.206023383	0.037954168	0.842531889	-0.118775585	1.002365092	1.006401123	0.326857881	-0.72068454	0.833853134	1.187475617	-0.390989992	0.206023383	-0.131007688	-0.419253465	0.998460705	-0.547063436	0.251045899	0.196506947	0.876267319	-0.152244194	0.869525437	-1.301558524	0.37411601	-0.263758666	-0.427068015	0.188986233	-1.016109999	0.382553555	-0.112275365	0.443728469	-0.042067572	0.041509654	-0.386690317	0.745293235	0.180758533	-0.421197937	0.240584159	-0.360962594	-0.134565156	0.361690211	0.666068028	0.692631225	0.274444198	-0.555596264	-0.440621598	0.338100204	-0.755062379	0.750978854	0.454521424	-0.936158933	-0.447242805	1.24485804	-0.235368781	0.223314713	-0.811547166	0.26161197	-0.802720781	0.103395138	-0.621398596	-0.612059447	0.273365736	-0.348810274	0.537818311	-0.548098934	0.129862342	-0.077039366	-0.861478817	0.890971177	-0.179325567	0.35286364	0.314817149	-0.150687485	-0.261323488	0.525226869	-0.104949549	-0.496559883	-1.355192782	0.658691348	0.580765999	0.273647409	0.291707445	0.008008991	0.36000446	-0.390023865	-0.33205965	-0.636420797	0.115729372	-1.246285076	-0.635100962	-0.978584982	-0.084118611	-0.630372323	0.047277598	0.045348036	-0.94686762	0.202847944	-0.591156955	0.430263965	-0.379169724	-1.160281841	-0.922906845	-0.148495458	0.108060927	-0.323768408	-1.92702318	-0.697816255	-0.484531417	0.084819938	-0.214941944	0.272347306	-1.573696468	-0.531128946	0.226012458	-0.655178275	-0.494340504	-1.545785741	1.168409655	-1.484330366	0.186083714	0.396108263	-0.054255241	-0.062234312	-0.780563308	-0.199837246	1.1796177	0.225391724	0.505700992	-0.4851728	-0.225657277	-0.00390896	0.626279723	-0.285355351	0.431670925	0.191773247	0.43699567	-0.958190598	0.192619376	0.457725992	-0.370709704	-0.653095467	-0.052930835	-0.780563308	0.584310405	-0.29023447	-0.077522533	0.027999035	-0.272705354	-0.55923469	0.139478323	-0.465808183	0.399222372	0.983616616	-0.458456276	-0.529337209	-0.440224871	-0.673165073	0.066588217	0.075292844	-0.066133316	-0.648597585	0.175396042	0.682780461	0.912692227	-0.083859577	0.136620753	1.112051959	-0.173316875	0.181900608	-0.052679097	0.016891868	0.667255028	-0.190326449	0.195737597	0.281495813	-0.34759601	-0.740526351	0.238282522	-1.313188257	-0.302656263	-0.277202681	-2.886082647	0.202243023	0.031767355	0.452127305	0.144520797	0.750369622	0.440439324	-1.061683152	0.181981269	-0.346046489	-0.359300089	-0.437982246	-0.910798928	-0.448945173	0.254349393	0.01811902	0.666068028	-0.73007251	0.694259214	0.163179964	-0.242960784	0.147716637	-0.088920572	-0.263725264	0.303096921	-1.403277283	-0.346053279	-0.305980986	0.692631225	0.794674949	0.371989867	-1.257432239	0.244413685	-0.526197682	0.562042051	1.839626229	0.493666625	-1.073840096	-0.43789589	0.163462272	0.367466593	-0.020345106	0.35980483	-0.229156625	0.689642562	0.27000435	-0.948165967	0.248106014	-1.171628973	-0.025778271	0.666745643	2.669376009	0.249196742	-0.726811605	-0.133703343	0.168721605	0.953641251	0.033019615	-0.222122035	0.063142855	0.241430883	0.085447925	0.740061891	0.516646346	-1.250802272	-0.462445287	-1.388234817	0.261778033	-1.611808385	0.519252993	-0.232028392	-0.268103686	0.484167255	0.062054001	-0.486361209	-1.699112195	-0.172698861	1.117664376	0.032504711	0.325586794	2.477747133	0.066997827	-1.550350848	0.431825521	0.347129233	0.089566283	-0.421634863	-0.817933262	0.018350094	-0.376134266	0.236495163	-0.891033975	-0.067568036	0.192816184	-0.458080866	0.215604446	-0.805934546	-0.622666997	-0.356297328	-0.384479934	-0.684835908	-1.098369555	0.74183235	-0.410569762	-0.589130033	0.653284852	0.057530701	-0.159067716	-1.582791539	0.034852045	-0.400301942	0.486287894	-1.243795582	-0.849882647	-0.036108668	-0.400301942	0.486287894	-0.844295216	-1.243795582	-0.849882647	-0.608931057	-0.84029843	0.793846391	-0.052982347	-0.799979488	0.370972188	0.290454242	-0.799979488	-0.757674383	0.71984725	0.370972188	-0.413664229	-0.448560017	-1.076501431	-0.759691982	0.82241352	0.043131409	-1.353568283	-0.892170814	-0.968022275	0.536079024	0.398438876	0.348579269	-0.178791223	-0.15266683	-0.725551131	-0.178791223	-0.773625184	-0.66834729	-1.639893862	-0.091699262	-0.066944039	0.501430584	0.899994062	0.751233187	0.459069794	-1.445118278	-0.88584266	0.652348652	0.05313021	0.918441566	-0.252279784	-0.492852051	-1.056474709	-0.271868088	0.199403677	0.130745165	0.136539086	1.883743897	-1.067838636	-0.630091001	-0.66874772	-0.756466475	-2.111206183	0.922629402	0.24562647	0.379501097	0.250779592	-1.644155049	-0.493026829	-0.905665355	-0.224811353	-1.796221224	-0.133486496	0.69259632	0.350104205	-0.822183631	0.00359374	-0.139679224	-0.502199937	0.163921971	2.395929989	0.811863903	0.149077371	-0.281954413	-0.10244282	0.142967008	0.057530701	-0.021073264	-0.503891884	0.847877146	-0.011685261	-0.427931349	-0.730421462	-0.481323275	-0.622666997	-0.490618712	0.998460705	-0.371311808	0.260936018	0.803748909	1.848808456	-0.164250981	-0.025266041	-0.388144063	-0.088328721	0.426118091	0.535212326	0.552757257	0.998805668	-0.054463431	-0.281969012	-0.86395474	-1.734178277	1.802986493	0.839253688	0.235985237	0.074623067	0.155638106	1.132014501	-0.048310837	-0.149444324	2.907354492	-0.939542462	0.592534053	-0.011685261	-0.427931349	0.047069505	-0.111901959	0.360630482	0.11203464	0.536906608	0.35707158	-1.101445102	0.256314872	-0.336415082	-0.311405869	-0.252061686	-0.5744509	-0.430882062	0.402751526	-0.016335077	1.73451169	1.078978805	0.262936587	1.600733106	0.026657388	-0.632312925	0.764547313	-0.192144766	-0.264454209	0.494872248	-0.337566147	-0.336631828	-0.949177819	-0.762729119	-0.780496646	-0.084783269	0.296326842	0.475608662	0.645016281	0.127413311	0.415612554	-0.066243309	0.906892004	-0.516257086	-0.3529647	0.328915071	0.482062817	0.185783569	-0.251311436	-0.300722349	-0.641158506	-0.342517025	0.433899344	0.371989867	-0.835498438	-0.143418967	0.281495813	-0.34759601	-0.369243538	-0.740526351	-1.313188257	-1.932456853	0.343477735	0.46500368	-1.396425362	-0.193092707	-0.175408472	-0.614461177	-0.261628041	-0.142030098	-0.384749084	-0.123794006	-0.523106102	0.014942971	-0.889339473	-0.335420934	-0.515732802	0.378753427	-0.237209466	0.555970431	-1.076501431	-0.629071374	0.220705841	-0.14983881	0.274258516	-0.623534635	-1.029078969	-0.467860342	0.348579269	-0.440065595	0.306412506	-0.894378862	0.089045865	-0.800000123	0.441523881	0.389065683	-0.311436984	0.622497153	0.311676218	-0.531128946	0.226012458	0.532370551	-0.596987297	-0.81747937	-1.389075186	0.237719982	0.114823056	0.620796103	-0.908048358	0.008249695	-0.696822144	-1.603660796	-0.604128534	-0.411981595	0.455735972	0.562711916	0.120090912	-0.390240078	-0.037465334	-0.762729119	-0.017556253	0.340913639	-1.132096505	-0.559837171	0.235146676	-0.891033975	-0.597640411	-1.522432206	0.458739072	-0.000294245	0.470781627	0.052239908	-0.544008922	0.324276908	-0.338146984	-0.622991036	0.466728137	-0.123795674	-1.182843373	-0.141145521	-0.495877516	-0.242108389	-1.18159004	0.55407308	0.645124439	0.052863878	0.190679084	0.379803038	0.357448521	0.47404679	-0.593646895	-0.065994737	2.632750667	-0.380685638	-0.744270251	0.59195291	0.795193689	-0.641109561	-0.013213066	-0.415142428	0.027980653	-0.802431325	-0.390683984	-0.434491972	-0.293000088	0.134059348	0.118460068	0.257543608	-0.754060258	0.220510222	0.365966089	-0.165769618	1.516238398	0.375248593	0.526498509	-0.654544949	-0.474499565	0.99092675	0.129136887	0.03756221	0.064056354	-0.91064105	0.419055555	-1.206819766	0.420575008	0.662572986	-0.469691472	-0.814418151	-0.685573123	0.483475781	0.258890801	0.05313021	0.918441566	-0.664281993	-0.364016411	-0.118197523	-0.123677851	0.233785084	0.843631456	0.956777812	0.019539257	0.315948611	0.584930013	0.123679844	-0.746008485	0.055758308	-0.675970135	-0.733151436	0.59696386	-0.852676249	-1.051674968	-0.640025647	-0.762255749	0.285696864	0.466845742	0.209979663	-0.445920411	-0.919016645	-0.149882284	0.645124439	0.84720266	0.294946071	0.659255828	0.608860503	0.258035153	0.79546671	-1.154372661	-0.199656507	0.085742204	0.498514473	-1.180883735	-0.159729177	-0.131024714	0.092947086	-0.856330024	-0.751761459	-1.37465577	-1.263363304	-0.405777145	-0.03426497	0.988635839	-0.970379878	-0.463878401	0.53202271	0.181246093	-0.720024378	-0.019211759	-1.586619322	0.248686921	-0.67217032	-0.041361379	0.192619376	0.457725992	-0.370709704	-0.653095467	-0.052930835	0.386351288	-0.88109443	0.2035134	0.999926018	-0.27177234	0.897692584	0.283642394	1.013517764	-0.657316357	-0.208194655	-0.273722283	-0.438583894	-0.166942297	-2.272099258	-0.350500605	0.70938658	0.257483951	0.053595505	-0.827361651	0.450464352	0.314704592	0.072473121	0.234892454	0.578189207	0.225879694	-0.524616279	0.812631673	0.625011617	-0.054841788	0.271367561	0.25360691	-0.368562539	-0.536873831	0.727576855	0.102601974	-0.234780368	0.199403677	-0.030985604	0.362097209	-0.080129698	-0.617687286	0.257483951	0.319496858	-0.020662911	-0.288528033	0.483502651	0.582940201	-2.511770022	-1.250802272	-0.131224307	0.092991925	-0.128483959	-0.597640411	-0.816707922	-0.061678685	0.458739072	0.527432642	-0.690613423	-1.032145474	0.144293267	-0.801875091	0.495838568	-0.979414285	0.259629406	-1.032207619	0.011856013	-0.825735395	-0.282462385	-0.098751381	0.207450381	-0.609277091	0.886144926	-0.559804221	0.105696143	-0.552419027	-1.038758862	0.454694519	0.098364433	0.047432594	-0.935852371	0.87364415	0.061905985	0.147016996	-0.563565975	0.226151857	0.096062587	-0.556871175	-0.17078016	-1.58595043	-0.123795674	-0.369191041	0.586945427	-0.137762469	-0.602783451	-0.115076724	-0.090165187	0.360623782	1.971085174	0.898704396	0.018133962	-0.171691149	-0.623886644	-0.386003953	-0.510258167	0.006314416	1.150227062	-0.118904886	2.395929989	0.811863903	0.149077371	-0.10244282	-0.021073264	0.163481557	0.679625368	0.127473381	0.847877146	-0.12856405	0.657270177	2.395929989	0.811863903	0.149077371	-0.10244282	0.057530701	-0.021073264	0.163481557	0.127473381	0.947123121	-0.503891884	0.847877146	-1.582791539	0.657270177	1.600054475	-0.404939896	0.258367693	0.616352408	0.447761406	-0.866214474	-0.305844566	0.342861267	0.387091593	-1.454041861	-0.78161216	0.083105418	-0.148461963	0.280284589	-0.275308025	0.34068189	0.128132796	0.887122221	0.126800939	0.148554337	-0.470709052	-0.305417678	-0.834859264	-0.550143162	0.035959564	-0.371311808	0.691943217	0.907624537	0.763356681	1.802986493	0.839253688	0.198387579	0.074623067	0.989747873	0.155638106	0.366671946	-0.410461715	0.196117996	0.822278101	-0.630954663	-0.45368234	-0.462163469	-0.788311123	-1.402110289	-0.522374095	0.569520177	0.409395741	-0.845265515	-0.388144063	-0.488835937	-1.35369578	-0.252061686	0.374066102	-0.5744509	0.610206071	-0.376134266	-0.825735395	0.236495163	-0.330613923	-0.361327958	-0.670568562	-0.372657109	0.16374889	-0.464236149	-0.245098291	0.527664901	-1.639893862	0.199317255	-0.066944039	-0.818713558	-0.652335056	0.198654011	-0.291705237	0.38116235	0.201165014	0.862838984	0.466678691	0.075071108	-0.252625349	0.490348031	0.978997044	-0.80769674	-0.908954949	-1.182843373	1.139112194	0.292835842	0.190142602	0.29934013	-0.087201107	-0.367329769	0.59545141	-0.302002851	1.046739903	0.744588304	-1.507830139	-0.819790722	-0.254325706	0.315917312	-1.626982377	0.25515885	-0.989141538	-0.870845301	0.066021836	-0.829570514	-0.331632687	0.152341777	0.679625368	0.297471681	1.233113231	-0.618240641	-0.867762784	-1.139386222	0.348891967	-0.447461876	0.303570479	-0.170091642	0.740849643	-0.854440288	0.226190684	-0.204699899	-1.281699562	0.3016837	1.125506924	-0.015574814	-0.012854397	-0.014204063	-1.261221953	0.325588733	-2.687843967	-0.55450729	-0.663643685	0.187067222	-0.532369745	-0.71045646	-0.497206994	0.462639394	-0.141248435	-0.289984432	0.941937349	-1.411604592	-0.173830054	-0.831423139	0.074574685	-1.007378533	-0.360964378	-0.800708048	0.729644088	-0.851262114	-0.016650669	0.26417464	-0.965610316	0.59573812	0.322964183	0.733271757	0.317062116	0.09778487	-0.87861697	0.744894834	-0.614555157	-0.237856449	0.210927931	-1.131666795	0.734774519	-1.352491171	-0.233841254	-0.622991036	0.466728137	0.361023115	-0.687810171	-1.202008334	-1.08455701	0.663813067	-0.687810171	-1.202008334	0.358692625	-0.458456276	-0.529337209	-0.936368669	-0.155461399	0.731405483	-0.725551131	-0.970549254	0.492003601	-0.325142187	-0.512136255	-0.773625184	0.31340444	-0.23367565	-1.365435606	-0.076738255	-0.66834729	-1.0707714	-1.062645985	-0.131902145	0.633161992	0.501805134	-0.28441173	0.374811803	-0.432981793	0.071773171	0.320568777	0.039208071	0.489310153	-0.372928435	0.245027968	-2.111206183	0.922629402	-0.781201497	0.451972476	-0.806036081	1.553965957	0.217568461	0.399199569	-0.194276706	-1.002570616	-0.372100594	0.155155366	-0.622753425	0.69259632	1.060360443	-0.72988149	-0.916020163	-1.263265346	0.052858553	0.359443495	-0.427068015	0.188986233	-1.016109999	0.382553555	0.943067915	0.59573812	0.322964183	0.285307523	-1.255353346	-1.056865838	-0.344511975	-0.384228878	-0.830025224	0.640876335	0.213180461	0.233890218	-0.848937252	-0.088982641	-0.223334103	-0.357492433	0.493666625	-0.245384378	0.333231095	-1.110120516	0.594829341	0.365418748	-0.06860292	0.178708955	-1.393318567	0.681433737	0.061492378	0.146775043	0.266037373	-0.093131599	2.506668719	0.160051641	0.235779069	0.432972891	-0.875294352	0.183120893	0.889630009	0.752640846	0.134453903	0.084586039	0.346983095	0.25621061	1.055699103	0.534327669	0.514595562	0.356818968	-0.354152932	-0.015495114	-1.030489512	-0.707817823	-0.35812175	-0.675970135	0.59696386	-0.371637839	0.081445943	0.271660752	-0.397243148	0.887243237	-0.689755998	-0.867762784	0.790858439	0.37596572	-0.089455638	-0.447461876	-0.365141924	0.599890296	0.376230994	-0.373567035	-1.994384923	-0.366199689	-0.77806117	0.71176292	-0.877153118	0.010929031	-0.058587744	-0.141248435	-0.289984432	0.941937349	0.436983633	-0.18323262	0.715262796	0.064554454	0.574538584	-1.262697325	0.363537828	1.147522879	0.109544559	-0.215542349	-0.048310837	-0.720565657	0.578786223	0.514474375	-0.760592962	-0.669925587	1.452191466	-0.791830993	-0.45136653	0.546356551	0.148214646	-0.548955621	-0.769737289	0.495838568	-0.370515943	0.415162316	1.062931628	2.632750667	-0.380685638	0.064554454	0.574538584	-1.262697325	0.896648042	0.529264105	0.825630794	-0.067464867	0.842531889	0.208397598	-0.118775585	1.194827519	1.193978758	-0.822535469	0.038551054	-0.407417661	0.135931266	-0.045209437	0.395387962	0.671881881	-0.582150623	-0.573849662	-0.896896359	-0.149444324	0.012312127	-0.952332829	0.444746133	0.154509115	0.027335078	-0.262708597	0.426585416	0.683419573	0.202847944	-0.591156955	0.2792024	0.384495698	0.648049349	0.424523806	0.684397093	0.331860452	0.136409779	1.194827519	0.075071108	0.416261007	0.134602747	-1.247228241	-0.082467674	-0.328410214	-1.110836967	0.169270824	-0.821545793	0.129503048	-0.614555157	0.210927931	1.020465352	-1.131666795	-0.074879999	-0.019579639	-0.161654648	-0.957326597	0.061014087	-0.677798904	-1.190514295	0.36230727	0.157957078	-0.288325212	-1.017036361	-0.447706498	-1.483598284	-0.183020077	0.241430883	-0.046026342	-0.15814385	0.051524674	0.277320613	-0.329272852	0.000882524	-0.66560431	-0.214331778	-1.305970309	-0.346046489	-0.359300089	-0.910798928	0.364560176	-0.391282894	0.320992622	-2.135496958	0.167014044	-1.372494111	-0.245384378	0.55155339	0.215487217	-0.199103785	-0.721386634	-0.473275384	0.198667558	0.39911914	-1.827856034	-1.080515164	0.392063607	1.22104554	-0.233873477	-0.646373022	0.400893544	-0.351684297	0.095628772	0.804264887	-0.876384688	0.234892454	-0.080237694	-0.00183957	0.279842424	-0.769804706	0.875845028	-0.821380612	-0.054629878	0.680651054	0.024834976	-1.418755395	-0.819090004	-1.186530557	0.268825499	-1.753953672	-0.936158933	0.130931703	0.209647634	0.009752482	0.528521745	-0.223334103	0.493666625	0.414325111	-0.142904025	0.117730576	-0.413338981	-0.576975668	0.033247323	-0.812827043	0.021804154	-0.381687039	0.313417073	0.01875934	-0.438015802	1.83475971	-0.458773532	0.279842424	-0.795984591	0.310153402	0.282875649	0.004751216	0.477223864	-0.615625808	0.083679242	-0.647867881	1.401948976	0.213180461	0.441523881	-0.133724232	1.401948976	0.325586794	0.039901269	-0.062316271	0.80322569	-0.090031354	-0.688270521	-0.257821692	-0.678773221	-0.211314508	0.016301917	-0.491474453	0.437160616	0.480271622	0.172264152	-1.089967239	0.210548518	-1.30681702	0.225879694	-0.240591997	-0.479685679	-0.005623371	0.730958514	0.151120723	-0.020345106	0.35980483	0.234661749	-0.250043995	0.481189097	-0.64142172	0.041825687	0.330517648	0.761319214	-0.992399608	-0.590031788	0.57537285	0.605489153	0.274888049	-0.015461845	-0.503417102	1.229959399	0.190214835	0.279821668	-0.031646916	-1.861000477	-0.164767813	-0.36516262	0.309176345	-0.435608669	-0.585753143	-0.694134282	0.179055279	1.517711411	0.02830179	0.139156605	-1.445118278	0.609402073	-0.288528033	0.735558394	0.483502651	0.582940201	-0.334510943	0.115483022	1.017232794	-1.264250352	-1.492451366	0.456375728	0.168268875	1.897402537	0.418084343	0.185661446	0.768996009	0.377624531	-0.78161216	-0.093188242	-0.201644806	0.005020066	-0.917398484	0.083124826	-0.226350804	-0.093337363	0.360623782	0.370018628	-0.963394696	-0.194276706	-1.002570616	-0.63873457	-0.372100594	0.155155366	-1.380133397	-1.192885931	-0.773804569	0.650147557	0.150441004	-0.597640411	0.458739072	0.509528884	-0.60830585	-0.221298865	0.549426875	-0.585170814	-1.183122282	0.636514895	1.154617992	0.007461772	0.537094253	1.66254516	0.136818713	-0.786672002	-0.36016256	0.185661446	0.377624531	0.633094843	-0.78161216	-0.223099846	-0.306101416	-0.498180755	0.253827939	0.15915417	0.018172362	0.066505995	-0.484438089	-0.476468254	1.047390104	-1.838959369	-0.187658993	-0.921454021	0.438569475	-1.028514295	0.066238833	-0.506910991	0.242852921	0.016410424	1.185205946	-0.391528672	-0.236316745	0.619370215	0.674476473	-0.052444252	-0.506081527	-0.800708048	0.180915236	-0.002106935	0.239704666	0.249196742	2.066605931	-0.779111046	-0.500929571	-0.037602342	-1.454041861	1.116097963	-1.52819035	1.028915252	-0.96224114	-0.458773532	0.279842424	-0.149077324	-0.119722681	-0.316581166	-0.59275649	0.569521832	0.366734292	0.457708502	-0.86027984	0.082067916	-0.109260253	0.01625267	-0.285892773	0.297923947	-0.864875622	-0.569880945	-0.275861117	-0.055811197	0.00857346	-0.026386245	-0.529221863	-0.84029843	-0.019035623	-0.249269898	-0.062939548	0.621227943	0.953001415	-0.129594589	-0.309575399	0.144293267	0.037831831	-0.100954229	-0.164505435	0.483115033	-0.03375467	0.7073325	-0.788597535	-0.254282093	-0.574959996	0.179030982	-0.065994737	-0.205234425	-0.46786073	-0.193083626	0.000675863	-0.125012609	0.33327016	-0.107027347	0.705182088	-0.570480744	0.493287127	-0.638780554	-0.625952652	0.396707473	-0.254686138	-0.527413717	-0.058464791	0.38604514	0.497285373	0.001441239	-0.806036081	1.553965957	0.020710229	-0.836671441	0.145992535	-0.840038778	-0.586353903	-1.097600541	0.488295684	0.189097939	-0.59275649	0.169270824	0.585494373	-1.355572157	-0.093978138	0.554280604	-0.341108847	0.126800939	-0.213990615	-0.170012197	-0.259834618	0.60682662	0.440809734	-0.026731652	-1.153372093	-0.721016087	-0.199511919	-0.107680058	-0.339665625	0.085275868	0.303197618	0.215477656	-0.981606352	-1.144863647	-0.385521365	-0.331330088	-0.752736418	-0.149192652	0.1110876	1.196624729	0.877606156	-0.359713036	-0.489342412	-0.45368234	-0.788311123	-0.306098093	0.053427211	0.117959005	0.37186923	-0.194911384	-0.788651025	-1.060437127	1.683392949	-0.710918779	-0.407476409	0.595698251	0.98278244	0.892933194	0.281495813	-1.313188257	-0.107528443	-0.062823414	-0.882940675	0.860803153	-0.207063298	-0.046119974	0.017055445	0.226712489	-0.013549568	-0.20164937	-1.095710082	0.349618116	0.112308737	-1.225835973	0.61263574	0.913529386	-0.169706249	-0.630954663	-0.790039909	0.208396943	-0.085816527	0.193334503	0.257077752	0.851855037	0.015440024	1.445386226	-0.308135856	-0.63994872	-0.280610523	-0.14874165	1.777845325	-0.391463824	0.493366267	0.004917526	-0.332542422	0.435450725	-1.775772126	0.040631636	0.707051486	0.204129212	-0.393520581	0.569520177	1.167579097	-0.379169724	-1.160281841	-0.171727453	-0.148495458	0.07190832	0.318799334	-0.585170814	-1.183122282	1.154617992	0.007461772	-0.415178594	-0.332298711	-0.340688313	0.239889123	0.934961323	-0.095997013	-0.429412987	0.128229361	1.535482796	0.183894865	0.538117566	0.85051154	0.671881881	-0.643296484	-0.573849662	-0.197119176	0.357000065	-0.023603875	0.533040502	0.241573585	-0.286825067	1.387459777	-0.609497789	0.796333593	0.520761226	0.162005092	0.285645901	-0.141749836	0.453754633	-1.148826379	-0.040197169	0.358186132	-0.104718677	-0.185381812	0.494199024	0.497112884	0.380002598	0.761478023	0.76495393	-0.914431771	0.271509364	0.413476183	0.215162927	0.127963324	0.056298113	0.172264152	-1.089967239	0.449160425	-0.235401897	-0.199375835	-0.657774081	-0.984240777	0.412929452	0.203767221	1.109211176	0.010532908	0.413242208	-1.401133244	0.147716637	-0.263725264	0.303096921	0.529351717	0.193950723	0.199594195	0.552677871	0.361413493	-0.017556253	-1.132096505	-0.402421855	-0.460545087	0.122716418	0.367623534	-0.104322955	-0.432241355	1.064675896	2.632750667	0.111040337	-1.246447342	1.996490549	-0.19591666	-0.654544949	-0.872196449	-0.474499565	0.99092675	0.506406402	-1.58595043	-0.369191041	-1.00905288	0.542728428	-0.244643064	0.479074343	-0.169571481	0.259750988	0.004914661	-0.33898854	-1.406156437	0.703166603	-1.037484243	0.50640317	-0.154357809	-0.480882953	0.138321456	-0.168204893	-0.129091795	0.737356594	0.306481849	0.461138626	0.007535559	0.004928494	-0.945990001	-0.848621982	0.309176345	-0.691181887	0.334488436	-0.541138698	0.093562192	0.449160425	-0.018139471	-0.593229131	0.152528216	-0.490285921	0.516239543	0.191602581	-0.665961119	-0.017737321	0.415372575	0.397173112	0.254896571	0.09119415	0.37317045	0.931654027	-0.095000588	-0.610274917	0.455981687	-0.931908833	0.370416523	0.254349393	0.01811902	0.666068028	-0.280968946	0.189182827	0.827436901	-0.540850959	-0.773804569	0.062303022	-0.461280875	0.650147557	0.407595919	-0.43730505	0.604515105	0.411618989	-0.165762619	-0.453565696	1.116097963	-1.52819035	0.47827737	1.028915252	1.10319596	-0.484684269	0.340747548	0.37343085	-1.032207619	0.011856013	-0.825735395	-0.427068015	0.188986233	0.382553555	0.277925299	0.54683134	-0.70313706	0.402832941	0.377931006	0.273417262	0.42738184	-0.27183141	-0.286966511	0.594722694	0.78726487	-0.030381896	-0.301402373	0.445457819	0.128229361	0.183894865	0.538117566	0.764161425	0.85051154	-0.128483959	1.419660904	0.692631225	-0.967384558	-0.270053784	0.362251576	-0.496336683	-0.432981793	0.071773171	0.320568777	0.039208071	0.403230849	0.005067729	-0.062316271	-0.10891384	-0.300901281	0.80322569	0.459069794	0.02830179	-1.445118278	-0.88584266	-0.481102482	0.31629628	0.179856609	0.303148922	-0.408747774	0.404462668	-1.038967428	-0.423574134	-0.002904318	0.732817832	0.445026479	-0.792660692	-0.98766199	-0.160911103	0.246878084	-0.003660745	0.526498509	-0.174923336	0.956777812	0.019539257	0.315948611	-0.960042348	-0.196238556	0.665313343	-0.377150962	-0.328253049	-0.881210734	-0.798449587	0.446270847	-0.03445685	-0.386559226	0.189692177	-0.877153118	-1.114435181	-0.051033557	-0.226546805	0.638710777	0.410572173	0.083105418	0.280284589	0.804777176	2.724636466	0.356204756	1.053661295	-1.391281038	0.755295742	0.652530682	-1.380133397	0.224574548	1.189031291	-0.769997946	0.048738314	-0.270516603	-0.116789729	-0.707645929	0.403793403	-0.657543108	0.05871244	-1.066138306	-0.780968405	1.359426642	-0.487664635	0.462512527	-0.285642583	-0.603313367	-0.817933262	-0.421844822	-0.913097533	-1.232687454	0.198229799	0.713850617	0.211324907	-0.602783451	0.484294266	-0.394267624	0.348768835	-0.829759962	-0.135413939	0.897692584	0.898359183	0.6939383	0.35037154	-0.989950085	0.214125989	0.02519203	-0.921430729	0.547999685	1.390289569	-0.596609545	-0.999434024	-0.190326449	-0.371637839	0.451296262	-0.859085494	-0.17212203	-0.012497276	1.427468652	0.462639394	-0.477441191	-0.145287945	-0.349429251	1.829386039	0.096205491	0.88349389	0.135318289	0.879470982	-0.488746681	0.339938393	-0.307296138	0.01896992	-0.705766868	-0.04887472	-0.350763776	-0.207940625	0.526209943	-0.486548126	0.615630673	1.276961894	0.457619706	0.255266218	0.093661765	0.534491252	-0.134565156	0.440482147	-0.565767275	0.592367445	1.408237174	-0.289898654	1.134575089	0.434045124	-0.699388235	0.038924531	0.191438951	0.102519652	0.191602581	0.504985156	-0.639692998	-1.028514295	-0.231629913	0.279780826	-0.20164937	-0.159641502	0.015065878	0.401298422	-0.245098291	0.527664901	-1.397788996	0.112796005	0.368828392	0.948694525	0.377850983	0.255266218	0.093661765	-0.785202634	0.534491252	-0.134565156	0.381763208	0.031832607	-1.277521573	-0.550143162	0.035959564	0.419055555	-0.861478817	-0.687802163	-0.505372622	-0.651521331	-0.64172984	0.452960506	0.110725537	0.16973893	-1.426956364	0.166388275	-0.077594373	0.570883739	-0.701709047	0.05139414	-0.456726175	0.104418301	0.230997243	1.234733141	-0.322447468	0.54886412	-0.023589942	-1.039260744	-0.384479934	-0.684835908	0.449160425	-0.018139471	0.754483476	0.152528216	-0.490285921	-1.932456853	0.46500368	-0.77217133	-1.396425362	-0.302656263	-0.277202681	0.219604451	-2.886082647	0.031767355	0.951425631	-0.913958426	0.632882543	0.021187835	0.094737623	0.798519188	0.477152515	0.158457697	0.649611689	0.514224493	-0.307535999	0.628655381	-0.093978138	0.554280604	0.33420269	0.128132796	0.126800939	-0.213990615	-0.875594718	0.416553335	0.401298422	-0.245098291	0.527664901	0.657059742	-0.34606983	-0.123561799	0.083679242	0.565303199	0.08952622	0.595524805	-1.150453767	0.417414244	0.08952622	0.595524805	0.417414244	0.346424889	0.034852045	-0.400301942	0.08952622	0.595524805	0.08072075	0.417414244	0.08952622	0.595524805	0.417414244	-0.958620412	-0.823796688	-0.898281787	-0.885730411	-1.009450724	-0.779250926	0.130698613	0.624576175	-0.389254883	0.935124567	-0.778674517	-0.734295306	-0.676953289	0.216101067	0.466048196	-0.242472962	0.349304847	-0.745116345	1.390232798	0.53012577	1.019062417	-0.530330292	-0.091845491	-0.050506648	-0.116583852	0.487101217	2.457987956	-0.542339332	-0.26844642	0.064735572	-1.548874444	0.160155551	-0.051312945	-1.224926024	-1.359380692	0.416265025	0.388069378	0.191569915	-0.645668396	0.053651033	-0.13329373	-0.443269781	0.605207945	-0.024145682	0.914995006	1.281406967	-0.908048358	-0.696822144	-1.603660796	-0.684382172	1.130204269	0.529351717	0.041468778	0.483792756	-0.016650669	-0.104771259	-0.264866986	-0.788040301	-0.096634087	-0.477748878	0.715615981	-0.333086479	0.348768835	-0.829759962	-1.126115656	3.002991254	0.217073987	-0.210784632	0.197647032	-0.440339411	1.001637275	0.56757687	-0.441096201	-1.932456853	0.46500368	-1.396425362	0.075118446	0.530335387	-0.083763382	0.740839491	-0.180819557	-0.152472328	0.201248861	-0.21185487	0.773534023	-1.753953672	-0.526241893	-0.648927608	-0.603522235	0.167014044	-1.372494111	-0.097745213	-0.498935321	-0.665961119	-0.017737321	0.698683949	0.231306695	0.498381312	-0.553578803	1.155299002	0.096205491	-0.031106073	0.135318289	0.879470982	-0.488746681	-0.1988588	0.255002177	0.000451791	-1.081424878	-0.650410596	-1.034809497	-0.075414591	-0.5821632	-0.605041896	-0.025774585	0.086765932	0.174034729	-1.129761251	-0.557309007	-0.956735736	-0.058487964	0.369092446	1.18705833	0.179198548	-0.861569171	0.221738137	0.37107076	-0.326383672	-0.00914359	-0.051247247	0.71984725	-1.546263119	-0.322447468	0.54886412	-0.023589942	-0.493026829	-0.905665355	-0.224811353	-0.140631844	0.544595944	0.141141658	0.842356201	-1.010926803	-0.565413377	-0.365491417	-0.048535496	0.207981112	-0.892288319	0.378341174	-0.252534224	-0.593591293	0.604241102	-0.379664949	0.172639498	0.103576836	0.180758533	-0.62182913	-0.278464881	0.217568461	0.391947527	0.399199569	-0.213507812	0.550439079	0.440482147	-0.565767275	0.592367445	-0.289898654	0.774185795	0.845336661	0.307195326	0.656758928	-0.115164294	0.06956592	-0.844522403	-0.318391699	0.134352613	0.242413477	-0.691181887	-0.541138698	0.093562192	-0.093978138	-0.835023207	0.554280604	0.126800939	-0.213990615	-1.21145865	-0.431507322	1.991908946	-0.476247736	-0.809673694	-0.412679922	1.096075767	0.179524756	0.196506947	0.876267319	-0.798294277	0.097422037	0.37411601	-0.722918515	0.456547224	0.490348031	0.978997044	-0.506805161	-0.531444344	-0.211424455	1.079210849	-0.955032121	0.005067729	0.092976551	-0.062316271	-0.300901281	0.80322569	-0.630549562	0.663366885	-0.622043314	-0.336555696	0.419055555	0.156202393	-0.861478817	-0.687802163	-0.546302533	-1.518077781	0.483641707	0.225140634	-0.919258834	0.209657787	0.565303199	-0.117905358	-0.590290257	-0.530935402	1.02258411	0.471525465	0.412722573	-0.337582106	-0.604092759	0.227201254	0.984763901	-1.020847014	-0.478441881	-0.104718677	-0.185381812	0.281527435	0.011549455	-1.304729281	0.245256889	-0.884455011	-0.906737892	0.294702017	-1.37465577	-1.411901972	0.633928711	0.09580456	0.567563687	1.316242905	0.596886999	0.498540143	0.689347024	-0.823340341	-1.019764536	0.131302685	-0.696521562	0.118317902	0.203271488	-0.531617813	-1.811448566	1.257025897	-0.34047136	0.935769058	-0.530396224	0.552853156	-1.367048373	-0.233481982	-0.214692259	-0.621419337	-0.180959782	-0.579822888	0.297587418	0.08952622	0.595524805	-1.303186132	0.417414244	-0.002651956	-0.054635297	0.500282802	-0.070134617	-0.801822965	0.658221613	-0.708725163	0.399964906	-0.952332829	0.444746133	0.154509115	0.027335078	-0.133369017	0.519252993	-0.232028392	-0.220270343	-0.350461037	0.496025233	0.258367693	0.616352408	-0.153612726	-0.866214474	0.048121273	-0.305844566	0.409731479	1.427468652	0.462639394	-0.477441191	-0.145287945	-0.309753426	-0.003806278	0.192547209	0.913751213	0.305562612	0.547809466	0.520188223	0.681835186	0.021187835	0.798519188	0.72154604	0.477152515	0.158457697	-0.484952672	0.132186386	0.314408851	-0.508994073	0.286506827	-1.014944219	-0.773519857	0.23197855	0.48303361	-0.243252508	0.080967747	-1.1204797	0.455060913	0.084177595	-0.436977004	-0.699277188	-0.905333877	0.313233054	0.879492436	-0.836433934	-0.139514461	0.019384819	0.625011617	-0.054841788	0.271367561	0.25360691	-0.044666016	0.16973893	-0.938505906	0.166388275	-0.328410214	-1.110836967	0.059692323	-0.446378693	0.034033206	0.575070295	0.189823178	-0.366643736	-1.017796124	0.139062622	0.052210826	0.328915071	0.336494192	-0.813916768	1.087670204	-0.300867134	0.223187092	-0.429334373	-0.161442395	0.206483283	-0.379735452	1.150227062	0.203702568	-0.118904886	0.860042391	-0.609869435	-0.290866764	0.485924842	-1.829473553	0.487104975	-1.282898728	0.070435482	0.562044249	-1.298585493	0.096205491	0.135318289	0.879470982	-0.488746681	-0.768893655	-0.244380682	-0.074558399	0.138801533	0.035210534	0.210927931	-0.115764168	0.255514665	-0.774646059	0.763111674	-0.112050747	0.767683461	-1.02790405	-1.187732839	-0.249853149	0.207717227	-1.02790405	1.011290066	-1.225712151	-0.122292684	0.387649442	-0.803229598	0.290454242	-0.799979488	-0.757674383	0.37151048	0.71984725	0.370972188	0.622686574	-0.1461609	0.720811628	0.05266311	0.006648797	-0.606693742	2.418330276	-2.272532161	0.965297916	0.140802026	-0.461497848	0.563975629	-1.191023506	-0.866144801	0.100784445	-0.225564473	-0.322447468	0.54886412	-0.023589942	-0.908048358	-0.696822144	-1.603660796	-0.931855166	0.170456531	-0.117981274	-0.424601197	-0.27183141	0.594722694	-0.873140759	0.898127288	-0.044799981	0.440482147	-0.565767275	0.592367445	-0.289898654	0.355274394	0.495947079	0.19951067	-0.051754648	0.563600581	-0.417677393	0.393572399	-0.432981793	0.071773171	0.320568777	0.039208071	-0.432981793	0.071773171	0.320568777	0.039208071	0.750874448	-0.024579831	0.168761644	0.835249816	0.22847535	-0.008771995	0.440482147	-0.565767275	0.592367445	-0.289898654	-0.652172784	0.274888049	-0.015461845	-0.503417102	0.026547798	0.274888049	-0.015461845	-0.503417102	0.274888049	-0.015461845	-0.503417102	-0.875294352	0.880693064	0.546621548	-0.683421608	0.452255089	-0.125157186	0.070175639	-0.484952672	-0.181016844	-0.801822965	0.314408851	-0.12745165	0.128229361	0.183894865	0.538117566	0.280477581	0.85051154	-0.858148543	0.229286	-0.03259959	-0.621065413	0.072765163	-1.248465145	-0.998350297	-0.081876964	-1.03100888	-0.246230684	-0.20848335	0.375168694	0.169158727	-0.027299399	-0.929086179	-0.09284169	-0.998350297	-0.311729677	-0.081876964	-1.03100888	0.119218692	-0.518555893	-0.812451889	0.209647634	0.883656525	1.019062417	-0.277977537	-0.530330292	-0.091845491	-0.384432873	-0.136547737	-0.81576503	-0.050506648	0.009752482	-0.207078301	0.139062622	0.052210826	-0.213464198	0.23800349	0.614120258	-0.433633971	-0.313908595	0.802091617	0.025131198	-1.475803147	0.433899344	-0.655752317	-0.541076712	-0.18628546	0.340146184	0.775978116	0.483502651	-1.018724008	0.543271309	0.391744979	0.210548518	0.092991925	-1.068279587	0.680882076	0.225879694	-0.908048358	-0.696822144	-1.603660796	0.301905203	-1.287762845	-0.247873376	-0.736867577	-0.458828378	0.209647634	0.009752482	-0.449827491	-0.655192288	0.013066365	0.432972891	1.510300005	0.095399489	-1.086099399	-0.074793138	-0.513500066	0.650463184	-0.615625919	-0.344655107	-1.236178913	-0.810877121	-0.019484742	-0.824167467	0.111996301	-0.05658046	-0.799874298	0.145875633	-1.375964502	0.259749832	-0.617109197	0.487649607	0.051824371	-0.051754648	-0.417677393	0.079146921	0.393572399	-0.334256043	0.31585221	0.786455806	0.191137104	-0.334256043	0.786455806	-0.143386769	0.191137104	-0.026541918	0.117234882	0.23970823	0.164953927	-0.130124879	-0.639067256	0.731901811	-0.964715125	-0.508994073	-0.776415562	0.038039777	-0.056081958	-0.920956977	-0.722089085	-0.133369017	-0.232028392	-0.350461037	0.496025233	0.130696712	-0.490979304	-1.352491171	-0.233841254	0.047983264	-1.183122282	-0.547938049	0.592534053	-1.281542418	1.154617992	-1.30651592	0.08952622	0.595524805	-0.716110169	0.417414244	-0.449827491	-0.655192288	0.013066365	-0.545153081	-0.674720154	-0.063381911	0.248810925	-1.686377728	-0.911649842	-0.021334941	0.16973893	0.743571278	0.166388275	-0.246564217	0.176724046	-0.3003894	-0.674112541	0.478710027	0.396544977	-1.932456853	0.343477735	0.46500368	-0.486100302	-0.306658494	0.70621379	0.218561945	0.854096529	-0.344955995	-0.318817895	-1.158285429	0.532665968	-0.003238583	-0.864548435	0.39164279	-0.011421916	-0.09104918	-0.024579831	0.835249816	-0.303352245	-0.83649749	0.139062622	0.052210826	-1.352491171	-0.233841254	-0.695775502	-0.482832533	0.760783877	0.039044207	0.622686574	-0.1461609	0.720811628	0.622686574	-0.1461609	-0.374260194	0.720811628	-0.651521331	-0.64172984	0.172014274	0.452960506	0.110725537	0.737353514	0.152341777	-1.486296614	1.233113231	-0.344530259	0.08688418	-0.701550785	0.324697057	0.276137033	-0.152381656	-0.405428634	-0.477653992	-0.100954229	0.735800079	1.134575089	-0.699388235	0.524295757	-1.267407456	1.066937529	0.30875895	0.233747094	0.613618273	0.1110876	0.373111122	-0.890721601	-0.395419262	1.187168297	-0.082456679	-0.504373394	0.959057587	0.566905775	-0.514031366	-0.161320368	0.113757934	-0.243493551	0.08952622	0.595524805	0.417414244	-0.437229217	0.972820299	0.488484189	-0.047849785	0.278228618	-0.285450434	-0.648927608	-0.597778545	1.1796177	0.225391724	-0.4851728	0.324441512	-0.225657277	0.626279723	-0.285355351	0.431670925	0.191773247	0.43699567	0.112486161	0.109853983	0.774374606	0.278637431	0.112486161	0.109853983	0.774374606	0.278637431	1.020351331	1.316242905	0.596886999	0.884731092	0.625011617	-0.054841788	0.271367561	0.25360691	0.591131422	-0.442859708	-0.805267296	-0.942251323	0.829545538	-0.403437355	0.59696386	-0.159082413	-0.201929592	-0.682783295	0.261637373	-0.173316875	0.181900608	-0.001084319	0.680947018	0.018160323	-0.836433934	-0.139514461	-0.246564217	0.176724046	-0.3003894	0.211575517	0.08952622	0.595524805	0.21850075	0.417414244	1.493943574	0.576163201	0.614238202	0.453918707	-0.002106935	0.505758102	-0.229520894	0.638146558	-1.384756808	0.240488476	-0.692482565	0.904182973	0.790858439	0.37596572	-0.478290759	-0.089455638	-0.447461876	-0.365141924	0.176042512	0.193204529	0.758215832	0.836589619	0.308533131	-0.55497806	-0.818713558	-0.26063392	0.269381619	-1.569420327	-0.036183702	-0.234642208	0.366097823	0.241430883	-0.046026342	-0.177876873	-0.15814385	0.277320613	0.231835839	-0.588040631	0.037954168	0.842531889	0.208397598	-0.118775585	0.096557703	-0.476446606	0.219141451	-0.264869858	0.273417262	0.788725076	-0.318839943	0.524052375	0.261613242	-0.395637948	0.267079549	-0.092831299	-0.536873831	0.243654858	-0.002843188	-0.994780851	-1.202008334	0.44293858	-0.490827442	0.157377726	0.816966423	1.316242905	0.596886999	-1.98010997	-0.318910666	-0.353508538	0.243656493	-0.199103785	1.487720431	-1.173527077	-1.117469838	0.210824961	0.003855284	-0.761794411	-0.559702419	0.101170316	0.37162422	0.24080892	0.119750936	-0.621065413	0.072765163	0.531911678	-1.248465145	-1.267407456	1.066937529	0.30875895	0.233747094	0.609026292	0.36230727	0.157957078	-0.288325212	-1.017036361	-0.447706498	0.498643532	-0.621065413	0.072765163	-1.248465145	-0.621065413	0.072765163	-1.248465145	-0.621065413	0.072765163	-1.248465145	-0.744545741	-0.621065413	0.072765163	-1.248465145	0.620415169	0.956945925	0.737267062	0.358365876	0.658672421	-0.232198557	-0.484952672	0.132186386	-0.450811328	0.79546671	-0.199656507	-1.180883735	-1.391154325	-0.762255749	-0.311453911	0.285696864	0.180603015	0.615630673	1.276961894	-1.111457196	-0.735030332	0.007650861	1.068961132	0.235985237	0.074623067	-0.026541918	0.499833138	0.23970823	0.164953927	1.112051959	0.535051246	-0.173316875	0.181900608	-0.325503695	-0.155728307	0.266497212	0.054953292	-0.337582106	-0.181756953	0.729644088	-0.318876711	-1.396040309	-0.941738649	0.225391724	0.483289709	0.172024758	-0.330713288	-0.563408282	-1.076501431	-0.438567322	-0.629071374	0.220705841	-0.366285511	-0.307296138	-0.211314508	0.3911439	-0.386559226	-0.420127229	-0.801875091	0.495838568	-0.979414285	-1.311334977	-0.226350804	-0.093337363	0.360623782	0.370018628	0.166917696	-0.963394696	-0.168377468	0.228993877	-0.957089343	-0.653853781	-0.949177819	-0.07252813	0.199862036	0.015293256	0.44547534	0.2863227	0.055080811	0.336865516	-1.035445193	0.483340725	-0.98484913	-0.917398484	0.083124826	-0.093337363	-0.437982246	-1.256281273	0.417313711	-0.404998097	-1.533899416	-0.346053279	0.174631999	-0.622878304	-0.15456635	-0.622151226	0.542212526	-0.025494444	-0.555016301	0
101	-0.536401557	-0.143048725	-0.075236054	-0.123420118	-0.966166832	1.148470445	-0.92821963	-0.46698035	-0.505250896	-1.104920947	-0.011537047	-0.118480119	0.14888779	-0.593409501	0.887557022	0.214399839	-1.045054638	0.240529148	0.081691501	-0.209041422	0.930311413	2.086092569	-0.501740354	0.542861796	0.424304189	-0.50457703	-0.3989829	-0.373343973	0.226440516	-0.114149553	-0.075369987	-0.44126685	-0.60932991	-0.134754895	-0.810398629	-0.379461614	-0.505338431	0.102113908	0.574743283	-1.057402394	1.234897974	0.100769515	-0.492608205	-0.478013909	-0.857580174	-0.16983151	-0.810646537	-0.299785268	-1.68568791	0.647413979	-0.710795474	-0.063521048	-0.107943464	0.08160564	-0.423732751	0.042185541	-0.183059161	-0.115503622	0.23634964	0.02300792	1.242706068	-0.343560349	0.315467063	0.633630978	-0.243733524	-1.257857106	-0.428011017	-0.550170007	-0.141991258	0.021586504	-0.44126685	-0.545730186	0.119432125	-0.965809681	0.345704173	-0.780695606	-0.75359952	0.418095608	0.550659174	0.310514062	0.535350262	0.195331435	-0.108605498	0.775717482	0.097956362	0.278034497	-0.562912516	-0.87865513	-0.825932908	-0.551813158	-0.706532472	0.389706369	0.138535787	-0.777846266	-0.17652421	0.037127155	-1.510351029	-0.224996122	-0.553749294	-0.654083688	-0.608943574	-0.317979354	0.314756079	-0.996941559	-0.572660851	0.29436713	-1.126065465	0.164566973	0.284999443	0.812870624	-0.239399286	-1.089565365	-0.588051458	0.075450802	0.725412324	0.352925336	0.817631991	-0.730706437	-0.805656453	0.089071265	0.072778925	-0.345324286	-1.490592343	-0.336658967	-0.262567246	0.023399723	-0.769756113	0.613441507	-0.185900399	-0.614641744	0.648874472	0.25397257	0.669095658	-0.249816501	-1.252332555	-0.220818171	0.306190059	0.352194007	-0.260752595	-0.679655881	0.037770948	0.32703579	0.361667159	-0.021233732	-0.478013909	-0.148262098	-0.243787887	0.345704173	0.367166562	-1.100397995	0.437288552	0.384718816	0.429279188	-0.121509986	-0.084358587	-0.297357102	-0.596192237	0.644372399	-0.26544256	0.119800804	-0.632612358	-0.416420903	-0.05185947	0.946575683	-0.156720115	0.163984027	-0.921671323	-0.631748227	-1.133937221	-0.33742904	-0.092102192	0.431847637	-0.632504348	0.32572519	-0.292092106	-0.558181422	-0.236079405	-0.136375916	0.391996746	-0.25300304	-0.465316453	-1.540813688	0.496708701	-0.341959255	-0.457648322	0.303512442	-0.202718728	0.214774844	0.887154133	-0.372020478	-0.292530466	0.2885912	-0.119573949	0.302724198	-0.271454619	0.080349825	0.121167698	0.030593403	-0.181666715	0.033052456	-0.823514353	-0.278907406	-0.156632499	-0.099434139	-0.825734402	-0.398360576	-1.325154133	-0.201883442	-0.738333309	-0.153618147	0.683168616	0.605549268	0.252971504	-0.457068054	-0.39884587	-0.308791187	-0.013544964	0.462669176	0.075322094	-0.354355015	0.239787546	0.349809895	-0.057270035	0.812807317	0.721740386	-0.395473051	-0.386137881	-0.373722801	0.210907758	0.635212224	-0.484951837	1.581768796	0.39851025	-0.602006763	-0.009443673	0.249255644	0.20985175	0.238983501	-0.005686335	0.553288078	-0.105965683	0.066377787	0.114635325	-0.453783352	0.044292422	0.696863855	0.075290016	0.025872111	0.495323472	-0.87961117	-2.193746473	-1.283443291	-0.014585418	-0.559144077	0.262909403	-0.797285826	-0.449123292	0.248568449	0.413127732	-0.176804466	-0.571415446	0.398627097	0.307144291	0.319932888	0.810649664	-0.086252037	0.350839721	0.154870061	0.324110361	-0.34367332	0.007851382	-0.14934687	0.148682257	-0.498404205	0.147343779	-0.272084018	-0.733007358	-0.370475631	-0.801994556	-0.299497901	-0.210005236	0.072071373	-0.263276939	0.1592476	-0.323448083	-0.151741641	0.532703904	-0.403520287	0.118279785	0.888722092	0.31675097	-0.013140971	-0.027182572	0.482463396	0.18013287	0.153364862	0.1591618	-0.806904484	-1.10056761	-0.128705324	-0.257716971	0.448911263	-0.043687525	0.327731791	-0.396458892	0.162737837	-0.842443361	-0.717663173	0.333615229	1.076815898	0.094670363	-0.279783955	-0.656739244	-0.2292997	0.201730344	-0.106999431	-0.351085412	-0.840546847	-0.085836888	-0.378173647	0.571394327	-0.187051299	0.415399081	0.281077835	-0.838130924	-0.247079228	-1.167598143	-0.481743965	-0.218313193	0.131877326	-0.052556913	-0.350270414	0.444385291	0.453538257	-0.127110396	0.071516141	0.105431166	0.198438279	-0.341968698	0.206474878	-0.524982808	0.155449385	0.006897003	-0.306007752	2.048626458	-2.847060443	-0.090779357	-0.62612491	-0.975294079	-0.623365477	0.276016902	-0.813300127	-0.180356027	-0.034459308	-0.464486424	0.413096279	0.210907758	0.019083667	0.072071373	0.155776313	0.615928402	0.028127809	0.243704297	0.291729455	-1.165741207	-0.06807097	0.160901254	-0.90143926	0.415399081	-0.156759692	-0.274890458	-0.176485136	-1.11527889	-0.474962159	-0.305034756	-0.341968698	0.773792862	0.147059205	-1.325800479	0.570797172	-0.205805582	1.021571238	-0.137492913	-0.085888579	0.051526546	-0.14934687	0.198007654	0.06682448	0.333404372	-0.72707598	0.121914183	-0.198962901	-0.124931385	0.495048831	-1.128344176	-0.399720484	0.267964828	-0.584322201	0.161146757	-1.187858359	-1.019640686	0.364996086	-0.159582477	-0.02389688	0.228985576	-0.349643883	0.396909851	-0.21965524	-0.313773974	-0.313512928	-0.787530769	-0.29508721	-0.147789726	-0.2593892	-0.54806352	-0.691760737	-0.325439586	-0.77146842	-1.031712053	0.030546065	0.200852036	0.81153841	-0.700708755	0.067874801	0.153364862	0.349809895	-0.713394136	-1.246705867	0.243704297	0.291729455	-0.06807097	0.160901254	-0.90143926	0.415399081	-0.156759692	-0.274890458	-0.176485136	-1.11527889	-0.474962159	0.213922832	-0.341968698	0.773792862	0.336263366	0.429719975	0.147059205	0.052792874	-1.325800479	0.570797172	-0.205805582	1.021571238	0.310018213	0.491459963	0.398600571	-0.21941697	0.75298061	0.314940904	-1.400696342	-0.266234892	-0.535433976	-0.221046284	-0.801408753	0.803558373	0.192183612	0.743465297	0.034769531	0.951135562	-0.409160208	0.178168191	0.789661347	0.203865232	-0.158437574	-0.015739444	-0.098629681	-0.608815006	0.387160854	0.093964938	0.12337451	-0.089252038	-1.249501487	-0.712085086	-0.226414221	0.118025835	-2.252458857	-0.157110534	-0.063042503	-0.116824269	0.411987833	0.061285001	-0.944010014	0.607184003	0.580511312	-0.511526174	-1.047116389	-0.678499087	2.562279978	-0.002922784	0.271414083	-1.002730494	1.198798647	-0.130498103	-0.024827663	-1.332391269	-1.345479189	0.818886984	-0.707545558	-0.334483915	0.270952094	1.093963565	0.263334705	0.604966352	-0.172354711	0.128720996	0.556944073	-1.096907899	-0.790016146	-0.536097963	0.094748716	2.144988107	0.102819051	-0.23775455	0.007851382	-0.14934687	-0.112686383	-0.881713693	-0.514983606	-0.231575842	0.014836488	-0.810646537	-0.007805321	-0.252968868	0.304656751	0.848990226	-0.187051299	-0.189640291	-0.58829951	-0.165769471	0.69039009	0.55070029	-0.377769432	-0.88400544	-0.104305842	-0.121807972	-0.136375916	-0.345553643	0.437288552	0.156305579	-0.369599549	-0.766722718	0.313825138	-0.3063507	-1.608719664	-0.536381817	-0.015490162	0.40283337	-1.112692481	0.425634013	-0.146130995	0.23197044	-0.195081732	-0.034821058	-0.357240147	-1.139682078	-0.268906298	0.271414083	-0.133556868	-1.002730494	1.198798647	-0.130498103	-1.351656425	-0.693267238	-1.437618269	-0.704382805	-0.570130572	0.172322552	0.232510766	-0.766028422	-0.181963752	0.324313882	0.31672648	-0.164463352	-0.739886149	-0.517319005	1.780103303	-0.422035416	-0.049198364	-1.209128644	0.38058098	-0.023187365	0.126568163	-0.79316893	-0.664688197	0.336172302	-0.347641034	-0.270156632	-0.776010044	-0.053420385	0.126454239	0.168882079	0.293343782	-0.23236671	0.273289997	-0.089511401	-1.27590263	0.004133879	-0.229387213	-0.598613174	0.046368045	-0.04063859	-1.337302886	-0.170774519	-1.640099312	-0.458996939	-0.368004219	0.252376069	-0.173752944	-0.591516839	0.50763141	-0.441962236	-1.361797863	-0.20569807	-0.854161898	-1.322230851	1.186987926	-0.120827142	-0.580029931	-0.656762137	0.396033363	-0.544542887	0.304656751	-0.064661865	-0.341922152	-0.148686152	0.03855529	0.826617881	-0.372600077	-0.506311217	0.635920792	1.042956112	0.890460314	0.659932584	0.170575482	0.123675845	0.181957725	-0.394682453	0.409030758	-0.446410035	-0.625589793	-0.023187365	0.20711682	-0.488974188	-1.536116801	-1.597100097	0.123057065	-0.509167623	-0.160353334	1.225831659	-1.002466616	0.185933021	0.075537217	0.52759472	0.397517242	-0.282558061	0.714087059	-0.025047732	-0.181246291	-0.14962134	0.465996048	0.3889487	-0.341922152	-0.154113978	0.182898462	-0.372600077	-0.638797149	-0.411120942	-0.979063346	-0.555542865	-0.686556217	0.091006087	-0.131963754	0.223564347	-0.737100769	0.088436361	-0.10458687	0.228742504	-0.065700982	-0.345429812	0.02300792	-0.85754152	-0.147311766	-0.379586786	-0.396670397	0.597302194	-0.144459468	-0.537790298	-0.426232783	0.937817638	0.264761462	-0.358047891	0.137857768	-0.085162934	-0.214958511	0.34580466	0.02632997	-0.262332622	-0.416620037	0.20619733	-0.189308139	0.061556201	-0.290479911	0.614914563	-0.099515611	-0.983895405	-0.182098277	-0.630167366	0.365815834	-0.317068558	-0.996493451	0.601308684	-1.054773811	-0.243165777	0.074302199	0.044636361	-0.505106368	0.195211649	0.214610394	0.140293841	-0.18858724	0.052132508	-0.421253017	0.002581773	0.191013625	-0.540854809	0.283351307	-0.298761364	-0.092772275	0.339654241	-0.276253144	-0.001731788	0.196134876	-0.81385447	0.526943127	-0.536097963	0.10962533	-0.373564774	-0.885504169	0.452649752	0.051526546	-0.195891201	-0.436338984	0.094975268	-0.142424487	0.074795921	0.358506439	-0.016634979	-0.35095961	0.19684873	-0.317628947	-0.349423712	-0.276108691	-0.110624136	-0.864333147	0.684706229	-0.144442015	0.277362993	0.067636808	0.256123846	-0.157136436	2.048626458	0.637131976	0.342874629	0.736479273	0.038483015	0.099982366	-0.975294079	0.238632911	0.282134376	-0.54975135	0.497529358	0.398733002	-0.273325862	0.076950714	0.276016902	-0.269267949	-0.234398442	-0.165290174	-0.015993844	-0.477471905	-0.995926921	0.755472281	-1.441174786	-0.665607976	0.834606128	-0.498494962	-0.165814156	-0.400140044	0.37356226	1.018535478	0.228323283	-0.770822055	-0.983561013	-0.984872241	-1.200604782	0.081465535	-1.279942715	-0.521711273	-0.264891555	-1.430130302	-0.279365573	0.512476679	0.609705881	-0.35663671	-0.147153354	-0.906174507	1.035176531	0.722920169	-0.810164003	-0.15954242	-0.536278388	-1.315338645	0.114641854	0.004220638	-0.922032577	0.40579756	-0.298761364	-0.271301692	0.10779077	-0.327655205	-0.265297095	0.310633095	-0.026819334	0.016150049	0.056207541	-0.196305903	0.304269253	0.619691389	0.000823188	0.461667412	0.249424775	-0.351089465	-0.835034477	-0.080129292	-0.941639852	0.451013569	0.394603116	-0.644621993	-1.001126448	-0.79316893	-0.908801833	-0.120355079	0.271083371	-0.130498103	-0.015438956	1.645474887	-0.485900886	-0.21049365	0.367544413	-0.371188148	0.355073395	0.653450126	0.159819247	0.932421873	-0.620210183	-0.570010026	-0.240081409	-0.344804238	0.703704955	0.790409232	0.112997091	-0.794390372	-0.553367736	-0.908801833	-0.3646842	-0.484447853	-0.87386015	-0.551348179	0.360993067	0.116792805	-0.218097614	0.151254595	-0.332797675	-0.450300283	-0.365045183	0.155181697	0.419584007	0.304269253	-0.009037954	-0.003288992	-0.243758404	-0.013205782	-0.086689932	-0.40656273	-0.039832651	-0.341922152	-0.038309562	-0.907350319	-0.42672527	-0.435001736	-0.257697861	0.041448218	0.698946643	0.173896438	0.967154162	-0.436995976	0.550659174	-0.794653887	-0.124364205	0.152563269	-0.760874431	-0.420194096	0.231161806	0.361667159	1.26437117	0.443488786	0.321258346	-0.325955516	-0.180102072	0.046952714	0.067979494	-0.561047951	-0.509511333	-0.696233199	-0.735476486	-0.428624806	-0.770822055	0.08592393	0.330612291	0.345786263	0.069577349	0.014413003	1.414941459	-0.669924294	-0.722324488	-0.187482895	-0.231101941	-0.187568169	-0.742801597	-0.64741199	-0.196433375	0.48765942	0.408483479	-0.688569537	-0.377831884	0.20985175	-0.868848334	0.207756552	-1.103405024	0.442465182	0.036944749	0.100696838	0.170668126	0.104198286	0.274517031	0.316600387	0.035763359	0.251442401	-0.675406601	0.811128802	0.041451901	-0.67329447	-0.24083517	-0.033576524	0.511955197	-0.421757098	-0.318625577	0.644711296	1.076679635	0.526827635	-0.462604164	-1.305431232	0.556347617	-0.865159464	-0.241754096	0.037723286	-0.163632745	0.374062008	-0.026567556	0.565868757	-0.324526654	1.60940453	0.33578451	-0.913014688	0.138535787	-0.777846266	-0.553749294	-1.317765701	-0.464408245	0.228985576	-0.063439422	-0.919700066	-0.813814271	-0.046051275	-1.138494171	0.294853738	-0.890959149	0.189432431	-0.448201857	0.159871498	-0.381713423	-0.756471152	0.040529765	-0.627386073	0.459576323	-0.061343139	-0.049461672	-0.990013912	-0.047748945	0.328869004	0.156686	1.076679635	-0.04117217	0.120842254	-1.03865101	-0.18454591	0.016030371	-1.006989579	-0.159969307	-0.342547297	0.246143957	-0.191620218	-0.017686849	0.06348512	-1.031953793	-0.917079871	-0.437870192	0.160475752	0.014211975	-0.212080475	-0.521935594	-0.320864142	-0.032768058	0.216686912	-0.11729212	-0.48440272	0.21583318	0.045598997	0.004719116	0.12337451	-0.385702243	0.323206795	-0.062293647	-1.265702547	-1.108187113	0.370224529	0.194854513	0.279559204	1.057304076	0.901263496	0.170668126	0.274517031	-0.118753082	0.413096279	0.050445956	-0.030278166	-1.614403512	-0.555459561	-0.140822294	-0.596315469	0.598153216	0.490366054	-0.110277856	0.042082536	-0.115193219	-0.074519662	-0.244349822	-0.194821209	1.150276876	0.30922778	0.382646732	-1.045318944	-0.023522202	-0.301792013	0.676693844	0.585843481	-3.84E-06	-0.183728235	-0.470473552	-0.044786987	-0.329870534	-0.278108543	0.285822895	0.281997108	0.431692943	-0.205339963	-0.366303379	-0.402956538	-0.181246291	-0.359032539	0.094402385	0.454300348	0.065738637	0.194550418	-0.348896265	-0.353885176	-0.405810181	0.831490648	-0.662295057	-0.529404139	0.089071265	-0.088623921	0.655670824	0.045712273	-0.030907263	-1.368603242	-0.656092704	0.047974443	0.267341688	-0.54862485	-0.653815751	0.293343782	-0.415713773	0.27967727	-0.327112915	0.545554625	-0.519119346	0.038876136	-1.039173994	-0.619611849	0.215317208	0.665407521	-0.470137063	1.308746224	-0.653239662	-0.637481689	-0.391048414	-0.478834655	0.493787789	0.467543262	-0.41657965	-0.213318656	0.046643762	-0.540854809	0.283351307	-0.251728489	0.810121877	-1.205947058	0.032821142	-0.112098984	0.200507233	-0.661404202	-0.931196765	-0.654745315	-2.166360691	-0.039733138	0.23045715	-0.133949364	-0.081735167	-1.887308567	0.306242377	-0.239369321	-0.060357653	-0.382636528	0.420348665	-0.036371042	0.724765467	-0.324526654	-0.200912387	-0.463835569	-0.029436432	-0.297522725	-0.926229121	-1.305183682	0.256770851	-0.144442015	-0.643693907	0.010611638	-0.076511556	-0.252648595	-0.544514373	-0.166661797	-0.216131186	0.171785567	0.531606704	0.221796653	0.001782134	-0.208757378	-0.109609003	-1.070709693	-1.09105073	0.925108602	0.388611828	0.310415698	-0.423287508	0.076680264	-0.764217852	-1.157365334	0.464799598	-0.583488642	1.28363283	-0.211816784	-0.785718034	0.484223428	0.009732213	0.145861071	-0.595371481	-0.18202127	0.82374908	-0.18584336	0.772403686	0.527891675	0.363588451	-0.167346631	-0.597542266	0.585609806	0.735208117	0.409317935	0.105417187	-0.247394123	-0.682939376	-0.189308139	-0.290479911	0.614914563	-0.868794977	0.30826429	-0.735151173	-0.515486572	-0.067146166	-0.100321201	0.272013343	-0.795327499	0.928261465	-0.215270892	-1.159160828	-1.037885693	1.410455758	0.415760584	-1.274820652	0.217528063	-0.479356722	0.157971284	-0.348741452	-0.440889062	0.062288856	-0.535145828	-0.206110037	0.212767593	0.057602365	-0.625143061	0.141029255	0.001648673	0.059297696	-0.450300283	0.016150049	-0.42165542	-0.399373563	0.289547986	0.155181697	0.419584007	0.50573421	-0.681708838	0.515945413	0.304269253	-0.019183219	-1.181099917	0.82572723	0.423591416	-1.275443286	0.977475541	-0.414716326	-0.197146856	0.444447177	-0.133534528	-0.066832968	-0.659834642	-0.682944185	-1.054104668	0.060539652	0.114294451	0.296734144	-0.80853321	0.232266796	-0.360851066	-0.451110366	-1.15271497	0.443479338	-0.495417512	-0.195105488	0.297263379	-0.865159464	0.089120923	-0.01916541	-0.304111027	-0.282609105	1.046587526	0.50472696	0.068908379	-0.668216805	0.137053923	-0.430007215	0.548678142	-0.136480506	1.628900601	-0.152124367	0.19684873	0.037208726	0.264781077	-0.373926908	-0.164780454	0.198954454	0.671432684	0.696863855	0.021458748	-0.356011195	-0.110898232	-1.043908394	1.562708661	-0.353024747	-0.322827097	0.008143586	-0.614585037	-0.301946199	0.096290237	0.816463034	-0.556709937	0.118279785	-0.760659549	-0.092275601	0.386925782	0.120299001	-0.61059964	-0.402512324	-0.920765281	0.255750361	-0.322450393	-0.226177083	-0.227814213	-0.715561103	-0.36509849	-0.674271254	-0.534400828	-0.583991309	0.308228048	-0.637572603	-0.453718226	0.808999059	0.343079036	-0.455357808	0.33481779	-0.866392873	-0.305510377	-0.790649179	0.083113405	-0.381215436	-0.601309338	-0.280171549	-0.796688144	-1.492850263	-0.823923084	0.368595047	0.436286073	0.104492972	-0.287648958	-0.982154735	0.130239157	0.306242377	-0.097752347	0.077484448	-0.936491603	0.351560211	0.396941182	-0.053233066	0.064456253	-0.633929178	-0.227368454	-0.272650403	-0.107121206	0.141111476	0.280811555	-0.21789469	0.187726482	0.146185891	-0.020633451	0.119269785	0.214177195	0.76476808	-0.944010014	0.060893955	0.190627502	-0.237025664	0.578956919	-0.346175315	-0.374636747	-0.194749815	0.418536049	0.391707838	-0.409410176	-0.368599269	-1.080728001	0.064628253	0.419181459	-0.174684347	1.224939824	-0.207677091	-0.588137004	0.538996761	0.765133181	0.706737941	-0.021027325	-0.177738099	-0.050967237	0.350142625	0.167379554	0.16904318	-1.081666527	0.146281128	0.510351372	0.085719624	-0.591902568	0.232505679	0.017322775	0.280811555	-0.202628406	-0.595824829	-1.636191836	-0.064551941	-0.531274428	-0.231444944	0.146185891	-0.322510083	-0.115756608	-0.203394896	0.45785895	0.532042926	-0.248489877	0.456098623	0.384918002	-0.368088025	-0.333794318	0.893542234	-1.04292796	0.283799463	0.392673096	0.211995305	0.141517196	0.70768599	-0.07299266	-0.820175824	0.456106069	-0.794492694	0.229236274	-0.175973597	1.013230869	-0.572860215	0.237642366	1.246318609	0.196035188	0.875083147	0.042919768	-1.575701604	-0.106613954	-0.617272611	-0.572853161	0.567749545	-1.04254019	0.123633936	-0.320864142	0.143638907	-0.060234164	-0.205653186	-0.526217007	0.190238991	-0.382270496	-0.25280156	-0.296782523	-0.140670488	0.455532617	-0.149273837	-0.730559893	-0.542387421	0.5546691	-0.076680503	-0.351089465	1.093963565	0.63635951	-1.345479189	-0.234398442	0.152234587	-0.165290174	-0.707545558	-0.001557623	-0.341970236	-0.82179627	-0.657950163	-0.488289723	-1.034780228	-0.128005274	0.360010879	-0.918987527	0.101635468	-0.034511498	2.227163485	0.066889998	0.396738457	0.584552331	-0.21965524	-0.032339185	-0.331738324	-0.254666016	-0.567143941	-0.564961351	0.303025836	1.698164233	-0.326789432	-1.127210986	-0.348741452	0.410573011	-0.998110983	0.624286778	-0.156835413	-1.212021389	0.79357056	-0.692505529	-0.202285566	-0.790649179	0.625387788	0.237538427	-0.365045183	0.475460974	0.418442231	-0.166729758	-1.371992514	-0.241705549	0.834297248	0.432821563	-0.569653289	-0.268094761	-0.124291123	-0.691760737	0.27967727	0.224403157	-0.004272461	0.195654158	0.23117259	0.300151102	0.240529148	0.139099444	-0.285312626	-0.109141373	-0.335493156	-0.460129736	0.240716338	0.333794172	-0.357249094	0.369564007	-0.09421545	-0.589301805	0.233991098	0.122722957	-0.025786591	0.465996048	-0.449154455	-0.321717208	-0.489723637	-0.453783352	-0.613616777	-0.276288762	-0.344293443	-0.564187313	0.15690926	1.201174523	-0.287496736	1.235373861	0.814328997	-0.470137063	-0.177738099	0.708938735	-0.161310844	-0.973894443	-1.737386216	-0.679451903	0.200109966	0.130844649	-0.182313169	-0.325814206	0.078347572	-0.565505995	0.363588451	-0.167346631	-0.597542266	0.409317935	0.316218218	-0.94143781	1.055483531	0.224926992	0.170623579	0.123633936	-0.320864142	0.818886984	-2.852001407	-0.074651316	-0.012730891	0.324313882	-0.62489863	-0.612418718	-0.611869622	-0.400803564	-0.59476719	0.0608565	-1.015061244	-0.739886149	-0.168197934	0.2621468	-1.361797863	0.395013458	-0.651710472	0.109088221	-0.340363881	0.038975083	0.038750032	0.204645997	-0.353343566	-0.064203631	0.2607139	0.044382798	0.793415893	-0.920542839	0.1156679	-0.179201914	-0.190045184	0.194310042	-1.100397995	-0.388200686	-0.160972684	-0.039409956	-0.730587866	0.100796478	0.156496498	-0.584957971	-1.019640686	0.139751191	-0.392129099	-0.884045632	-0.300011925	-0.659398336	-0.062663119	0.351560211	-0.017000215	0.233991098	0.122722957	-0.051475234	0.101351442	-0.571956598	-0.230698964	0.224732561	-0.335377832	-1.044259933	0.222660909	0.001884019	-0.198250475	-0.908801833	-0.5776535	0.275366925	-0.098294166	0.416105495	-0.287509822	-0.179803889	0.79074434	-0.633771588	-0.405088674	-0.259481022	-0.34343462	0.769038957	0.241684918	0.195654158	-0.817253275	0.489340922	-0.14962134	-0.104451053	-0.430982651	0.225871377	-0.269566833	-1.040173225	-0.509612467	0.782113753	-1.021422315	-0.064132899	-0.174595929	-0.222203247	0.141120575	-0.10458687	0.228742504	0.72493543	0.324121518	-0.065700982	-0.821648786	-0.475699668	-0.503712368	0.710860073	0.493847337	-0.051853638	-0.179096487	-1.068893524	0.190199574	-0.298469294	0.632274974	0.467543262	0.478407689	-1.015920474	0.08160564	0.33878871	0.233991098	-0.575380977	0.261674564	-0.571258934	1.256650611	-1.133529534	-0.482122414	0.134899551	-0.043386878	0.849651475	0.038817369	0.755362578	0.148632384	0.142881463	-0.123167932	0.713388979	-0.659555442	0.020284639	-0.400474156	0.678670209	-1.096907899	0.754930271	-1.312116102	0.379752347	-0.530034034	-0.077837007	0.390477481	0.280696834	-0.061345313	-0.158437574	2.607321941	-0.00160957	-0.8933325	-0.082278875	0.288425343	-0.050611073	0.798844305	-1.322080616	-0.040407665	-0.521199362	0.006426986	0.336068698	0.754874035	-0.101185052	-1.133168725	-1.487363699	-0.500311772	0.1819458	1.201174523	-0.735476486	-0.53680056	0.782113753	-1.021422315	-0.064132899	-0.304157832	-0.043832129	-0.075865123	-0.145298025	0.12314794	0.544989923	-0.041524579	-0.165531791	-0.534674557	0.313825138	-0.432873205	0.869934404	0.63635951	1.150276876	0.996695605	-0.456899459	0.891945904	0.131022513	-0.651868807	-0.654255139	0.637501817	-0.133722072	-0.896034023	0.106791002	-0.931661323	0.692682984	-0.877228442	-0.170787727	-0.701259881	-0.959355845	-0.77333545	-0.448622716	0.502408652	0.513928263	-0.521199362	-0.389598418	-1.283443291	-0.169598889	-1.498649637	-0.364552578	0.123341174	-0.668173825	-0.134415156	-0.523874089	-0.470612647	-0.805838809	0.44260492	-0.573787414	0.732892339	-1.409698996	0.162407823	-0.450142604	-0.853313065	0.029267744	-0.722324488	-0.187568169	-0.742801597	-0.64741199	0.408483479	-0.688569537	-0.06928377	-0.453629462	0.814783556	0.156496498	-0.584957971	-1.019640686	0.364996086	-0.74745264	-0.370627038	-0.476916202	1.046587526	-1.295170551	0.083172433	-0.341979065	-0.664051045	-0.824675423	-0.142868553	0.050862531	-0.137284169	-0.754282712	0.008578973	-0.690902601	-0.218594879	-0.430049679	1.408706422	0.159643285	0.869934404	-0.167212028	-0.137653393	0.712338154	0.404052966	-0.224106701	-0.094448955	0.059719463	1.018535478	-0.387760757	-0.041823746	0.399276985	-0.239186984	1.257011729	-0.371188148	0.061649239	-0.131258027	0.203855439	0.875083147	0.272453267	-0.231411835	0.466813325	-0.534674557	-0.735298887	-0.149775897	-0.583723246	0.23045715	-0.53680056	-0.40656273	-0.039832651	-0.574960391	-0.038309562	-0.435001736	-0.257697861	0.041448218	0.174153063	-0.506220966	-0.06249181	-0.189830237	0.280463702	-0.106168559	-1.466358989	-0.248793548	-0.197784871	-0.138675597	-0.229543196	-0.658832088	-0.332915809	-1.242501799	-0.233795	-0.095027607	-0.349974191	0.481351896	-0.047765252	-0.500311772	0.1819458	-0.348622062	0.30696985	0.141713436	0.719763995	-0.272006745	-0.212093204	0.930311413	1.363517115	0.088108562	-0.591583275	0.256770851	-1.499043791	-0.416059331	1.272508853	-0.313237354	-0.043478751	-0.538761817	0.088864635	-0.584322201	-1.295223758	0.01295375	0.91564969	-0.598715237	-0.234346403	-0.76879847	0.081691501	-1.091195086	-0.679451903	0.148519261	-0.179096487	-0.562943954	-1.068893524	-0.222449316	-0.617675608	-0.790926338	0.419872993	0.315676662	-0.494076054	0.101034697	-1.266349237	-0.320864142	-0.08282378	0.587036025	-0.707742585	0.127086834	1.406735376	0.291341342	-0.888516691	0.831508576	-0.907109954	0.344991336	0.421737019	0.525596337	-0.124913116	-0.49526781	-0.210418607	-0.357851718	-0.308707668	-0.381004303	0.574349866	-0.276132096	0.423049022	-0.313403322	-2.802068583	-0.515850415	0.074302199	0.380824516	0.314913626	0.772235343	-0.240081409	-0.325113606	0.001413014	0.469279974	-0.829334088	0.312898361	-0.243244377	-0.250908707	0.936261618	-0.466453994	0.592870721	-0.224046753	0.467507527	0.123618009	0.148632384	-0.720234166	-1.081792306	0.083172433	0.355887364	-0.735298887	0.174153063	-0.995926921	0.010019623	-0.400354169	-0.10458687	-0.065700982	0.205476453	0.531221175	0.551611638	-0.035120792	-0.238552641	-0.285009294	-0.011271444	-0.140947074	-0.320846213	0.101351442	0.825359223	0.692758701	-0.230698964	0.019925507	-1.438495775	-0.189577484	-0.338340687	-0.766294541	0.297263379	0.101635468	-0.145477809	-0.61059964	-0.915862075	-1.156665305	-1.164793267	0.028352824	0.649782494	-0.594156343	-2.331836856	0.407397069	-0.406132717	-0.368227776	0.17343027	-0.353343566	-0.17487319	0.092038011	-0.05255487	-1.276953653	-0.189208943	0.119800804	-0.772271167	0.180955464	0.356145967	-0.360446356	0.005087542	0.357476124	-0.219126759	0.08524289	0.801843714	-0.151741641	0.355677963	-0.010234693	-1.22385351	-0.77664655	0.030927293	-0.219126759	-0.90301259	-0.196016115	0.067982411	-0.820175824	0.456106069	0.801786321	0.229236274	-0.584322201	-0.049804193	-0.054924511	-0.149824881	-0.042114326	0.112955561	0.091671682	-0.546382899	-0.488289723	-1.034780228	-0.293181106	-0.398360576	0.097969453	-0.780207588	0.741969281	-0.091240826	0.172546012	0.600100618	0.670807372	0.59227091	-0.39227614	-0.821648786	-0.700072461	-0.031854778	-0.321754844	-0.46264395	-0.480661779	-0.722793304	0.005279221	-0.05931639	-0.165905226	-0.228556905	-0.956834877	-0.925011662	-0.005261291	-0.357491462	-2.138911146	-0.240201622	-0.311985026	0.010746265	0.194184235	-0.010771108	-0.039832651	0.044636361	0.360706891	0.281077835	-0.838130924	0.918422939	-0.692144495	2.433952926	0.329143335	-0.258049178	-0.470137063	0.110258805	-0.177738099	-0.050967237	0.005948268	0.075085119	0.82427882	0.259407434	-0.499855955	0.085547073	0.288969319	-1.717031398	0.200056192	0.211800856	0.047010697	-0.112822047	-0.046268365	-0.344628249	0.42026844	0.430224533	-1.179946821	0.932421873	-1.492850263	-0.316216324	0.517097757	0.839160544	-0.100941781	-0.496713502	-1.159160828	-0.338086152	-0.749931809	0.489818275	-0.137937112	-0.241651241	-1.533359402	-0.24083517	-1.124614545	-0.033576524	-0.027697584	0.208158494	-0.625890259	0.196035188	0.114641854	-0.325955516	-0.518938858	0.635400126	-0.132311633	-1.091195086	0.166533817	-0.621019075	-0.226177083	-0.327859618	-0.36509849	-0.519878189	-0.534450936	-1.083042481	0.607349703	-0.738516461	0.0608565	-0.021256713	0.395013458	0.137857768	-0.09651801	0.219358099	0.110993576	0.030271296	-0.121806362	-0.101936668	0.088725315	1.519228468	-0.171388875	-0.079755056	-0.00252317	-0.052270862	-0.065115969	-0.137653393	-1.031953793	-0.673312212	0.723594817	0.648874472	0.160475752	-0.441408434	-0.172354711	0.441052139	0.108153559	-1.533359402	-0.24083517	-1.124614545	0.321247656	-0.033576524	0.208158494	-0.625890259	-0.946066819	0.471211937	-0.100839552	-0.484247474	0.224732561	-0.227082401	0.173896438	-0.794653887	0.35574927	-0.092666671	0.041618994	0.236095182	-0.009818693	0.374895557	-1.892499725	-0.114498886	-0.093157272	-0.664233126	-0.136480506	0.290996272	0.572483001	-0.660454591	-1.122590686	-1.163453794	-0.55007507	-0.031378889	-0.292050999	-0.646597549	-0.085506762	-0.498360425	0.369778394	0.012596756	-1.080728001	0.605752733	-0.183201971	-1.252332555	0.275853012	-0.198448213	-0.014058136	-0.843543962	-0.447816942	-0.435597488	0.917286914	-0.965524731	0.206743238	0.001362112	-0.600185877	-0.390107235	0.060095615	-0.569653289	-0.268094761	0.580584154	0.746948283	-0.085665765	-0.245400244	0.331265685	0.126976722	-0.766028422	-0.181963752	0.360833469	0.739289685	0.329125361	-0.289319573	-0.460448442	-0.081677625	-0.345224999	0.069134618	0.929957618	-0.174954906	-1.41339914	-0.240081409	0.290222861	0.169348025	-0.837895924	0.133382245	-0.076511556	0.698946643	-0.490325561	0.238944298	-0.382219041	0.485668082	0.148284018	-0.436187295	-0.455393588	-0.361523688	-0.179803889	-0.17855247	-0.94143781	1.055483531	0.224926992	2.43243341	0.012596756	0.214689675	-0.78981909	1.066350539	-0.151498498	0.214933941	-0.389635793	0.510351372	-0.542103396	-0.892507332	-0.077379967	-0.517798949	0.28926175	0.334401211	-0.514359471	0.228623347	-0.303181381	-1.410824153	-0.113786398	0.087621146	-0.341979065	-0.664051045	-0.048291054	0.0128967	-0.100321201	-0.60258615	0.116044493	-0.521935594	0.438827345	-0.508383055	-0.27898404	-0.569653289	-0.430982651	0.550402963	0.142847016	-0.315036111	-0.47604108	0.309823223	-0.356011195	-0.479686416	-0.213076634	-1.41339914	0.655980321	0.684017667	0.035224527	-1.181099917	0.301752885	-0.101654408	-0.278128579	-0.38111077	-1.234048071	0.411987833	-0.370650316	0.387160854	0.093964938	0.027824828	0.401377059	0.253840241	-0.572660851	-0.298880441	-0.562912516	0.602691788	-1.270199761	-0.696590425	-0.103195388	-1.07426309	0.284965323	-0.320541861	-0.950600657	-1.081818686	-0.473033505	0.053484366	0.333652155	-1.071816184	-0.920542839	0.108429815	-0.694403749	-1.488181979	-0.560507121	-0.618505452	0.68580769	0.291825134	0.345717873	-0.275067064	-0.598619412	-0.124370758	-0.816948832	0.710860073	0.493847337	-0.051853638	-0.065642719	-0.489975096	-0.210153451	0.473501087	-0.490122856	0.79357056	-0.369587776	-0.210153451	-0.112981763	-0.179461698	0.064233041	0.611419442	1.155508611	0.492377367	0.175496377	0.115611711	-0.914602266	0.016186593	0.798823607	0.396941182	-0.053233066	0.559929126	-0.304302739	-0.283034606	-0.743607608	-0.047823393	0.065008074	-0.628064326	-0.692505529	0.834606128	-0.753868428	0.14785717	0.089247485	-0.086450691	-0.907070776	-1.592557705	0.226005261	0.057602365	0.231119798	0.191174781	-0.217360141	0.151499129	0.094670363	-0.229219734	0.137138842	-0.760975367	-0.087522511	-0.553915832	-1.516471557	-1.153366191	-0.892421128	-0.953426057	0.401389578	-0.316225126	0.235587386	-0.508383055	-1.252332555	-0.220818171	0.328445833	0.976001689	0.266498455	0.171550562	0.200255048	-0.839798305	0.355073395	2.196986189	-0.369395381	-1.11524941	-0.270409087	0.003894875	0.193121765	-0.054661782	-0.510548424	-0.536097963	-1.258729668	-0.138746687	-1.057711576	-0.498404205	0.206310257	0.147343779	-0.272084018	-0.433188119	-0.370475631	0.072267309	-0.48849183	-0.312303597	-0.549824692	0.184474739	0.83711968	-0.158350746	0.138982854	-0.288379601	-0.758312937	-1.085177665	-0.348741452	-0.279260245	-0.3426925	-0.619539418	-0.545875786	-1.055812492	-0.486130476	-0.700708755	-0.173063991	0.134241897	0.128918273	0.574844649	-1.837172062	-0.326431354	-0.384256985	0.575976626	0.211321023	0.1775683	-0.730559893	-0.542387421	0.5546691	-0.229077057	-0.487077787	-0.505720276	0.066792291	0.408037503	0.19774789	0.323360095	-0.946747867	-0.174930255	-0.373426693	-0.277394704	0.070056507	-0.062663119	-0.16270741	0.441586936	0.170490826	-0.463933498	-0.146608774	0.104037967	-0.174041911	-0.92525662	-0.18506066	-0.297666472	-0.17201585	0.003462717	-0.147789726	0.139925097	-0.379813122	-0.479988712	-0.195702093	0.172420129	-0.277279678	0.119882662	0.25435258	-0.626051467	-0.359774043	-0.344062711	0.118351597	-0.364943561	0.380834181	-0.430936533	-0.182313169	1.105155212	-0.718159473	-1.553864677	-0.749646615	-0.154149271	-1.701263766	-0.859545051	-0.157771711	-1.097079105	0.077303596	-0.634661532	-1.918736321	0.094019902	0.357960524	-0.566869959	-0.151778718	-0.922083811	-0.71878264	0.052966757	0.015159438	1.60940453	-1.068893524	-0.478818885	-0.735359751	-1.267181968	0.418536049	-0.109609003	0.156161202	-0.21941697	-0.085506762	0.119049567	0.204534995	-0.947281865	-0.056792037	-0.383773321	-0.17645118	-0.599011632	-1.355004622	-0.178727363	-0.053180508	-0.646002105	-0.288677759	-0.899556683	0.482460058	-0.77140331	-0.359461502	-0.285635879	-0.118245482	-0.803553056	-0.479531691	-0.48440272	-0.102309713	-0.745248898	-0.055020012	-0.959355845	0.133382245	-1.405648806	-0.400803564	0.029216203	0.107863102	0.047524006	-0.424940906	0.441052139	-0.404922159	0.003462717	-0.017000215	0.422346419	-0.250634324	-1.086847149	-0.364090414	-0.425697766	-0.346175315	-0.238466593	-0.576548874	-0.194749815	-0.269066346	-0.621778101	-0.79225029	-0.722324488	-0.231101941	0.006829986	0.05265559	-0.22216757	-0.636505792	-0.104451053	-0.165915583	-0.480588672	0.023510979	0.012596756	-0.891684027	-0.233452911	-0.301946199	0.100775853	-0.556709937	-0.577374206	-0.299987392	-0.339862452	-0.708323312	-0.330418381	0.059473585	-0.906589037	-2.523424887	0.19684873	-0.124035316	-1.315338645	0.004220638	0.213069139	-0.268287292	0.178033476	-0.760975367	-0.087522511	-0.553915832	-1.108425287	-0.347579296	-0.901962588	-0.993676915	-0.120844121	0.376813079	-0.080828283	0.234108985	-0.081677625	-0.076511556	0.237284341	0.285261799	-0.252648595	0.596977466	0.045598997	0.004719116	0.321258346	0.12337451	2.048626458	-2.847060443	-0.52340613	-0.1722949	0.709699581	-0.273325862	0.076950714	-0.462545186	-1.235847542	0.126045231	-0.319826974	0.006240815	0.826772251	0.316353565	-0.788474108	0.028340889	-0.54777718	-0.712085086	0.20287622	-0.350563957	-0.218969189	-0.110274757	-0.305225073	-0.088241434	0.235565209	-0.084358587	0.014788297	0.3353018	0.271414083	-0.133556868	-1.002730494	1.198798647	-0.130498103	-0.024827663	0.796671083	-0.085957978	-0.17144702	0.335708152	0.0805984	-0.763185743	-0.99911744	-1.246008565	0.256146777	-0.965524731	-0.104798139	0.206743238	-0.399761268	-0.536728836	-0.224708174	-0.00136985	-0.94143781	1.055483531	0.224926992	-0.406683152	0.206675992	0.482463396	0.18013287	-0.092772275	0.339654241	0.1505824	-0.027498887	-0.498267573	-0.270156632	0.30154713	-0.10458687	-0.570929254	-0.065700982	-1.091331496	-0.90301259	-0.26251303	-0.964701871	-0.63892984	-0.268447761	0.448911263	0.327731791	-0.05220508	-0.451199559	0.93900412	0.101839113	1.014209422	-0.058537756	-0.017466184	0.331265685	0.187971908	0.126976722	-0.383154717	0.08867211	-0.693147156	0.345537703	-0.333100795	-0.641592931	0.176152905	0.163349846	0.178005098	0.210607773	0.623823667	0.123566913	-0.237176799	0.042064539	0.46891929	-0.485193395	-0.259056623	0.249828655	0.024086541	0.11438961	0.655677451	-0.19471122	-0.315036111	-0.357976467	-0.47604108	-0.356011195	0.306242377	-0.425194297	0.588479529	-0.341047294	-0.116430111	-0.337128894	-0.235605556	-0.528334497	0.202434432	0.366753294	0.158032517	0.459060603	-0.787529447	-0.532275307	-2.143663154	-0.357249094	0.369564007	-0.432131836	-0.09421545	0.40476707	-0.225855404	0.143923727	-0.693316846	-0.332915809	0.084610378	-0.682939376	0.157728716	0.1191522	0.069134618	-0.017028171	0.043940336	-0.418655167	-0.270802184	0.024086541	0.236647246	1.324420838	0.100179156	-0.581889558	-0.245160461	-0.574860376	-0.626051467	-0.718159473	-1.243397305	1.147120391	0.082002836	-0.034042189	-0.05691026	-0.888701137	-0.407509001	-0.063806699	-1.233069478	-1.042091451	0.236095182	-0.045915015	-1.181099917	-0.572853161	0.043744541	-0.085590237	0.215415232	-0.842370922	-0.198712252	-0.29910693	-0.766544064	-0.198528779	1.319075536	-0.844657599	-0.190235569	-0.171049102	0.20940209	0.06743404	0.331235087	-0.200197169	0.330722753	-0.050272155	0.308225554	0.703704955	0.081873467	-0.965809681	-0.995926921	-0.016634979	-1.187160254	-0.35095961	0.067114616	0.03855529	0.826617881	1.016317221	-0.566345142	0.084247714	-0.299987392	0.241569359	-0.053682092	-0.197826502	0.293601846	-0.046268365	-0.665982378	-0.885504169	0.167566951	-0.196305903	-0.252699112	-0.422103482	0.21497071	0.351055253	1.780103303	-0.422035416	-0.049198364	-0.419410969	2.144988107	0.068395946	-0.392129099	-0.422349045	-1.345479189	0.040605152	-0.707545558	-0.141621552	-0.734619019	0.46206364	-0.382219041	-0.010410818	-0.370627038	-0.476916202	-0.346175315	-0.374636747	0.418536049	0.391707838	-0.676930307	-0.147168906	-0.195520722	0.397517242	-0.090823972	-0.49441018	-0.417972136	-0.652013826	-0.406579826	0.204645997	0.044382798	-0.932512156	-0.34330805	-0.268075849	0.152563269	0.231161806	0.443488786	0.256856375	0.233480889	0.199188796	0.602440629	-0.000119806	0.365625835	-0.00136985	-0.551348179	0.14785717	0.631235776	0.284240691	-0.068085203	-0.107583348	0.094402385	-0.573455734	0.173896438	0.065738637	0.327720777	-0.147467112	0.194550418	-0.348896265	0.117851177	-0.489975096	-0.210153451	0.178315725	-0.282923222	-0.112981763	-0.179461698	0.377353092	-0.620363271	-1.332391269	-0.364202887	-0.235680691	0.546162632	0.411207293	-0.229058261	0.166526189	-1.119881377	-0.830683261	0.284805535	-0.326431354	-0.384256985	0.575976626	-0.172791951	0.155519755	0.123196749	0.595092325	-0.51641549	-0.504233269	-1.295223758	-0.00502405	-0.730587866	-0.298880441	-0.562912516	0.054383907	0.602691788	0.066317954	-1.270199761	-0.696590425	-1.07426309	0.284965323	-0.320541861	-1.081818686	0.033538717	0.60588949	-1.267181968	-0.473033505	-0.473603675	0.210815583	-0.045430684	0.060354477	0.82374908	-0.321849542	-0.244832162	-0.105362673	-0.571956598	0.038303282	-0.232286814	0.424292598	-0.37534539	0.619820564	-0.210345903	-0.808710373	-0.588137004	-0.081860723	-0.384056333	0.0128967	-0.033401677	-1.037949063	-1.091220839	-0.276858908	-0.25729083	-0.60585919	0.323641573	-0.474729927	-0.828712216	-0.04595658	0.182898462	-0.372600077	-0.016736768	-0.637486899	-0.174595929	0.603792135	-0.45251137	0.149911113	-0.102349765	0.286679356	0.482463396	-0.733915501	-0.374173514	-0.084330012	0.277141624	0.23197044	0.203855439	-0.221064967	0.875083147	-0.226806097	-0.231411835	-0.252968868	-0.075595871	-0.596704957	0.054208551	0.053103559	0.345717873	0.52234509	0.084363706	0.60588949	0.045830645	0.699039614	-0.014483638	-0.780207588	0.613307424	-0.325776569	0.015633013	0.037322032	0.1313132	0.132865983	-0.146754996	0.105170806	0.607184003	0.580511312	0.249828655	0.024086541	0.121701464	0.11438961	-0.570277506	0.634326172	-0.516767761	-1.037949063	0.224539233	-0.1530714	-0.654590271	-0.781228083	0.220548933	-0.026920236	0.55119879	-0.115725356	0.094542769	-0.150881185	0.745465459	0.545458612	0.114880338	-0.306900631	0.1505824	0.111962197	-0.385133975	-0.113138214	-0.188260563	-1.214224988	-0.281064796	-0.760975367	-0.553915832	-0.686204067	-0.715844246	-1.091195086	-0.236284662	0.152743733	-0.57484545	0.598906268	-2.193746473	-0.651868807	-1.283443291	0.392673096	-0.395472819	-0.238714071	0.141405285	0.052154545	-0.047748945	0.290289253	-0.75218039	-1.635703749	-0.772596119	-0.757206017	1.442328754	0.191121792	-0.015746493	0.218050739	-0.808710373	-0.207677091	-0.588137004	0.177431844	-1.25820278	0.144187878	0.541993568	-0.730559893	0.60588949	-0.542387421	0.5546691	0.16584312	1.372576741	-0.4954909	-0.198448213	0.480875434	-0.465247855	1.391125347	-0.506007303	-0.856735925	-0.193117943	0.178019916	-0.382636528	0.011923777	0.137138842	-0.968341646	-0.574586472	0.162644766	-0.357040144	1.628900601	0.520191051	0.013197789	0.012493284	0.441052139	-1.019891405	-0.521199362	-1.485283448	-0.389598418	-0.502496482	-1.283443291	-0.298978504	-0.323869064	0.660969153	-0.832286376	0.339584215	-2.138911146	-0.907350319	-0.311985026	-0.293181106	0.667130295	-0.066115861	0.191429005	-1.701171918	-0.197474022	0.145796503	-0.47790853	-0.259037069	-0.983561013	0.91564969	0.128034354	-0.477471905	0.306242377	-0.995926921	0.024086541	0.121701464	0.210704646	-0.570277506	-0.938481353	-0.061124856	0.058432693	0.063547864	0.025815102	0.66720042	0.421578344	-0.007153972	0.566520544	-0.80853321	-0.369975067	-0.695978886	0.450859237	0.855064314	0.248039688	-0.424614956	-1.826180307	0.209154169	-0.786837782	0.142791505	0.442465182	-0.340243153	-1.131583219	0.390616071	-0.749931809	4.124424084	-0.188551987	1.510692042	0.258187536	-1.081198564	-0.674735825	0.06328945	0.612313451	-0.970134543	-0.304639141	-0.387760757	-0.041823746	-0.65796877	-0.411687366	0.171359392	-0.191829298	-0.473253856	0.363301847	0.017059379	-1.171588899	0.108844436	-1.702114943	0.497529358	0.218050739	-0.145346537	-0.372597645	-0.497673399	0.097072619	-0.58816765	0.328087692	-0.144051106	-0.208081917	0.203246929	0.017258581	0.094654569	-0.306420312	0.3322837	-0.202202993	-0.906174507	0.505115472	0.722920169	0.477676186	-0.810164003	-0.15954242	-0.543949215	1.046587526	-0.698715655	0.644810399	0.09928361	-0.088623921	0.76546608	0.108844436	-0.101823707	-0.471053806	0.512476679	-0.327406387	0.103922276	0.032649443	-0.307713497	0.016955727	0.058432693	-0.388346844	0.156686	0.038876136	-0.417897505	-0.823717611	-0.482263949	0.337661087	-0.515850415	0.380824516	0.314913626	0.13716502	-0.255407627	-0.148240668	-0.245392771	0.176068341	0.232510766	-0.766028422	-0.181963752	-0.372904911	-0.106999431	-0.606240198	-0.283034606	-0.047823393	-0.003736014	-0.834032897	-0.491488894	-0.308872731	-0.363397906	0.03003328	0.206474878	0.379781348	0.100980104	0.469687411	-0.288260811	0.409676721	0.196505011	-1.268359842	-0.084504427	-1.608023207	-0.68965617	-0.872885675	-0.195628929	-1.717031398	-0.27619556	0.308228048	-0.637572603	-0.600185877	-1.029305283	-0.390107235	-0.427793255	0.395807141	-2.020233757	-0.559144077	-0.360206967	0.1257601	-1.058932	0.04126356	-0.41657965	-0.216038845	0.274608331	-0.313773974	1.308746224	0.758277727	-0.914913816	-0.979897338	-0.653239662	1.252660823	0.348770757	-0.278979468	0.53535192	-0.779760947	-0.386688832	-0.402512324	-0.322450393	-0.45953937	0.484215859	-0.267837697	-0.968047609	0.633747285	-0.828434136	-0.422820488	0.199288061	-0.172057968	-0.853362776	0.790798933	0.123618009	0.634326172	-0.308666713	0.200356447	-0.385951998	-0.475425162	0.333252246	-0.591902568	-1.006728241	0.21497071	0.137973048	-0.314293417	-0.236496142	0.200056192	-0.269566833	0.047010697	0.006399828	-0.225108316	-0.029364193	0.481330115	-0.066832968	0.303056754	-1.023015441	0.155994217	-0.198458039	0.288255781	0.02632997	-0.189308139	0.839160544	-0.100941781	-0.00062417	-1.466358989	0.201087262	-0.105965683	0.297263379	0.160475752	-0.562611953	-0.21965524	-0.082023405	-0.243822722	1.448110496	-0.323811048	-0.985020796	0.005361702	-0.808846103	-0.402512324	-0.081113152	-0.322450393	-0.163632745	-0.026567556	0.565868757	-0.060234164	-0.205653186	-0.526217007	0.516237212	-1.080831958	-0.175545999	0.27392689	-0.361747179	-1.220257605	0.074871435	-0.01258654	-0.834032897	-0.308872731	0.262909403	0.659712118	-0.35488415	-1.000882739	-0.083080686	-0.546949986	-0.274772651	-0.148139625	-0.429508962	-0.517033707	0.782113753	-1.021422315	-0.064132899	0.439180095	-0.744753782	-0.219487814	0.096910789	-0.270181129	-0.673541835	-2.143663154	-0.432131836	-0.45030352	-0.389999871	0.117851177	0.027078235	0.05265559	-0.816513144	-0.448107923	0.692456646	-0.649577758	1.5469392	-0.734619019	0.017313475	0.072827061	-0.382219041	-0.38111077	0.459777764	-0.261295473	-0.515850415	0.875842875	0.594416389	0.36917741	-0.685177133	-0.430936533	1.498893686	0.631218647	-0.720485982	0.498119892	0.004198907	-0.042095543	-0.226806097	-0.318786811	-0.598269109	-0.478814212	-1.211403954	0.005274786	0.254079937	0.023462451	0.856708748	0.313292051	0.677918334	-0.83692508	0.855064314	0.015864797	-0.202183611	-0.255093957	1.602789206	0.301353036	0.33508849	-0.80938463	0.509724871	-0.274772651	-0.148139625	0.177206839	-1.590792102	-0.15536713	-0.74164147	0.132073651	0.189013332	0.84051453	0.019986108	-0.43027055	0.467507527	-0.043386878	0.849651475	0.038817369	0.755362578	-0.304146501	-0.010234693	0.073549188	0.148632384	0.461667412	-0.158350746	-0.288379601	0.014636773	-0.76021402	-0.521653133	-0.54777718	-0.683147068	0.81153841	0.20287622	0.240716338	0.619227186	0.091336776	0.030848305	0.523170473	-0.274402277	-1.41339914	0.655980321	-0.364552578	0.391351585	-1.060941698	0.406259005	-1.058458026	-0.034821058	0.345445085	-0.045430684	-0.518347821	-0.55852226	0.212185665	0.48297865	0.082356836	-0.065632481	0.251789796	0.244222226	-0.618129205	-0.917965381	0.371005718	-0.471487256	-1.48107618	0.51203884	-0.214217248	0.368595047	0.148632384	-0.039420772	-0.696585242	-0.720234166	-1.023407682	-0.593274294	-0.397380996	-0.400140044	0.690562571	-0.097484042	0.46248492	0.218269124	-0.210920906	0.363142833	-0.007933376	0.148284018	-0.888516691	-0.200052177	0.209040892	-0.550080016	0.297102964	-0.695385486	1.12511263	-0.190978168	0.405000256	-0.097318724	0.511745925	0.215480171	-0.009406498	-0.039409956	-0.717999134	-1.670825096	-0.68337465	0.765133181	-0.111613969	-0.446302873	-0.10920932	-0.190586648	0.307036647	0.258579013	-0.144093579	-0.053115543	0.378799893	0.314940904	-1.400696342	-0.699706888	-0.535433976	-0.364887197	0.565868757	0.163905318	0.120848737	0.54195002	-0.972197583	-1.148603937	0.137053923	0.969155668	-0.763003607	0.022108216	-0.225620247	0.339648002	0.2607139	0.044382798	0.793415893	0.09697356	1.16913201	-1.513676378	-0.013544964	-0.501012284	-0.658193209	-0.373534511	0.212246119	-0.874729197	0.885891394	-0.480004533	-0.632612358	-0.100363423	-0.723683419	-0.313814966	0.551611638	-0.697313985	0.189343046	-0.397125954	-0.657620846	0.030883405	-0.432078736	-0.344646783	-0.313814966	0.551611638	-0.309546048	-0.697313985	-1.069765428	0.189343046	-0.397125954	-0.050717557	-0.101483232	0.076662797	-0.281405274	-0.630342043	0.251354216	-0.105081695	0.389297135	-0.760703961	-0.357491462	-0.187376301	-0.240201622	0.614094663	0.589312423	0.094675958	0.926169684	-0.53315364	-0.446990965	-0.450769844	-0.016791152	0.047116781	0.42874235	-0.492034022	-0.80238109	-0.150694212	-1.37497945	0.091895639	-0.667812209	-0.093160681	0.984879841	0.091895639	0.065148335	0.217528063	-0.093160681	0.505115472	-0.239563912	-0.494097339	-0.359461502	0.014857673	0.312683047	-0.57484545	0.598906268	-0.414716326	-0.420357894	0.088197368	-0.630342043	-0.105081695	-0.314034114	-0.118273802	0.160375509	0.220418213	0.196610608	0.696253402	0.389021025	0.686683543	0.220128012	-0.102078772	0.668990724	-0.993690943	0.23861861	0.160375509	-0.577528303	-0.097752347	0.077484448	-0.936491603	0.351560211	-1.252540566	-0.233459286	-0.010136939	-0.26236178	0.240726598	0.119497402	-0.379481952	-0.428740591	-0.141032193	-0.458478133	0.107259416	-1.039173994	0.593104154	0.167828536	0.214399839	0.168240653	0.213929521	-0.088623921	0.083337347	0.148628652	-0.591753607	-0.808710373	-0.157154847	-0.409909019	0.101635468	-0.047320947	0.112113035	-0.090051187	0.094542769	-0.150881185	1.510692042	0.258187536	-1.081198564	-1.254238589	-0.674735825	-0.205432634	-0.064281717	-0.479531691	-0.416889555	-1.658757983	0.000707746	-0.369975067	-0.695978886	-0.491332389	-0.05255487	0.107863102	-0.268287292	0.134416506	0.505857123	-0.925798945	1.414941459	0.14928779	0.046643762	0.441586936	-0.23521628	-0.027278714	0.19774789	0.323360095	-0.063669253	0.351841953	0.164531924	0.608550001	0.069714434	-0.183504649	-0.522479611	0.045922672	-0.094733951	0.141055627	-0.00160957	-0.8933325	-0.082278875	-0.892507332	-0.609945886	0.522533294	-0.17652421	-0.124866005	-0.969990355	-0.691721537	-0.489135683	0.741952561	-0.05513535	0.019302145	0.084331092	-0.233168363	-0.158350746	0.404766382	-0.723753021	-0.384158389	-0.2698846	-0.769847808	0.722401568	0.39931705	0.053729073	0.000753419	0.076378903	0.623532809	-0.070460008	-1.027029854	0.597990419	-0.214978424	-0.96847891	-0.241096401	0.056991325	1.035670953	-0.231079617	0.044045494	-0.71863055	0.028127809	-0.317628947	-0.252699112	-0.349423712	-0.276108691	0.251827724	-0.110624136	-0.864333147	0.684706229	-0.144442015	0.067636808	0.351055253	0.004878071	-0.162398522	0.716362802	0.208015772	0.645402715	0.044045494	0.050689258	-0.553743125	-0.453499684	0.395920057	-1.358285423	-0.218969189	0.379669346	-0.619539418	0.312430642	-0.545875786	0.234438923	-0.1478335	-0.646391214	-0.755132869	-0.092480089	-1.168516506	0.396941182	-0.053233066	0.03848616	0.287828904	-0.69451491	0.005569678	0.498287487	-1.527323474	-0.952457119	-0.07533236	0.380603813	0.212453873	0.078560091	-0.019974386	0.213069139	0.025794336	0.09782355	-0.083098115	0.10577533	0.110233625	-0.143353947	-0.417249276	-1.179946821	0.825167054	0.22409305	0.655670824	0.047974443	0.267341688	-0.54862485	-0.653815751	0.293343782	0.174673186	-0.146754996	-0.43706917	-0.444425446	0.121701464	-0.010264165	0.432234644	-0.409909019	-0.566345142	0.084247714	-0.299987392	0.860000319	-0.095290149	0.163663468	-0.783639339	0.240049857	-0.210126327	0.097072619	0.631708132	0.101635468	0.240984606	-0.320846213	-0.965524731	0.151702603	-0.041008399	0.390806061	1.434318001	0.755472281	-0.177888218	-0.419134905	-0.026278028	0.440847367	0.309205055	0.001163276	0.447759359	0.337244277	0.536975172	-0.720394607	-0.07008685	-0.838948623	-0.373564774	0.452649752	-0.412234017	0.051526546	-0.243165777	-0.2715061	0.044636361	0.88178541	-0.392715543	0.217591586	-0.332100415	0.404296905	0.061243761	0.051962286	0.090881566	-0.124291123	0.254078796	-0.023967715	0.096290237	0.302108291	0.166783145	-0.002174046	0.831560115	1.084193814	-0.031835845	0.345836153	-0.18506066	-1.547551684	1.184505562	-1.047301392	1.515149024	0.315075675	-0.104798139	-0.65753486	0.251789796	0.244222226	1.274031202	-0.445521494	-0.479686416	-0.314978376	-0.998110983	-0.156835413	-0.760659549	-1.09759836	-0.598715237	-0.295528411	0.386925782	0.503158218	-0.970134543	-0.695831972	-0.200912387	-0.158879702	-0.295556345	0.088725315	0.105431166	-0.056591245	0.395774453	0.458113012	1.127821757	-0.568667449	-1.202172114	-0.816596852	-0.117994447	-0.161159123	-0.48412965	-0.602006763	-0.816596852	-0.117994447	-0.672555562	-0.161159123	-0.48412965	0.516278365	-0.324034634	-0.05280339	0.69227961	-0.475556805	0.276001704	0.132813904	-0.475556805	-0.292284196	0.059659247	0.276001704	-0.378068637	0.291578768	0.047493334	0.113746605	0.016490333	0.596335971	-0.577797769	-0.831961479	0.467145749	-0.340795724	-0.104451053	-0.165915583	-0.346341827	-0.466550192	-0.298880441	-0.346341827	-1.270199761	-1.267181968	-0.891006247	-1.100397995	-0.388200686	-0.160972684	-0.384352467	0.613709975	-0.781791381	-0.422820488	-1.298208457	0.667880692	-0.14962134	-0.430982651	-0.76879847	0.081691501	-1.091195086	-0.679451903	-0.276253144	-0.072224168	0.204717938	-0.608815006	-0.480874778	-0.301792013	0.585843481	0.276128774	-0.888701137	-0.407509001	-0.505386	0.457331295	0.092185239	-1.699422588	-0.656762137	0.396033363	-0.544542887	0.095710486	0.437046144	0.715880136	-0.529644524	0.283153234	-0.572775118	0.420950607	-1.15271497	0.296048989	-0.450300283	0.016150049	-0.42165542	-1.045726559	-0.399373563	-0.555459561	0.458113012	0.289547986	0.50573421	-0.681708838	-0.446888672	-0.609382121	-0.000119806	-0.957566104	-0.970134543	0.114160589	0.077484448	-0.654590271	0.203246929	0.224698316	0.017258581	-0.418292233	-0.035853688	-0.355817673	-0.499629601	-1.560467706	1.308746224	0.255183102	0.758277727	-0.914913816	-0.979897338	-0.653239662	1.252660823	-0.520148229	0.057198611	0.030802825	0.06218727	-0.432316852	-0.780090243	-0.446320151	-0.112132093	1.359902547	-0.237972654	0.067682843	-0.446888672	-0.609382121	0.129410467	0.280696834	-0.061345313	-0.158437574	0.147552431	-0.194485599	-0.104793569	0.148073619	-1.474918651	-0.374862718	-0.301946199	-0.556709937	-0.00297071	-0.549824692	0.184474739	0.83711968	-0.172791951	0.155519755	-0.625973192	0.328583559	-0.51641549	-0.008609523	0.221796653	0.001782134	0.1505824	-0.276491626	-0.11821325	-0.385133975	-1.214224988	-0.281064796	-0.477733227	0.719832324	0.242029359	-0.306474527	-0.43027055	-0.043386878	0.849651475	0.038817369	0.755362578	-0.304146501	0.148632384	0.142881463	-0.329989673	-0.146130995	-0.919269849	-0.839695838	-1.439397432	0.200109966	-0.320846213	-0.514047491	-0.08163661	0.025794336	0.09782355	0.249189914	-0.083098115	0.110233625	-1.713732502	0.051202596	-0.693316846	-1.056262468	-0.364020091	-0.809152456	-0.379813122	0.17343027	-0.461743657	-0.353343566	-0.018896954	-1.398542287	0.429532437	-0.295664746	-0.597524551	-0.203537564	-0.876002627	-0.070429188	-0.896223977	0.047493334	-0.39066454	-0.869894042	-0.707742585	0.090821072	0.436066995	-0.984872241	0.05265559	-0.165915583	0.445903992	0.309823223	-0.189708984	-0.093789936	0.50764955	0.197987437	0.343086348	0.110695525	0.546258991	0.364447113	0.076378903	0.623532809	0.1775683	1.399499663	1.086700735	-1.558809661	-0.510553028	-0.198838127	0.145604446	-0.537790298	0.170378269	-0.426232783	0.937817638	-1.614346823	-0.010410818	-0.476916202	-0.067723668	0.09697356	-1.051105918	-0.124194222	-1.214224988	0.053103559	0.345717873	-1.434442208	0.60588949	0.118279785	-0.760659549	-0.092275601	-1.227763328	0.299023145	-0.10920932	-0.053115543	0.406641832	-0.071164624	0.28211521	-0.812899775	-0.161310844	0.040059919	-0.673307146	-0.912331139	0.444561912	-0.231728821	0.858559239	-0.264471323	-0.127915375	0.204645997	0.2607139	0.044382798	0.793415893	0.79873133	-1.799402956	-1.221788306	-0.056127788	1.645474887	-0.673170531	1.464656018	-0.030742163	0.28113856	-0.835618229	-0.550341433	-0.348955237	-0.683147958	-0.186819386	-0.660875305	-0.532275307	0.138317889	0.207164842	0.005702673	0.510283745	1.046587526	0.001671375	-0.494515187	-0.521711273	-0.316349188	0.275155718	1.182780452	-0.570929254	0.060095615	-0.506810878	0.234941376	0.543621083	-1.031953793	-1.02586559	-0.917079871	-0.437870192	0.014211975	-0.475425162	0.087922867	0.333252246	-0.641821182	-1.006728241	0.138559932	-0.14962134	-0.430982651	-0.365045183	-0.187092294	-0.034511498	0.339584215	-0.674944487	0.010746265	0.11362839	0.425589013	-0.078284344	-0.388627137	-0.013382531	-0.480895933	0.256701299	0.485668082	-0.436187295	-0.455393588	-0.361523688	-1.442798867	-0.344293443	-0.41315651	0.028308089	-0.036774551	-0.037167823	-0.652013826	0.109760807	-0.406579826	0.204645997	0.159782523	0.45481591	0.076592393	0.280497424	-0.134754895	-0.810398629	-0.379461614	-0.505338431	-0.514983606	0.102113908	-0.192852699	0.574743283	-1.057402394	1.234897974	-0.492608205	-0.857580174	-0.16983151	-0.810646537	-0.307318782	-0.03698501	-0.38572514	0.313488965	-0.467836338	0.345537703	0.098130827	0.377505883	0.818886984	-2.852001407	-0.012730891	-1.205183294	0.412480452	0.004878071	-0.162398522	0.716362802	0.208015772	0.645402715	-0.853661767	0.235771338	0.24309122	-0.01886114	0.320713705	0.251442401	-0.063288435	0.811128802	0.041451901	-0.67329447	-0.36604266	-0.717999134	-0.101823707	-1.670825096	-1.566501133	0.105489816	-0.218681621	0.379781348	0.100980104	0.469687411	0.653284353	0.415399081	-0.838130924	0.719343634	-0.247079228	-1.167598143	0.240159	-0.040994191	-0.164477056	-0.574517603	0.12657927	0.35631661	0.30826429	-0.515486572	-0.067146166	-0.11150349	-0.276253144	-0.001731788	-0.103140152	-0.28064098	0.76546608	-0.218681621	0.631288138	0.218162068	0.101351442	0.692758701	-0.230698964	0.335708152	-0.124291123	0.202426473	-1.159156028	0.360010879	-0.092275601	0.270985611	0.224403157	0.299023145	-0.004272461	-1.185675835	0.834606128	0.133382245	-0.063049919	0.166526189	-0.830683261	0.048072218	0.079904064	-0.629782241	-0.207853096	0.427983277	0.621807589	0.075924877	-1.090075615	0.523561461	-0.222449316	-0.319441488	-0.603602814	-0.312542325	0.855064314	0.019261417	-0.268488913	-1.447620226	0.233226964	-0.728402928	-0.517798949	0.784038848	0.397517242	-0.282558061	-0.49441018	-1.030430374	-0.272798031	-0.673307146	-1.410913209	0.93900412	-0.303181381	0.101839113	-0.058537756	0.015738664	-0.35315396	-0.315036111	-0.51588321	-0.47604108	-0.356011195	-0.279261181	-1.17762914	-0.840546847	0.471251597	0.615928402	-0.311985026	-0.450300283	0.016150049	-0.42165542	-0.399373563	0.289547986	0.155181697	0.419584007	0.032455565	-0.681708838	0.515945413	0.304269253	-0.450300283	0.016150049	-0.42165542	-0.399373563	0.458113012	0.289547986	0.155181697	0.032455565	0.094589497	0.50573421	-0.681708838	-0.568667449	0.304269253	-0.205922926	-0.503907133	0.026874519	1.072914642	0.622011211	-1.18366585	-0.101056426	-1.103679321	-0.16394079	-0.766028422	-0.181963752	0.164891446	0.125394751	0.467374209	-0.015564339	0.388614737	-0.138699301	0.885235193	-0.009022027	0.165190995	0.587849307	0.233295121	-0.395392797	-0.706166716	0.502282686	-0.654590271	-0.781228083	0.273688333	-0.733363987	-0.520148229	0.057198611	0.404158882	0.06218727	-0.135700492	-0.432316852	0.052326852	-0.668216805	0.152740609	0.335890692	0.037530188	-1.047116389	0.177290483	-0.678499087	-1.218515161	0.299199198	0.181957725	0.723594817	-0.179841239	-0.355817673	0.160475752	-0.891684027	-0.301946199	-0.060123187	-0.556709937	-0.759233251	-0.998110983	-0.207853096	-0.156835413	0.089795643	1.052827087	0.722724406	0.625135215	0.542038703	-1.885116327	-0.217360141	0.151499129	-0.891006247	-1.548513759	-0.388200686	0.015720937	0.332623856	-0.159542626	0.861966377	-0.142518459	0.33585011	0.102110392	0.030324599	0.341533405	-2.270834788	-0.272468427	0.431045335	-0.088021698	-1.325486214	-0.912331139	-0.985227634	0.384190682	0.560140983	-0.838568127	-0.629278863	0.115611711	0.016186593	0.185853086	0.798823607	0.167686891	-0.944109525	-0.236813626	-0.650590644	0.760226068	0.339456548	0.220852209	-0.61754089	-0.293456949	-0.129645067	-1.566224726	-0.519119346	-0.256540535	0.419584007	-0.252367609	-0.13884388	0.060600829	-0.364887197	0.1626962	-0.084504427	0.120848737	0.172737333	-0.15531441	0.270203845	-0.33118955	0.033486978	-0.028971091	-0.012283483	-0.473879863	0.083329753	-0.137937112	-0.25076769	-0.202285566	-0.790649179	0.625387788	-0.385142494	0.551223211	-0.396458892	-1.164793267	-0.91378192	-0.400140044	0.08844205	0.116792805	-0.212763019	-0.332797675	-0.170477293	-0.559144518	-0.695385486	-0.112981763	0.088864635	-0.584322201	-0.839806287	-0.13834155	-0.345553643	-0.926009218	0.031667276	0.114147689	-0.38940605	0.398600571	-0.225149164	0.176489939	-0.534674557	-0.735298887	-0.583723246	0.23045715	-0.973424976	-0.436863533	0.424042708	0.848473771	0.083308323	-0.886085423	-0.112612979	-0.161310844	0.040059919	0.191497054	-2.166360691	-0.195702093	-0.133949364	0.438104039	-2.166360691	-0.195702093	-0.90301198	0.234438923	-0.1478335	-0.285810491	0.252886174	0.021812581	-0.298880441	-0.562912516	-0.650217817	-0.635029515	0.066317954	-1.270199761	-0.696590425	-0.478818885	-1.07426309	-1.081818686	-1.267181968	-0.473033505	0.474189551	-0.57484545	0.598906268	0.570797172	-0.325113606	-0.63892984	-0.258640064	0.575912755	-0.106117143	0.407407939	0.612497243	0.978677357	-0.413548008	-0.888701137	-0.407509001	-0.80238109	0.343002754	-0.131123766	-0.79332933	-0.105420465	-0.150694212	-0.68965617	-0.872885675	-0.195628929	-1.717031398	0.673737173	0.715880136	0.429507011	-0.137496617	-0.620913369	0.668461754	-0.023030166	0.394072965	-0.428740591	-0.141032193	-0.458478133	0.107259416	0.080988516	0.398600571	-0.225149164	-0.502721691	-0.13718422	0.203855439	0.875083147	0.272453267	-0.231411835	0.466813325	0.084451701	0.009142653	-0.586820086	-0.443444436	-0.995926921	-0.355258641	0.755472281	0.418442231	-0.166729758	-1.371992514	-1.055139807	-0.241705549	0.304584153	-0.116430111	1.177185151	-0.272593168	-0.158523092	0.09712461	-1.703889084	-0.249669239	1.817685768	0.193321951	-0.693639352	0.291341342	-0.268038866	0.217295094	0.53314803	-0.039858217	-0.190898005	-0.285635879	-0.118245482	-0.10458687	-0.065700982	0.435468353	-0.345429812	0.02300792	-0.491488894	-0.392191944	-0.363397906	-1.54806157	-0.183059161	0.485668082	-0.455393588	-0.094287087	0.444732792	-0.045739146	-0.157979792	-0.38203886	-1.13701305	-0.364887197	1.810544533	-1.275217418	0.200255048	0.120848737	-0.996596335	1.299433506	0.096039969	2.048626458	-2.847060443	0.637131976	-0.52340613	0.709699581	0.076950714	0.032717535	0.923105886	-0.212763019	-0.332797675	-0.170477293	-0.494402503	-0.060158207	0.009043297	0.420060632	-0.125902836	0.764456409	-0.265683587	0.440565567	0.403710434	-0.570244747	-0.446320151	-0.346585972	0.030476671	-0.806814593	-0.624857294	0.363903214	-0.077837007	0.390477481	0.841734034	0.067446979	-0.775951016	-2.78091305	-0.229058261	0.166526189	-1.119881377	0.380924255	0.504521952	1.645474887	-0.673170531	0.420060632	-0.125902836	0.764456409	-0.813127152	-0.257054717	0.467062633	0.024547428	0.196610608	0.363395498	0.696253402	-0.446771814	-0.345480453	-0.195520722	-0.050272155	-0.106127858	0.118743829	0.388947488	-0.00257613	-1.516471557	-1.153366191	0.708938735	-0.719241543	-0.112132093	-0.996941559	0.136752195	0.651294624	-0.031967633	-0.572660851	4.873509742	-0.350173407	0.046482472	-0.489135683	0.741952561	0.710917897	0.301760421	0.336996761	-0.439094004	0.500053651	-0.208857413	-0.347579296	-0.446771814	0.341533405	-0.189020532	-0.120844121	0.376813079	0.467437403	-0.017996832	1.91482632	0.216686912	-0.48440272	-0.244053231	-0.973424976	0.424042708	0.619872159	0.848473771	0.308225554	0.703704955	0.081873467	-0.965809681	-0.136924529	0.148682257	-0.173068941	-0.498404205	0.147343779	-0.272084018	-0.733007358	-0.370475631	-0.806050146	-1.193343773	0.404296905	-0.435276137	-0.594220625	0.823497155	-0.050535412	0.651279021	-0.013140971	-0.027182572	0.18013287	-1.095078685	0.174673186	-0.146754996	-0.444425446	0.018270819	0.090438839	0.807900881	-1.538368653	0.237538427	0.475460974	0.418442231	0.493787789	-0.088399445	-0.178727363	0.012381014	-0.406937423	2.39646163	0.229811205	-1.90224096	-0.570594257	0.2918711	0.525596337	-0.124913116	-0.437793769	0.743372027	-0.551348179	1.201174523	0.086908456	0.281077835	-0.838130924	0.105228693	-0.182796953	0.233480889	0.199188796	0.602440629	-0.432445116	0.336172302	0.754874035	-0.036491466	-0.341939535	-1.133168725	-0.188551987	-0.086282639	-0.552536513	-1.081198564	0.111030232	-0.416620037	-0.630167366	0.072369361	-0.995926921	0.755472281	0.015864797	-0.255093957	0.330514378	-0.154113978	-0.451110366	-0.129701354	0.443479338	-0.495417512	0.087219888	0.235587386	-0.508383055	-0.220818171	-0.848802494	0.256856375	0.233480889	-0.797484489	0.31672648	0.172546012	-0.168786047	-0.12798635	0.843376197	-0.359774043	-0.075595871	2.18352681	0.084451701	0.197987437	0.039824117	2.18352681	1.515149024	1.288788031	-0.390215404	0.301296952	0.482087429	-1.262554783	0.597674722	-1.710509745	-0.029362479	-0.63491816	-1.040589988	-1.213418651	0.023820628	-0.369599549	-0.565821773	0.572148873	-0.571258934	-0.247079228	-1.133529534	0.846365107	0.102096922	0.910827562	0.05534366	0.309205055	0.001163276	0.063547864	-0.315058834	-0.446990965	-0.683170277	-0.450769844	0.047116781	0.42874235	-0.709841348	-0.036615023	0.190984648	0.133029885	0.155482049	0.716111985	0.170462597	0.46426548	-0.733743067	0.154813913	-0.140627672	0.892707886	-0.257058007	-0.102748013	-0.106999431	-0.283034606	-0.743607608	-0.047823393	-0.060140099	-0.397380996	0.725830449	0.690306901	-0.422820488	0.386445727	0.101351442	0.004094073	0.692758701	-0.230698964	0.127493177	-0.488550034	0.06718074	-0.18032696	-0.118501264	0.132947226	-0.13654989	-1.892499725	-0.114498886	0.331265685	0.332677995	0.126976722	-0.181963752	0.119800804	-0.414997568	-0.800333187	0.016955727	0.038876136	0.199030037	-0.417897505	-0.35315396	-0.110687258	-1.320559546	-0.68965617	-0.872885675	-0.637505594	-0.195628929	-1.717031398	-0.173639758	-0.178117011	-0.803924051	-0.472222795	-0.042456969	-0.092275601	0.299023145	0.156305579	1.070690907	-0.766722718	0.313825138	-0.32419585	0.119269785	0.24652395	0.76476808	-0.944010014	0.80924807	0.884992069	-0.243006901	-1.217981845	0.241569359	0.331265685	0.126976722	-0.512863995	-0.181963752	-0.485959483	-0.007568255	-0.725547607	0.123618009	0.070150878	-0.190235569	0.259407434	0.246073723	-1.608023207	-0.080426353	-1.487363699	-0.735476486	0.203865232	0.274968651	0.676109229	0.326072463	-1.008898922	0.187832792	-0.637486899	0.442516226	0.603792135	-0.45251137	0.149911113	0.412030471	0.677918334	-0.83692508	-0.13834155	-0.137492913	-0.085888579	0.007851382	0.051526546	-0.14934687	-0.570130572	0.172322552	0.232510766	-0.766028422	0.459104303	-0.401247486	-0.729926842	-1.556354149	0.256856375	0.233480889	-0.349266894	0.243127483	-1.242120418	-0.400354169	0.350817892	-1.249501487	-0.277322937	-0.712085086	0.118025835	0.08383957	-0.045176138	-0.145641827	-0.241107155	-0.870295652	0.205656282	-0.027482836	-1.234325665	-0.114591653	0.129750313	-0.277969759	-0.324034634	-0.534738819	-0.055020012	-0.415713773	0.362409418	0.290222861	-0.837895924	0.117047852	0.133382245	0.010223405	0.107931253	-0.512969108	0.032971764	-0.591516839	0.046642482	-0.288677759	-0.899556683	0.482460058	0.192785595	-0.056127788	-1.001126448	-1.492449836	-0.520059136	0.409030758	-0.066372866	0.5546691	-0.896782901	0.103295376	1.223438415	0.591521218	0.908105425	-0.662532682	0.073446332	0.030546065	0.200852036	0.550402963	0.81153841	-0.109815714	0.067874801	-0.131123766	-0.79332933	0.14224172	-0.686120953	-0.255684213	-0.162472081	-0.16954823	-0.517860449	0.010019623	-0.187130549	-0.400354169	0.216686912	-0.11729212	0.429651039	0.6339766	0.335637981	-1.01907501	-0.009022027	-0.26668558	0.097651103	0.74720735	0.44135227	-0.93793738	-0.056013033	0.424088667	-0.552266717	0.654981819	-0.269536544	0.092122368	0.096247907	0.200813843	0.264371358	1.030083742	-1.230264554	0.454256737	0.059629681	-0.437000567	1.273275125	-0.964864859	0.329840812	-0.666496576	0.126005151	-0.795223922	-1.047116389	-0.678499087	-1.877557379	-0.196314527	0.272141276	0.512476679	-1.295223758	-0.307713497	-0.47254694	0.154525509	-0.417955965	-0.07668975	0.040635182	-0.725300773	-0.251287724	0.025794336	0.110233625	-0.082201948	0.124696746	-0.299497901	0.48394152	-0.369587776	-0.242070367	-0.679655881	-0.487504848	0.045133156	0.037770948	-0.148104426	0.347397781	0.347091737	-1.533528726	0.11814156	0.416155515	-0.802456439	0.037530188	-2.081776521	-0.475699668	-0.503712368	0.710860073	0.493847337	-0.494604736	-0.051853638	0.922130948	-0.971728057	-0.019149104	-0.192697878	-0.771298248	0.043336569	-0.063439422	-0.919700066	0.066090425	-0.813814271	-0.046051275	-1.138494171	0.294853738	-0.890959149	0.170575482	0.123675845	0.181957725	-0.394682453	0.019302145	0.084331092	0.802321542	-0.158350746	-0.288379601	0.315474902	-0.32419585	0.119269785	0.76476808	-0.944010014	-0.780797608	-0.211139702	-0.01920982	0.07398584	0.134241897	0.128918273	0.574844649	-1.094043544	1.10550785	-0.065329203	-0.033713481	0.822961242	-1.516471557	-2.724476598	0.708938735	-1.576515041	-0.399637027	-1.139007525	0.249255644	0.238983501	-0.373273761	1.028694485	-0.005686335	0.182898462	0.251354216	0.322938219	0.432867019	0.947081134	1.121143383	-1.045685839	0.011314948	-1.091719728	-0.183728235	-0.470473552	0.51444894	0.672606999	0.140972067	-0.246379201	0.004671922	-0.383086901	0.177638276	0.306190059	0.352194007	-0.260752595	0.18154184	-0.369599549	-0.565821773	0.31039375	0.18977317	-0.460157559	-0.551106771	-1.130874892	-0.067344534	-0.01916541	0.163040897	0.355588534	0.081936555	-1.743479892	-0.095290149	-0.783639339	0.240049857	-0.13759534	0.217528063	0.52658605	-0.479356722	0.157971284	0.053103559	-1.434442208	0.31917037	-0.746864293	0.12221578	-0.224699274	-0.185587393	-0.501158185	-0.015438956	1.645474887	-0.485900886	-0.770363761	0.1438662	0.20287622	-0.570929254	-0.697739628	0.060095615	-0.506810878	-0.21971959	-0.272798031	-1.410913209	-0.260147771	0.33481779	-0.298469294	-0.866392873	-1.305431232	0.402273418	-0.381215436	-0.481286823	0.037723286	0.196134876	-0.81385447	0.10962533	-0.3650525	-0.547885912	-0.509511333	0.334752499	-0.029063277	0.033712536	-0.463933498	-0.146608774	-0.495986317	-0.1125106	0.088108562	-1.22385351	-0.106999431	0.204396806	-0.040196468	-1.424017772	0.450278302	0.31039375	-0.51856404	-0.041538052	0.399899839	-0.353444281	0.092476284	0.80931146	-0.94143781	1.055483531	0.224926992	0.141405285	-0.047748945	0.290289253	0.243868387	0.206056357	-0.745428274	0.064628253	0.419181459	-0.174684347	-0.207677091	-0.010264165	0.432234644	-0.409909019	0.356825929	-0.330418381	1.123890348	1.186822555	-0.803924051	-0.058568343	-0.555542865	-0.472222795	0.709852148	-0.732122562	0.471899014	0.307411622	-0.714469981	-0.975336424	0.459104303	-0.401247486	0.210182859	-0.729926842	0.43065972	-0.947281865	0.290836005	0.037161659	0.079904064	-0.629782241	-0.207853096	-0.428740591	-0.141032193	0.107259416	0.177442965	0.15272634	-0.069319529	0.23414728	-0.320594841	-0.031487135	0.132792613	-0.355253352	-0.081053713	0.583956382	0.101223637	-0.229640895	0.163476387	0.02804936	-1.094043544	-0.065329203	-0.033713481	-0.611471482	0.822961242	0.360010879	-0.918987527	0.101635468	-0.456341148	-0.920765281	0.005238054	-0.393228055	-0.258640064	0.575912755	-0.106117143	0.407407939	-0.613746771	0.346782644	-0.390215404	0.534451601	0.690713748	0.301296952	-0.781791381	0.725830449	-0.422820488	-1.298208457	-1.157006987	0.082947678	-0.074736105	0.357341892	-0.92154195	0.605743355	0.161437921	-0.11690668	0.468946961	0.138331492	0.171727299	0.918422939	-0.692144495	2.433952926	-0.380365324	-0.258049178	1.182780452	-0.938581887	0.11362839	0.425589013	-0.078284344	0.256123846	-0.157136436	0.342874629	0.736479273	0.038483015	0.099982366	0.238632911	0.282134376	-0.54975135	0.398733002	-0.273325862	0.076950714	-0.269267949	-0.595217686	-0.666064188	0.176158737	0.820593719	0.164891446	0.467374209	-0.175973597	1.013230869	0.237642366	0.186529619	-0.357040144	1.628900601	0.520191051	-0.173639758	-0.308718159	-1.1903158	-0.508878301	-0.135274774	-0.096029356	-0.955878531	-0.708323312	0.028366157	-2.143663154	-0.172057968	-0.357249094	0.152635696	-0.432131836	-0.09421545	-0.155408444	-0.321717208	0.624912666	-0.479686416	0.077233665	-0.615267943	0.38156135	0.117512694	0.122781061	-0.451199559	0.101839113	-0.027403252	-0.798600772	-0.110382266	0.215606186	-0.858252373	0.251442401	-0.675406601	0.814783556	0.175988402	-1.898859883	-1.103824003	-0.243149534	0.013806625	-0.167656893	0.058922838	-0.405810181	-0.662295057	-0.019974386	-0.094287087	0.979802602	-0.761403499	0.571394327	0.43952442	0.360993067	0.116792805	-0.218097614	0.151254595	-0.940642324	-0.137347369	-0.476716897	-0.074424475	-0.172398843	0.250918862	0.209040892	-0.248489877	-0.25724826	-0.341922152	-0.649537168	1.200499355	-0.077122385	-0.689705422	0.122646147	-0.36851188	-0.024712678	0.883174179	0.2487928	-0.37534539	0.619820564	-0.210345903	-0.808710373	0.260961008	-0.37688033	0.041106779	-0.239111144	0.447255817	0.242958244	0.011080984	1.448110496	-0.009037954	0.339448266	0.66114194	0.80931146	-0.148484918	-0.409160208	0.676109229	0.285822895	0.675397718	0.037770948	-0.013205782	-0.169577575	0.191174781	-0.217360141	0.151499129	-1.280265954	0.201730344	0.652751071	0.445882095	0.117446361	-0.37534539	0.619820564	-1.439354615	-0.210345903	-0.808710373	-0.012827754	-0.269268815	-0.942660215	-0.706166716	0.502282686	-0.917079871	-0.925798945	-0.55774706	-1.180588445	-0.691274649	-0.359568932	0.011772214	-0.004960705	0.229365629	1.619038635	0.281145248	-0.662145266	0.678307675	-0.747904736	0.320479483	-0.583202169	-0.554575997	-0.647389174	-0.335308085	-0.341047294	-0.337128894	-0.235605556	-0.417304257	-0.200912387	-0.158879702	0.31039375	-0.51856404	0.260885453	0.399899839	-0.353444281	-1.713732502	-0.693316846	0.092738298	-1.056262468	-0.143353947	-0.417249276	-0.240802608	-1.179946821	0.22409305	0.566217681	-0.389344294	0.002725103	-0.261295473	0.21680578	-0.764217852	0.875842875	0.594416389	0.343868535	1.336165181	-0.135326711	0.405127406	0.6339766	0.335637981	0.185852946	-0.138699301	-0.009022027	-0.26668558	-0.593056191	0.043272721	0.191174781	-0.217360141	0.151499129	-1.773100948	-0.375654802	-0.626051467	-0.359774043	-0.112098984	-0.30831549	0.154252426	-0.24986755	-0.007875127	-0.30831549	0.154252426	-0.007875127	-0.163054868	-1.202172114	-0.816596852	-0.30831549	0.154252426	0.304370595	-0.007875127	-0.30831549	0.154252426	-0.007875127	-0.549614324	-1.322080616	0.345112332	-0.198962901	-0.124931385	-0.399720484	0.041054762	-0.176315219	-0.296062478	-0.01240196	-0.391048414	-0.373926908	-0.164780454	-0.158832614	0.703170782	0.42834195	0.358066608	-0.642500918	0.361939817	-0.571666243	-0.189308139	-0.290479911	0.614914563	-0.182098277	-0.621019075	-0.226177083	-0.81817107	-0.534645444	-0.715561103	-0.36509849	-1.171588899	0.108844436	-0.639813128	-1.702114943	0.141159956	0.094233748	-0.440511792	1.260009078	-0.107915257	0.574892628	0.223582088	1.442328754	0.191121792	-0.015746493	0.218050739	0.107416707	-0.537790298	-0.426232783	0.937817638	-0.445736013	0.496049966	-0.13759534	0.086935836	-0.016846601	0.031667276	-0.141206317	-0.016791152	0.238588722	-0.481229078	-0.977926461	0.564330094	-0.738775402	-0.110382266	0.215606186	-1.722009099	-0.607119954	-0.084555473	-0.676253647	1.498893686	0.631218647	-0.65757311	1.040603712	-0.720485982	-1.713732502	-0.693316846	-1.056262468	0.27024072	-0.192679593	0.899406836	-0.690165658	-0.424940906	0.441052139	0.003462717	-0.017000215	0.232505679	-0.552536513	-0.064551941	-0.052270862	-0.405670888	0.237538427	0.475460974	0.488167661	0.316218218	-0.94143781	1.055483531	0.217084184	0.170623579	-0.84939343	-0.885937613	0.1748305	-0.476716897	-0.194349186	-0.172398843	0.250918862	0.209040892	0.21549206	0.788122924	0.176371539	0.816463034	0.006897003	0.242475063	-0.298761364	-0.701346515	-0.343857255	0.045173817	-0.812874179	-0.000383231	-1.533359402	-0.24083517	-1.124614545	0.110227811	-0.033576524	-0.027697584	0.208158494	-0.625890259	-0.112822047	-0.046268365	-0.344628249	0.438881063	0.163812001	0.059659247	1.598365105	-0.341047294	-0.337128894	-0.235605556	-0.656762137	0.396033363	-0.544542887	-0.574674164	-0.118444262	0.279334459	0.292589667	-0.034456393	-1.114003661	-0.735758659	-1.117304847	1.780103303	-0.422035416	-0.049198364	0.14598294	-0.373534511	0.244022268	0.293601846	0.644810399	0.085721575	-0.088623921	0.297636141	0.271428245	-0.105420465	0.141573517	-0.150694212	0.358875221	0.509735901	0.260961008	-0.37688033	0.041106779	0.447255817	0.236359031	-0.022906962	0.411787532	0.062727559	-0.197784871	0.218493438	-0.381004303	0.574349866	-0.276132096	-0.034107016	0.204396806	-1.424017772	0.450278302	0.6339766	-2.141550338	0.335637981	-0.009022027	-0.26668558	-0.972197583	1.090775669	-0.763003607	0.05426555	-0.239369321	-0.564923557	0.414242118	-0.205775321	-1.252540566	-0.233459286	-0.653878099	-1.863488462	0.119497402	0.005382573	0.405641807	-0.272468427	0.431045335	-0.116053227	-0.525597329	-0.809466261	-0.731042677	-0.062782001	0.346782644	-0.388915005	-0.390215404	0.690713748	0.301296952	-1.275443286	-0.237254333	0.977475541	-0.197146856	-0.917079871	0.101034697	-0.925798945	-0.55774706	-0.765002609	1.592295513	0.768227877	0.810121877	-1.205947058	0.032821142	-0.112098984	0.200507233	-0.661404202	-0.931196765	-0.654745315	-0.066466467	-0.595371481	-0.104305842	-0.27017746	0.037127155	0.448746685	-0.886165625	-0.638840599	-0.183728235	-0.470473552	-0.377653675	-0.312794069	-0.328361736	1.131473905	-0.904743164	0.02834825	0.604647504	-0.16983151	0.218127651	0.372346671	-0.331123112	0.263905462	0.40268045	0.14782619	0.206808241	1.28363283	-0.211816784	-0.785718034	0.38058098	-0.165107244	-0.023187365	0.126568163	-0.430049679	0.343267018	0.49883204	-0.315523676	-0.644159158	-0.277548933	0.210994038	-0.435368569	0.054466338	0.154730096	1.519228468	-0.122151599	-0.171388875	-0.651358622	-0.30831549	0.154252426	-0.391570253	-0.007875127	-0.315024712	0.678873768	0.261370413	-0.267683699	-0.333655943	0.258557144	-0.647443754	-0.101936668	0.136752195	0.651294624	-0.031967633	-0.572660851	0.142791505	0.166783145	-0.002174046	-0.164789431	-1.131583219	0.390616071	0.026874519	1.072914642	-0.211943992	-1.18366585	-0.163953385	-0.101056426	0.171988919	0.360993067	0.116792805	-0.218097614	0.151254595	1.179148095	0.410707741	-0.104305413	-0.483826172	0.324132193	0.352527503	0.185410903	-0.017466184	-0.261295473	-0.764217852	0.065472469	0.875842875	0.594416389	-0.229543196	0.423203932	-0.183364988	-0.382270496	-0.25280156	-0.296782523	-0.553519097	-0.149273837	-0.119573949	-0.271454619	0.080349825	-0.055398553	0.033052456	0.422555152	-0.823514353	-0.156632499	-0.099434139	-0.137365149	0.209105085	-0.112063571	-0.130024926	0.110152754	-0.040994191	-0.164477056	-0.574517603	0.12657927	-0.174062557	0.229365629	-0.420546807	0.281145248	-0.017996832	1.91482632	-0.513989089	0.713388979	-0.659555442	0.020284639	-0.400474156	0.060023821	-1.05673067	0.263334705	0.632404623	0.148632384	0.429719975	0.224539233	-0.720234166	-0.181039702	-0.80853321	0.801786321	-0.856865294	-0.005261291	-0.173391671	0.615928402	-0.691740435	-0.311985026	-0.100321201	-0.795327499	0.928261465	-0.215270892	-1.159160828	-1.037885693	0.126581224	1.410455758	0.415760584	-1.274820652	-0.476716897	-0.172398843	0.250918862	0.209040892	-0.937716246	-0.405661085	-0.18454591	0.016030371	0.370618501	0.424042708	0.567837747	-0.324231461	-1.590792102	-0.15536713	-0.74164147	0.090524495	0.304640367	0.696641433	0.48297865	0.082356836	0.304640367	-0.065632481	0.709926597	0.33763088	-0.473718905	0.324556017	0.132813904	-0.475556805	-0.292284196	-0.106216027	0.059659247	0.276001704	0.162742868	-0.233855836	0.39736266	0.797713508	0.671432684	0.696863855	-0.462362215	0.290996272	-0.086807747	0.593749701	-0.550817239	0.06951817	-0.229472606	-0.922566706	-0.492841961	-0.113766994	-0.341047294	-0.337128894	-0.235605556	-0.537790298	-0.426232783	0.937817638	-1.261659975	-0.110858378	-0.323569146	0.189512003	-0.355253352	0.583956382	-0.307148433	0.52002205	1.474632248	0.260961008	-0.37688033	0.041106779	0.447255817	0.058716919	0.760376565	0.061185929	-0.604611369	-0.041802562	-0.16039772	-0.138349309	-0.258640064	0.575912755	-0.106117143	0.407407939	-0.258640064	0.575912755	-0.106117143	0.407407939	0.295495301	1.806742645	0.044793907	0.132596894	-0.956834877	-1.136270769	0.260961008	-0.37688033	0.041106779	0.447255817	-0.957022313	0.155482049	0.716111985	0.170462597	-0.785662431	0.155482049	0.716111985	0.170462597	0.155482049	0.716111985	0.170462597	-0.268038866	-0.190045184	-0.279933593	0.265071386	0.30338953	-0.593932142	-0.077705366	-0.229543196	-0.004917656	-0.333655943	-0.183364988	-0.233795	-1.094043544	-0.065329203	-0.033713481	-0.261575351	0.822961242	0.451078027	0.589312423	-0.325681498	-0.113519722	0.366049316	-0.08784551	-0.742143752	0.157769924	-0.77431406	-0.312655923	0.094527759	0.129342238	0.12509535	-0.562109339	-1.286913429	0.910962728	-0.742143752	0.27683173	0.157769924	-0.77431406	-0.085162934	-0.977418812	0.02632997	-0.416620037	0.20619733	-0.189308139	0.061556201	-0.290479911	0.614914563	-0.099515611	-0.983895405	-0.329632825	-0.182098277	-0.630167366	0.344966474	0.263334705	0.632404623	-0.415701345	-0.697089364	-0.77333545	-0.448622716	0.303025836	0.024747126	-0.326789432	-1.127210986	0.200109966	0.130844649	0.471530062	-0.182313169	1.021571238	0.825359223	0.692758701	-0.379586786	0.955778135	0.019925507	0.572148873	-1.159156028	-0.685177133	-0.531305772	-0.247079228	-0.537790298	-0.426232783	0.937817638	0.194184235	-0.635783949	0.054033547	0.714087059	-0.272123664	-0.416620037	-0.630167366	-0.05968914	-0.208979914	-0.481265864	0.291341342	-0.256186928	-0.344773761	-0.225855404	0.143923727	1.224939824	-0.758393028	-0.790670374	-0.041860559	-0.666315065	-0.593274294	-0.865159464	-0.699327244	0.506019438	-1.450785718	-0.710952737	-0.093213648	0.143645175	-0.35128905	0.879489246	1.242706068	0.846577309	-0.604611369	-0.16039772	-0.238344448	-0.138349309	0.076680264	0.636133722	-1.157365334	0.464799598	0.076680264	-1.157365334	-0.512821493	0.464799598	0.295084521	1.528015923	0.633311737	0.269333315	-0.608447591	-0.922756542	0.113342325	-0.336658967	-0.382270496	-0.185900399	-0.308075337	-0.140670488	0.016049179	0.455532617	0.142791505	-0.002174046	-1.131583219	0.390616071	4.124424084	-1.243870631	-0.886085423	-0.112612979	0.274883865	0.119269785	-1.031712053	0.067682843	-0.700708755	0.76476808	-0.135900029	-0.30831549	0.154252426	-0.71715158	-0.007875127	-0.05968914	-0.208979914	-0.481265864	-0.018977039	-1.608719664	-0.015490162	0.146251462	-1.112692481	-0.345519541	-0.213211037	0.229365629	0.209596057	0.281145248	-0.043832129	-0.075865123	-0.145298025	-0.041524579	0.187781406	0.008295653	-1.713732502	0.051202596	-0.693316846	0.089735204	-0.602224956	0.352925336	0.191578505	0.817631991	-0.730706437	-0.41657965	0.274608331	-0.055219923	-0.313773974	-0.392129099	-0.884045632	-0.092393588	-0.300011925	1.806742645	0.132596894	-0.290537879	0.207334356	0.263334705	0.632404623	-0.886085423	-0.112612979	-0.012376987	-0.403201148	0.102971745	0.166467468	0.162742868	-0.233855836	0.39736266	0.162742868	-0.233855836	-0.643604233	0.39736266	-0.691274649	-0.359568932	-0.218804263	0.011772214	-0.004960705	-0.091110191	-0.256540535	0.070162624	-0.13884388	-0.700072461	-1.636191836	-0.226134129	-1.068911389	0.1764887	0.239787546	0.112001159	0.181862444	0.107931253	-0.409382816	0.242958244	1.448110496	0.125279401	-0.550903267	-0.072881559	-0.049451597	0.627884768	-0.325627586	-0.964864859	-0.484447853	-0.87386015	-1.025626306	0.196505011	-0.366810507	-1.047291817	0.481982139	0.134169577	-0.483411443	0.091006087	0.082402416	0.021656568	-0.30831549	0.154252426	-0.007875127	-0.079291528	0.243704297	-0.298250439	0.320715033	-0.760975367	-0.087522511	-0.052270862	-0.626748017	0.028127809	-0.317628947	-0.349423712	0.302819874	-0.276108691	-0.110624136	-0.864333147	0.684706229	-0.144442015	0.067636808	-0.11229276	-0.191512696	0.180055158	0.31733265	-0.11229276	-0.191512696	0.180055158	0.31733265	0.248505875	0.40268045	0.14782619	0.107640223	-0.040994191	-0.164477056	-0.574517603	0.12657927	0.313633584	-0.875939277	-0.187845486	-0.673450023	0.436286073	-0.806488878	-0.455393588	-0.982154735	-1.003139236	-0.488342972	0.217167809	-0.952457119	-0.07533236	-0.622843437	-0.853313065	0.137059951	-0.112063571	-0.130024926	-0.043832129	-0.075865123	-0.145298025	0.165451353	-0.30831549	0.154252426	-0.146248999	-0.007875127	0.334730152	0.150506189	0.024139868	-0.048721839	-0.085888579	0.298199034	0.293397818	-0.034362912	-0.375235077	-0.896750417	0.133370202	-0.330835961	1.810544533	-1.275217418	-0.410125365	0.200255048	0.120848737	-0.996596335	0.538996761	0.077303596	-0.021027325	-0.168207564	0.112858361	-0.62489863	0.015720937	-0.742796873	-0.069024273	-2.252458857	-0.469700916	-0.093589451	-0.227911332	0.404296905	-0.435276137	-0.480558121	-0.594220625	-0.050535412	-0.561047951	0.448446247	0.220418213	0.196610608	0.363395498	0.696253402	0.494877537	-0.479420714	0.604742591	-0.145990059	-0.031487135	0.5479779	-0.030380416	0.477053266	0.071957384	0.979077695	0.034877773	-0.868794977	0.30826429	-0.735151173	-0.067776978	-0.299856758	-0.195702093	0.172420129	0.119882662	0.006284094	0.366197751	0.40268045	0.14782619	0.1257601	0.04126356	-0.17645118	-0.599011632	-0.178727363	-0.053180508	-0.646002105	1.26437117	-0.137284169	-0.518723544	-0.010234693	0.073549188	0.336263366	-0.205805582	-0.308666713	1.535157576	-0.113519722	0.366049316	-0.475878103	-0.08784551	-0.550903267	-0.072881559	-0.049451597	0.627884768	0.956530261	-0.498404205	0.147343779	-0.272084018	-0.733007358	-0.370475631	0.021703825	-0.113519722	0.366049316	-0.08784551	-0.113519722	0.366049316	-0.08784551	-0.113519722	0.366049316	-0.08784551	-0.276166602	-0.113519722	0.366049316	-0.08784551	0.469038645	0.610615472	0.207649407	0.141517919	0.16531963	-0.811636078	-0.229543196	0.423203932	0.208885878	-0.810398629	-0.505338431	-0.192852699	-0.630923193	-0.41315651	-0.669924294	0.028308089	0.236390859	-0.024712678	0.883174179	-0.457648322	0.850938073	0.057602365	-0.103782225	0.030802825	0.06218727	0.295084521	0.620912715	0.633311737	0.269333315	-1.527323474	0.215689526	-0.952457119	-0.07533236	-0.417565596	-0.187051299	0.69039009	-0.800707449	-0.104305842	-0.121807972	-0.345553643	-0.317068558	-0.458854029	-0.996493451	-0.317628947	-0.600185877	0.163221435	-0.390107235	-0.387639635	0.047493334	0.003894875	-0.39066454	-0.869894042	0.432821563	-0.25724826	-0.029362479	0.023399723	0.398733002	-0.280407659	-0.063049919	0.166526189	-0.830683261	0.047079422	0.199030037	-0.417897505	-0.35315396	-0.110687258	-0.174759759	-1.320559546	0.585609806	0.735208117	0.352614556	0.111962197	-0.385133975	-0.113138214	-0.188260563	-0.161572006	-0.034821058	0.345445085	0.285261799	-0.389635793	0.510351372	0.596977466	-0.542103396	0.016955727	0.038876136	-0.417897505	-0.43706917	-1.285172447	0.071094045	-0.372597645	-0.497673399	0.097072619	-0.098439969	-0.682944185	-0.235360422	-0.170774519	0.083113405	-0.080100549	-0.056048686	0
102	-0.454481778	-0.538657185	0.489544722	-1.181497884	0.099634445	-0.547385607	-0.005771607	-0.552233225	-0.649775339	-0.207446916	0.267604685	0.315771616	0.424630378	-0.374635496	0.983937598	0.058134622	-0.006332733	-0.007568359	-0.590220594	-0.60668731	-0.630812718	0.481619476	0.282038918	-0.276795202	0.473638146	-0.881460833	-1.08119484	-0.339066921	0.579010351	-0.635693169	0.530284547	0.127394427	-0.110088699	0.26960858	1.065706431	-0.128703416	-0.126450131	0.050883996	0.555690929	0.613145421	-0.628991054	0.367054962	-0.504582804	-0.338735105	-0.576792895	-0.554234667	-0.890852871	0.005015304	-0.917893374	0.408668601	-0.466774458	-0.116450301	-1.26656754	-0.124011973	-0.443382719	0.834200667	0.28544675	-0.790564594	-0.138178944	0.381915746	0.419469176	-0.50786617	0.079299901	0.605255984	-0.476251271	-0.017649008	0.146478585	-0.032937311	0.608983977	0.152491518	0.127394427	-0.274932122	0.004413457	-1.08362005	0.511307681	-0.082430465	-0.010087071	-0.411837173	-0.146876603	0.355881781	1.038803911	0.185444134	-0.001469984	-0.186993484	0.14696258	0.34111539	-0.140292889	-0.056576888	0.036532796	0.380898684	-0.267578765	0.552949276	-0.270764911	-0.270428708	0.312614825	-0.042626591	-0.068137975	0.387208628	0.208789788	-0.279383154	0.434257696	-0.168784867	-0.313639255	-0.862805749	0.466477171	-0.88740808	-0.345240221	-0.574209257	-0.498605255	0.398290729	-0.380861241	-0.256875845	0.981506332	0.170085692	-0.794140183	0.160393358	0.524079984	-0.289893431	-1.08066796	0.561856979	0.097036875	0.315627705	0.157705917	-0.27698689	-0.535998941	0.653373639	-0.589280075	0.021758528	-0.323822719	-0.279296524	-0.503933222	-0.391290433	-0.58547349	-0.470900831	-1.358689087	-0.082600106	0.400807193	0.219991954	0.044756638	-0.37786753	-0.219713042	0.172290444	0.005165527	-0.074125238	-0.338735105	0.13924517	-0.4755123	0.511307681	-0.25444604	-0.847549166	-0.835479838	0.428840693	-0.905859645	0.397829388	-0.427979694	-0.352286272	-0.41644667	0.503142173	0.533621329	-0.173292365	-0.572611948	-0.258281222	0.082072685	-0.382981827	-0.027834794	0.314366589	-0.142250295	-0.289355068	-0.24629211	0.101897716	-0.331125554	0.043331129	0.41077493	0.596429289	-0.240129928	-0.267009744	-0.353358748	-0.444550319	0.379812008	-0.214172934	-0.18167337	-0.06474893	0.108193126	0.034156821	-0.321022827	0.161861903	-0.187103767	-0.946514283	-0.836460259	-0.40913684	-0.200559286	0.24120262	0.224870376	0.665770629	0.187338504	-0.113998552	-0.496813857	-0.240639921	-0.174078096	-0.240970593	-0.668991777	-0.278820537	0.715821938	-0.095806971	-1.235301423	0.568475209	-0.659554074	-0.437570835	-0.346929055	-0.456273088	-0.127006476	-0.615949896	0.118814048	-0.610448376	-0.37744111	0.102058052	0.105702233	1.062948142	-0.433711015	-0.685031661	-0.112448951	0.401547152	0.235116142	-0.129704423	1.084160035	0.755787869	-0.204693968	-0.224984949	0.208351039	-0.421142866	-0.46629394	-0.21814422	0.962855588	-0.098087292	0.093689715	0.107619664	0.356086038	0.122978226	-0.819867428	1.540176883	0.51160593	0.303304448	0.646148058	0.225378855	-0.475722801	2.009616233	0.521888654	-0.460856509	0.231187951	-0.466704678	-1.278572962	-1.128353694	-0.574223631	-0.321601315	0.125587125	-0.542528147	-0.851537657	-0.159818776	0.775099759	0.07285643	-0.504305927	-0.484443241	-0.240245464	0.248832023	1.328852426	0.055014824	0.05269473	0.32718648	0.517316334	-0.413724724	0.381876839	-0.184744173	0.189909949	0.154172965	-0.450352992	0.144512075	-0.839788739	-0.450392087	-0.522338395	-0.683671993	-1.135688739	-0.382169114	0.928299431	-0.411396211	0.11990099	-0.119873624	0.39042378	-0.388765291	-0.141466254	-0.169588686	0.355545085	0.074368672	-0.748278768	0.297612832	0.626762747	0.005598787	0.323376357	-0.693819121	-0.559754854	-0.090690204	0.210331876	0.132245986	0.367495687	0.144823531	-0.295966225	0.312985407	-0.286691749	-0.340317194	-0.540892068	0.682770482	-0.295736937	-0.380368222	-0.884845703	-0.516152707	0.313210421	-0.603482802	0.521565075	-0.679783084	-0.160232544	-0.437578353	-0.796428661	0.038891279	-0.177889027	-0.008841793	-0.199017908	0.247464447	-0.584665363	-0.671048173	-0.10142752	-0.547838703	-0.522062269	-0.362364281	-0.30036884	2.998509767	0.215197605	-0.488062313	-0.563449105	-0.010723964	-0.499988204	0.195671929	-0.895681839	0.149479528	-0.252728516	-1.049132208	0.298391841	-1.197265189	0.290609211	0.381296042	-0.212097885	-0.018404603	0.535476714	2.018983633	0.098382846	-0.810832293	-0.295062827	-0.446116821	0.208351039	-0.476638217	-0.382169114	-0.031302968	0.35486824	-0.401250061	0.372481254	-0.573367897	-1.36189614	0.027515133	1.935622935	-0.675513634	-0.177889027	-0.048288605	-0.073656094	-0.146691986	-0.029462451	-0.146582614	-1.004514813	-0.499988204	1.272925402	0.011297963	-1.290382051	0.387589423	-0.045588622	-0.931362021	-0.168369197	-0.064600575	0.04135776	-0.184744173	-0.044142159	-0.507829945	-0.48743639	-0.438119182	-0.04912867	-0.831509387	0.251479259	-0.170045534	0.075334778	-0.579119331	-0.479602287	-0.950712967	0.844157556	-0.219400275	0.303427079	0.51485709	-0.4791605	1.009814361	1.009433384	0.494922888	-0.025883858	-0.358603138	-0.604088589	-0.319805569	-0.068465463	-0.015149546	-0.893479996	0.012634127	-0.576756348	0.450280885	0.233790952	-1.081548441	0.46498982	0.46611567	-0.146551449	0.021983357	-0.60872436	0.156546953	0.005598787	0.401547152	0.245200819	-0.383806058	0.372481254	-0.573367897	0.027515133	1.935622935	-0.675513634	-0.177889027	-0.048288605	-0.073656094	-0.146691986	-0.029462451	-0.146582614	0.090805273	-0.499988204	1.272925402	-0.320542481	0.49276593	0.011297963	0.589180162	-1.290382051	0.387589423	-0.045588622	-0.931362021	0.589150549	-0.196710878	0.714866108	-0.194975413	-0.242716228	1.052719746	-0.51084597	0.026042806	-0.595188435	0.272773367	0.423995122	1.074785573	-0.617092457	0.44315763	0.659294828	0.17150167	-0.592330154	0.186225158	0.180737885	0.764965621	0.21931041	0.323783408	-0.290086639	-0.971078842	-0.575972674	0.268482441	-0.011719516	-0.491094979	-0.020946316	0.583914686	-0.173150065	-0.058491515	-0.809608858	-0.130989906	0.112114746	-0.888094322	0.76037095	0.58936083	-0.21140597	0.386312931	-0.619640149	-0.910245153	-0.185507144	-0.284366853	-1.100258477	-0.649316612	-0.121277944	-0.157254426	-0.328881892	-0.805699077	0.070657092	-0.662529673	0.392839744	-0.295186478	-0.937042089	-0.079400948	0.927177716	0.204873404	0.188334381	-0.193669333	-0.175576589	-0.142001999	0.904090777	-0.427347142	0.152104134	-0.391225924	0.151822564	1.068535973	-0.386561924	-0.152742978	0.381876839	-0.184744173	0.283935138	-0.136384343	-0.152855509	-0.362540453	-0.343603386	-0.890852871	-0.046075791	0.025404209	0.294481842	0.707562192	0.038891279	-0.066726084	-0.402413083	0.172228733	0.381728739	0.467882871	-0.325876078	-0.05874311	0.202761762	-0.032953589	-0.444550319	-0.165336262	-0.835479838	-0.084736681	-0.498071048	-0.619964335	-0.616366835	-0.547248511	-0.124239849	0.011063598	0.403078114	0.253665562	-1.435282794	0.259511822	-0.343340124	-0.591243836	-0.169740039	0.182966916	0.411197747	0.280624557	0.262698823	-0.121277944	0.426506625	-0.157254426	-0.328881892	-0.805699077	-0.603978885	0.44896137	-1.354353779	0.053330526	0.67055446	0.043987906	0.949311974	-0.380051149	-0.061176192	-0.162699887	0.215821892	-0.292278052	0.017176451	0.231825558	0.623429109	-0.41808537	0.172936225	0.638365328	0.312739478	-0.386958652	-0.394812027	-0.547780955	-0.82378698	-0.550027995	-0.110633196	-0.235923843	-1.097213298	-0.240212598	0.486794858	-0.125094395	0.16874232	0.057652667	0.127946705	0.212261481	-0.016073405	-0.009038615	-0.075387186	-0.836264037	-0.054511786	-0.155876526	-0.431260014	-0.225204124	-0.575556304	-0.329244611	-0.457753059	-0.000188273	-0.353185222	-0.269621781	-0.996324041	-0.210467061	0.66441141	-0.024350491	-0.352956596	-1.009914134	0.825466076	-0.114676278	-0.164919971	0.212405149	0.411774378	0.06272733	0.294481842	-0.046143889	-0.244097973	1.967217226	0.382528086	0.950154786	-0.50291576	-0.989531468	0.803627096	0.76425648	0.603930339	-0.470382912	0.321098785	0.451297768	0.184149162	0.802098182	0.779923368	-0.138659073	-0.561809015	-0.386958652	-0.46112212	-0.141527493	-0.3514834	0.076840603	-0.062221525	0.07779458	0.845699291	-0.025610724	-0.216485537	0.281694763	0.333081957	0.377489383	-0.203769536	0.07786987	0.404567324	0.129749519	-0.522004906	0.144829195	-0.185089317	-0.134257187	-0.244097973	-0.612553993	-0.159930495	-0.50291576	0.243208417	0.088674825	-0.124096886	-0.071849766	-0.558586714	-0.104527136	-0.063972256	0.067385719	0.165984694	0.009512272	0.552554102	-0.463335241	-0.203950848	-0.412402288	0.381915746	-0.603769072	0.790147532	-0.714455045	-0.301212767	-0.503254427	-0.604503185	0.164673855	-0.365029609	0.420739045	-0.151330611	-0.13376657	-0.050213995	-0.400808013	0.764346691	0.55416777	-0.455377678	-0.21158886	-0.428520638	0.477079788	-0.422853857	-0.782389544	-0.090323104	0.240000756	0.270167009	0.128183845	-0.20472392	0.476670979	0.583893756	-0.241049367	-0.637341543	0.605424735	0.167594749	-0.893030046	0.170088671	0.401328148	-1.307831013	0.543374271	-0.54145782	-0.009025265	0.272864752	0.294724169	-0.47510064	0.142116824	-0.126211949	-0.396181948	-1.078171358	-0.338293699	-0.23413708	0.187733244	-0.433698621	0.023247046	0.201860264	-1.080025907	1.002351306	-0.391225924	-0.004870152	0.015485069	-0.314162981	-0.02547676	0.04135776	0.272814252	-0.290602408	-1.409824606	0.156720685	0.070118986	0.734260222	0.083743169	-0.442389931	0.451943719	0.049881594	-0.371110411	-0.111603081	-0.161413975	-1.000449198	-0.482236311	0.334741657	-0.078279477	0.164711802	-0.517946351	-0.396994917	0.298391841	0.771805317	0.74799471	-0.748413518	-0.11799511	-0.166844175	-0.212097885	0.384150241	-0.542564195	0.296954078	0.202616046	-0.315232386	-0.265129566	-0.083842764	0.535476714	-0.324887787	1.314220726	0.047618364	0.358288994	0.242836269	-0.11829742	-0.057301411	-0.57689533	-0.176844575	-0.250758782	-0.033623959	-0.38158072	0.566888274	-0.147862527	-0.471061403	0.279511265	-0.494201625	-0.592743916	-0.044927276	-0.407136021	0.201315168	-1.927563439	-0.069393959	-0.109842474	-1.569927606	-0.420147645	0.401952506	0.28428793	-0.097500932	-0.134842343	-0.875804466	0.517700304	-0.649308755	0.734469716	-0.154162193	-0.341124321	-0.727751553	0.361361241	0.114067506	-0.745521515	-0.006321701	-0.338293699	-0.237717007	0.185783129	0.115831542	-0.146546523	0.21514023	-0.403263073	0.571360151	0.441793409	0.13987793	0.097017671	-0.231134941	1.750928113	1.343939187	0.316376168	-0.797063087	-0.5180734	0.036930386	0.04246474	0.289865164	0.630825722	-0.425249731	-0.230198468	-0.547780955	0.060034096	-0.618501709	0.813579534	-0.805699077	0.152619136	1.047926701	-0.207820493	-0.183825451	-0.005010534	0.379670508	-0.106300239	0.493551122	0.639626871	0.615719939	-0.0363168	0.218117388	-0.113278594	-0.620987147	0.158503283	1.098169565	0.187104985	-0.088869675	-0.349117222	0.060034096	0.453171867	0.415347457	-0.276508245	-0.778782807	0.639034492	0.510949041	0.749204824	0.143684787	0.304197395	1.461929048	0.124190101	0.160301203	0.406221221	0.097017671	0.203939507	0.395464752	0.543727867	0.604220485	0.909193787	-0.144805971	0.181645373	-0.244097973	-0.380079485	-0.502735741	-0.959516065	-0.071141609	-0.249269515	-0.53844672	-0.217153878	0.449566633	0.015928202	0.310093848	-0.146876603	-0.541519201	-0.071949954	0.185217627	-0.621211785	0.168228791	-0.869129869	0.005165527	-0.614797462	0.142001202	-0.225288616	0.398280372	0.665703696	-0.124117683	0.509042697	4.025158854	0.070680875	-0.935250544	1.374452188	-0.017519134	-0.494201625	0.123152601	-0.242906289	-0.421201682	0.086705302	-0.619199951	-0.281391692	-0.10320839	-0.274281664	-0.077666125	0.160312977	0.437668216	-0.318371161	0.275692278	0.238536248	0.513962284	-0.072064048	0.660147791	-0.273603602	0.356086038	-0.264901971	0.35979644	-1.236649823	0.721229321	-0.365066586	0.217135022	-0.117633935	0.264988646	0.400130408	0.345330516	-0.35122514	0.137589653	-0.181941713	0.77055247	0.705875357	-0.508921489	-0.265837711	0.012978517	-0.544481835	0.038507226	-0.618198115	0.482954756	0.285621473	0.597537203	0.162592536	-0.128568114	-0.285744646	0.08839343	-0.437282956	-0.35091557	-0.167057673	0.099470794	0.676715435	-0.56027588	-0.680976832	0.526399876	0.220607124	-0.835983842	-0.270764911	-0.270428708	0.208789788	-0.554879237	-0.147527456	1.009433384	0.758801268	-0.813573831	-0.753481956	-0.266120563	-0.938778794	-0.102411598	-0.146208774	-0.018858865	-0.287761991	-0.076730342	-0.218592533	-0.390864145	0.093463178	0.000777013	0.764702009	0.580743451	0.969158178	-0.531162049	0.023400187	0.142936227	-0.0280599	0.285621473	0.157758527	0.195561592	0.034960901	0.062586779	-0.049430443	-0.044407351	0.725395483	-0.348930284	0.73541975	0.110040959	-0.561589225	-0.799746731	0.029953017	-0.320129508	0.421834996	-0.074707122	0.214095758	-0.425259561	-0.385301981	-0.698193456	0.251983882	0.00549295	1.461767456	-0.865896248	-0.049094875	-0.558600724	0.073613207	-0.011719516	-1.118080256	0.342317429	-0.309694893	-0.359032516	-0.249806334	-0.106240684	0.073539085	0.227494136	1.854502604	-0.243918955	-0.117633935	0.400130408	0.186468118	-0.446116821	0.172834465	-0.09418667	0.087353679	0.175516335	0.267247471	-0.318485737	1.199490506	0.295633382	-0.048850133	-0.126286934	0.278772026	-0.255781691	-0.298297981	0.441104694	0.540598277	0.408699234	-0.641858612	-1.190609283	0.271443563	0.283535	-0.253634544	-0.657243278	0.248056469	-0.351070779	0.257670565	-0.363975228	-0.373268071	-0.240526141	0.229017147	0.444008802	-0.061897236	0.794487816	0.196100233	-0.660384319	-0.522004906	-0.104067857	0.356330129	-0.033015507	-0.117199439	1.245337674	-0.263164891	-0.435675268	0.382558792	0.161882317	0.229677619	-0.951364914	0.561856979	0.85601166	0.540207096	-0.288178064	-0.096330301	-0.246249555	-0.636290144	-0.053382764	0.766477131	0.073728074	-0.937043207	0.16874232	0.027175927	0.355638059	-0.001005635	0.03670614	0.648181012	0.638871729	-0.19179724	-0.036965537	-0.189585412	0.505776892	-0.027254462	-0.266051017	0.613197613	-0.194500769	-0.51498173	0.016353923	0.123406304	-0.065136745	-0.577681662	-0.897715752	0.603196812	-0.396181948	-1.078171358	-0.037278952	0.402029075	-0.230764154	0.75760477	-0.212776279	-0.27132566	0.027188389	0.077903883	-0.578559844	-0.369974107	-0.036863049	0.534631283	-0.288723494	0.078376087	0.048826512	0.055893789	3.314267919	-0.868287908	-0.755307197	0.701333369	-0.380557111	-0.64259537	-0.680976832	-0.388605062	-0.094490269	-0.515784485	-0.609378448	-0.390650473	1.122122071	0.51229986	0.334741657	-0.11412677	-0.162482274	0.838422046	-0.153195267	-0.020002715	-0.656587443	-0.155579599	0.139634662	-0.612854902	0.268720159	-0.026787711	0.382851082	0.611994488	-1.057754932	-0.501196686	0.332811673	-0.523456915	0.323388138	-0.294890706	0.011580741	-0.201731594	-1.380977574	0.359219447	1.078708722	0.461355725	-0.396023467	-1.166997263	-0.159988176	-0.501313974	0.301857383	-0.164847984	0.447760693	0.788444055	-1.129956837	0.698035379	0.03631337	-0.321144798	0.976901607	1.004580174	-0.012990724	0.194430012	0.663301259	0.155142348	0.316062653	0.29010311	-0.422853857	-0.090323104	0.240000756	0.463420772	-0.022617365	-0.405299827	0.906346163	0.191378115	-0.03097637	0.597511684	-0.814752278	-0.362928538	-0.083062414	-1.34483534	-1.12554074	-0.258864032	1.036951483	-0.616973293	-0.579068843	0.47235992	0.23584904	-0.387797741	-0.147201678	-0.314261584	0.374639218	-0.547755582	2.005044988	-0.239112017	-0.802248401	-0.282347997	-0.226137441	0.007676989	1.461929048	0.571360151	-0.231934885	-0.085187662	-0.106451933	0.160301203	0.406221221	-0.559601742	0.429640326	0.492453212	0.097017671	-0.005662729	-0.602673309	0.399346068	0.655656918	-0.656518856	0.469409159	-0.42136143	-0.328814446	0.117743939	0.732492671	0.224597895	0.184244916	-0.429873291	1.305106904	1.078221943	0.514520774	0.134080597	-0.755689256	0.311328928	-0.699565055	-0.53976188	-0.727094168	-0.794220922	-0.829322439	0.074780647	0.382202584	0.08839343	-0.23029367	0.357351954	-0.430519388	-0.32562298	-0.917417588	-0.045783455	0.529454337	-0.255221928	0.232302086	-0.329991274	0.451068902	-0.021091082	-0.22874725	0.006341235	0.451943719	0.543532124	-0.117679683	-0.388241718	-0.255789173	-0.469069868	0.381175139	2.009616233	0.310105721	-0.204397604	0.000856796	-0.3513735	-0.093717905	-0.445529854	0.022233945	0.027917807	-0.352417999	-0.640950363	0.548579801	-0.480888261	-0.451104923	-0.141466254	-0.819433633	-0.033499297	0.516175458	0.219775585	0.024584211	0.16257982	-0.514532952	-0.10897843	0.088869134	0.511726685	-0.350585285	-0.444605389	-0.593251787	-0.734060667	0.272484641	0.007291373	0.524540619	-0.021797452	0.415664912	-0.453850738	0.38799153	-0.4646922	0.359505681	-1.090737964	-0.328453253	-0.372422139	0.390425921	-0.275525974	-0.229259033	0.03603319	-0.088776146	-1.197346309	-0.839276815	0.456492379	0.635238985	-0.396356086	-0.320738394	-0.459314549	0.103555468	0.055893789	-0.596727164	-0.354049151	-0.727116444	0.253543967	0.060007954	0.464004949	0.181112602	-0.157595687	-0.398465928	-0.07819484	0.251185365	0.900524103	0.434696458	-0.51854613	-0.66457876	0.425346576	-0.922140636	-0.636839171	-0.716368454	1.050866803	-0.21140597	0.250663683	0.692848698	-0.596119664	1.263797693	-0.657082216	-0.077089651	0.244427268	0.977097588	-0.704232378	0.015126222	0.014055509	-0.419294644	-0.43561839	0.242696191	0.163244104	0.154846682	0.308433742	-0.039493246	0.138967999	-0.226519901	0.27838651	-0.006959677	-0.582414811	0.399912795	-0.256715188	0.206629152	0.174985627	-1.077569799	-0.268544729	-1.241115124	-0.057337684	-0.301108198	-0.02396319	-0.528966248	0.434696458	-0.182776997	-0.590396485	-1.218643924	-0.176862953	-0.726167209	0.321252725	0.425346576	-0.989675769	-0.533623011	0.026369575	0.351047832	0.728434382	-0.304884355	0.218771409	-0.48774931	-0.190858923	-0.342116871	-0.635656671	-0.422361025	-0.447297701	0.286398443	-0.178073655	0.203748763	-0.182284052	-0.068118971	0.284400035	0.124806219	-1.089449559	0.141962213	-0.035243174	-1.172145484	1.765467105	0.151792519	-0.785279645	0.1241329	-0.178502678	-0.016116933	-1.149732316	0.496708208	0.133459108	-1.027577886	0.996381712	-0.511037824	-0.075098411	-0.698193456	0.36867713	-0.135105746	-0.573353494	0.034644309	-0.0345518	-0.607362888	0.212097982	-1.019523303	-0.073725299	-0.172692175	-0.746585369	1.399434369	-0.279870192	0.024747442	-0.692068844	-0.797063087	0.204873404	1.298993805	0.392839744	1.314220726	-1.776241903	0.047618364	-0.937042089	0.057357519	-1.733038241	-0.138098557	-0.528745418	0.359480649	0.059464338	-0.650791515	-0.129320826	0.875861121	0.067443212	-0.31152314	-1.823117764	-0.509342093	0.195876539	0.419503265	-0.358603138	0.289096877	-0.052338901	-0.813545016	-0.110436465	-0.544598159	-0.28658826	2.075705779	0.556527337	-0.406938261	-0.387797741	-0.262797454	0.19157119	-0.094891902	0.370603913	-0.136510396	0.124575874	-0.517691149	0.139133785	-0.372422139	1.092702519	-0.190827431	0.124190101	0.554394483	-0.23158727	0.142394266	-0.677718581	0.15088697	0.160579357	-0.696143718	-0.010440597	0.394863224	-0.956289607	0.450280885	0.355638059	-0.01726164	0.838752279	-0.42027579	0.020785207	0.266023038	-0.007568359	0.123614708	0.154015227	0.086766363	-0.445177474	0.837411414	-0.423142769	0.197586005	-0.606668346	0.620501242	-0.294014074	0.077606663	0.027039446	-0.082208979	0.170772643	-0.185089317	-0.603334364	-0.302089953	-0.145731358	0.225378855	0.129697775	0.292237146	-0.62603143	0.277753315	-0.469556458	0.466242793	0.400800647	0.15439073	0.595052121	-0.027254462	-0.582414811	1.136263582	-0.798261169	0.954506669	0.087271603	-0.21923794	0.591877866	-1.042212006	-0.30661309	-0.308350332	0.304541224	0.538650663	-0.321144798	0.976901607	1.004580174	0.663301259	-0.724188523	-0.692617324	-0.210957589	0.783853996	0.317786407	-0.075098411	-0.698193456	-0.295186478	-1.902575381	-0.113712314	0.201228452	-0.162699887	-0.382869456	-0.42569161	0.261482229	-0.323086509	-0.646151399	1.333421917	-0.7968522	0.017176451	0.297221898	0.0360347	0.66441141	-0.003284547	-0.512201569	1.201045574	0.347046533	0.239396	0.00414298	0.389397721	-0.027800757	-0.636577987	-0.030736867	0.159386219	0.160860062	-1.04352035	0.434636588	-0.337053113	-1.138156779	0.199467992	-0.847549166	-0.261402598	0.532915885	0.220134703	-0.182620213	0.235301745	-0.097826395	-0.235575051	0.303427079	-0.316801336	-0.514265581	-0.911650213	-0.762251107	-0.051059372	-0.227648161	0.253543967	0.298885434	0.027039446	-0.082208979	0.379938175	0.105078667	-0.526093834	0.044993252	0.708087461	-0.288251742	-0.520252798	-0.032971874	0.184934618	0.163104202	0.060034096	0.111605574	-0.442822619	-0.161030032	0.496761789	0.434096136	-0.695834185	-0.461833282	-0.493467569	0.224872991	0.192107824	-0.019364568	-0.692687846	0.773496151	-0.42027579	0.106963677	0.613487225	0.144829195	0.062881515	-0.793906473	0.52063088	-0.090960472	-0.272212498	-0.190447176	-0.795142084	0.049500981	0.099614598	0.136239124	0.499081734	0.069184548	0.552554102	-0.463335241	0.084089433	0.199656131	-0.203950848	-1.054449671	-0.290137689	-0.072403162	0.027245376	0.662161244	0.444898657	0.108442889	-0.678753974	0.986056435	-0.451515341	0.484013047	-0.065136745	-0.32672973	-0.470369198	-0.124011973	1.089796697	0.027039446	-0.293881672	-0.193506869	-0.21589337	-0.620321898	0.450570064	0.303599715	0.028398346	-0.585049589	-0.192223731	0.310091901	3.823362967	0.02319468	0.197244984	0.028148673	1.28718107	-0.581591127	0.342501332	-1.023375845	0.445627627	-0.427347142	-0.430018759	-0.238781489	-0.069191865	0.053457484	-1.50034686	-0.299712728	-0.685396447	0.002754428	0.21931041	0.653059375	-0.040547353	0.005633224	-0.749086554	0.021898653	-0.701566702	-0.06594832	-0.686114725	-0.128227907	-0.132891457	-0.198249441	-0.488742661	0.301825942	-0.373589847	-0.892272729	-1.477472111	-0.206965322	0.237309	0.466242793	1.374452188	-0.329251144	-0.795142084	0.049500981	0.099614598	0.213992197	0.169460075	0.080120164	0.072089508	0.920990504	-0.330715033	1.670003398	-0.068287687	0.149543292	-0.616366835	0.273026674	0.227508548	1.298993805	0.540598277	1.330875424	0.230765918	0.074872832	0.123048808	-0.369870395	-0.742555814	0.649660084	-0.157105557	-1.062747211	0.506408355	-0.841837077	0.369437301	-0.199328558	-1.084229861	0.94739144	-0.162539949	-0.447467999	-0.228230223	0.0772132	-0.809939373	-0.132891457	-0.245435701	-1.128353694	-0.413906969	-0.411552767	-0.0525875	0.163125464	-0.570769094	0.493269786	-0.488408951	-0.536218704	-0.813812372	-0.521585891	0.879161097	-0.029090698	-0.504095182	0.369562578	0.063992087	0.357759039	0.701877408	-0.274281664	0.437668216	-0.318371161	0.275692278	-0.072064048	0.660147791	0.609258032	-0.043810015	-1.294820311	-0.097826395	-0.235575051	0.303427079	0.51485709	-0.055402416	-0.619934001	-0.050098051	-0.917417588	-0.149310611	-1.012880974	-0.013385401	-0.024369015	-0.765974293	-0.286889675	0.089212523	0.649928176	0.1250588	-0.027974054	-0.653139393	-0.352217087	-1.37906385	-1.233910891	0.638726961	0.227508548	-0.17948073	-0.499021364	0.255764356	0.01515566	-0.075333552	0.214584352	-0.012905412	-0.471061403	-0.523985968	-0.324774448	-0.770031449	-0.119240564	-0.024224918	0.379670508	0.362748343	-0.184902451	-0.268190432	-0.178502678	-0.48749998	-0.224023461	0.383015991	0.149543292	-0.445350048	-0.207346701	0.066159822	0.534631283	-0.329251144	-0.144805971	0.181645373	-0.624728769	-0.380079485	-0.071141609	-0.249269515	-0.53844672	0.278860865	-1.324334497	0.437519983	-0.511886566	-1.198079515	-0.194720935	0.235795574	-0.032308475	-0.059515572	0.122610277	0.983804731	-0.131106218	-0.159486958	0.453569186	-0.021409128	0.199309175	0.033029232	0.397422438	-0.354932821	-0.206965322	0.237309	0.075037823	-0.395434187	-0.678659508	-0.787210535	-0.394230249	0.203651016	-0.630812718	0.316369411	-0.704156924	-0.132275478	0.51229986	-0.375681813	-0.093654587	0.461218936	-0.275315297	1.139031214	0.135727369	0.09374726	-0.950712967	0.093793833	-0.003552332	0.850800522	0.717562587	0.763838653	-0.681186632	-0.590220594	-0.627030466	-0.21923794	0.700396012	0.108442889	0.298390909	-0.678753974	-0.066579905	0.217148899	-0.416048215	0.01677085	0.593906919	-0.081757906	0.359077184	0.280857708	-0.698193456	1.060092489	0.541863139	0.373525456	0.203469849	1.379620284	0.723657618	0.317937478	1.025331949	-0.533340194	0.53181224	0.301576533	0.330982458	-0.121080151	-0.440353398	-0.432109648	-0.133969099	0.231259747	-1.037095984	-0.162654177	-0.301584389	-0.705686877	-0.463408822	0.512841611	-0.740911145	0.170088671	0.188455166	0.625404534	-0.167682212	-0.113278594	-0.211672023	0.439209987	0.102764544	-1.438661557	0.209950184	0.897120543	1.01905305	0.255259128	-0.006477923	0.075557152	-0.134545764	0.417988152	-0.040415615	0.02319468	-0.358050396	-0.343199103	-1.012880974	0.468876824	-0.445350048	0.278860865	-0.11829742	0.273377168	-0.763688783	0.552554102	-0.203950848	-0.189057632	0.194467605	0.100137579	0.003647938	-0.058461867	0.536521168	0.261643123	-0.334870616	-2.451543425	0.105078667	0.436352538	0.504300078	0.044993252	0.238082109	-0.723792713	-0.112943293	0.183663611	-0.242881382	0.382202584	0.067443212	-0.273100011	0.024584211	-0.131244405	-0.014125929	-0.115451204	-0.548429088	-0.516974521	-0.990811717	-0.190133581	0.074434678	0.079754221	-0.588055548	0.066174064	-0.027800757	0.035111468	0.412932065	-0.121506512	-1.244132351	-0.334253255	-0.173292365	-0.290867306	0.082102581	0.331473694	-0.946470518	-0.275421858	0.397630578	-0.323132966	0.238970259	2.280815986	-0.119873624	-0.3345343	0.251160225	-1.136285998	-0.580603169	0.510821369	-0.323132966	-0.627696326	0.253907173	0.80423198	0.284400035	0.124806219	0.783123918	0.141962213	-0.950712967	-0.114838263	0.234672566	-0.041862366	0.473255405	0.122169989	0.362342384	-0.224198617	0.359480649	0.059464338	0.252214517	0.568475209	0.439114659	-0.665976756	0.088967591	-0.271276075	1.284613999	-0.06974824	0.382688301	-0.532868941	0.271909507	-1.054449671	0.06672521	0.081099369	-0.103252124	-1.138538768	0.819023357	-0.934523689	0.049066784	0.10197571	-0.160188758	-0.200404468	0.413206712	0.415889974	0.247061592	-0.141577196	-0.331009279	1.90289766	-0.741218447	0.658219343	0.211674985	-0.015079448	0.181645373	0.401328148	-0.195383714	-0.008841793	-0.199017908	-0.433545035	-0.702929312	-1.040090157	0.79495104	0.162987541	-0.027254462	0.644044563	-0.582414811	0.399912795	-0.001841221	0.410956658	1.189350479	0.076476191	-0.535807072	0.342154551	-0.061810071	0.49000367	0.179893414	-0.124563739	0.431659859	1.973485413	0.671884169	-0.469686694	-0.743867383	0.555504588	0.115960293	0.615719939	-1.197346309	-0.446948624	1.318661442	0.052087132	0.304747733	-0.862700658	-1.34483534	-0.435908578	0.210810847	-0.162327634	0.039053107	0.428626688	-0.235334029	-0.265837711	0.004403827	0.012978517	-0.301904127	0.414059556	0.834114375	0.1241329	0.361361241	0.398280372	-0.370067935	-0.214956088	0.527338272	-0.627030466	0.052901834	0.176482823	0.511726685	0.2272003	-0.593251787	0.098289602	-0.390286473	-0.288439569	0.190223895	-0.794992753	1.333421917	-0.058215705	-0.003284547	-0.050213995	2.258951668	-0.190008616	0.17857129	-0.374840329	0.134987708	-0.182201736	0.701763028	-0.452217397	-1.508377635	0.855516726	-0.254343641	-0.052634929	-0.904240445	-0.499021364	0.029953017	-0.725465961	-0.022374495	-0.503933222	-0.074707122	-0.236769985	-0.175576589	-0.086447627	0.182634669	-0.235334029	-0.265837711	0.004403827	-0.455060511	0.012978517	0.414059556	0.834114375	-1.088713098	-0.330372814	-0.075593218	-1.027523282	0.708087461	-0.532878903	0.449566633	-0.541519201	0.124764256	0.222821364	0.828984556	1.611008865	0.256408357	0.328570151	-2.307082009	1.164310848	0.057909241	0.205368652	-0.021091082	0.603896728	0.257949481	-0.902917633	-0.334312928	-0.103023452	-0.136128293	-0.090252448	0.316438622	-1.166730455	-0.559968249	-0.183642523	-0.161678765	0.280011909	-0.419294644	-0.545535764	-1.007103522	-1.358689087	-0.052142195	-0.276660219	-1.14086756	-1.069506569	-0.329260218	0.29474846	-0.320007321	0.672953416	0.116528356	-0.366311812	0.50151343	-0.201234552	-0.363622126	-0.010440597	0.394863224	0.362726202	0.423745561	-0.182875781	-0.267003972	-0.108629086	0.259005177	-0.380051149	-0.061176192	0.711001154	0.548753783	0.277374663	-0.288490736	2.875627146	-0.510182546	0.084198421	-0.409119869	-0.599389587	-0.129149932	-0.283559272	-0.113278594	0.373939299	0.792902238	-0.215336252	0.442088547	0.838422046	-0.217153878	0.072648868	-0.184975559	-0.531485988	-1.009685175	-0.249455757	0.135515903	3.150262063	0.193606273	-0.695834185	-0.368975519	-0.692617324	-0.210957589	0.783853996	-0.827359053	0.280011909	-0.195416526	-1.043991992	-1.004108864	0.087774534	-1.466772183	0.139744147	-1.241115124	-0.793814759	-1.382665958	0.481793787	-0.250385049	0.316275019	-0.18603749	0.677861938	1.154016276	-0.233006211	-0.222046865	0.002662438	0.121779914	-0.013385401	-0.024369015	-0.047264282	-0.093374402	-0.03097637	-0.249842155	0.047676224	-0.385301981	0.593549516	-0.307105931	-0.031040351	-0.010440597	-0.793906473	-0.004436955	0.086245896	0.710779137	-0.083759813	0.536649156	-0.204397604	-0.365493662	-0.213784356	-0.283559272	1.036712793	0.031645346	0.176241646	-0.602673309	-0.06169918	-0.966052583	0.523074892	-0.589846271	-0.089644822	0.76037095	-0.320021202	-0.575972674	0.268482441	-0.296127806	0.072560862	0.058509462	0.466477171	-0.07210144	-0.140292889	-0.28143562	-1.056213301	-0.601028133	-0.595091749	-0.450057834	-0.130418977	0.202608855	-0.676937509	-0.812925994	-0.166947406	0.289672207	0.636570234	-0.4517612	-1.04352035	0.264921879	-0.251196622	-0.215720542	-0.461045701	0.007205349	0.128415631	-0.04212064	-0.351725684	0.1130024	-0.571841547	0.243525062	0.153499448	0.027245376	0.662161244	0.444898657	0.542518937	0.314389128	0.467115266	0.753525123	-0.230073651	0.124575874	-0.221256942	0.467115266	0.293912035	0.127087733	0.111629878	0.786895139	-0.162374337	0.687198492	0.148834185	-1.329501761	0.402724997	-0.026531884	0.253281521	0.060007954	0.464004949	0.92917988	0.055714443	0.215766819	0.023059552	0.000974992	-0.566378028	-0.429887105	-0.517691149	-0.250758782	-0.634837343	-0.448565902	-0.723155207	0.170566306	-0.419675723	-0.985946423	-0.131037911	-0.239112017	-0.175380698	0.724672001	-0.450708982	0.287978601	-0.295736937	0.02137283	0.412850604	0.943522296	0.054743966	0.025676354	0.661859584	-0.005678768	0.384702446	-0.2359469	-0.107058844	-0.819198081	0.202383659	-0.307105931	-1.358689087	-0.082600106	0.083719743	-0.516209458	0.220283107	0.813039973	-0.323045541	0.865481306	-0.106300239	-0.71587183	-0.477921277	0.086424002	0.040544678	-0.413533348	-0.50831928	-0.279426297	-0.192874587	-0.391225924	-0.093992024	0.321308241	-0.755081015	0.154172965	-0.103731886	-0.450352992	0.144512075	-0.749591988	-0.450392087	0.038945189	-0.434403951	0.68276633	-0.31728695	0.398762034	-1.014861472	-0.133115393	0.303494606	-0.141300971	-0.182702108	-0.919988345	-0.387797741	-0.339653024	1.153564803	0.069068	2.45127466	-0.935851843	-0.182263607	-0.60872436	0.023197522	0.216906211	1.031599201	0.415171922	-0.360807345	-0.196368643	-0.175061473	0.759076001	0.415937648	0.186498198	1.399434369	-0.279870192	0.024747442	-0.096882542	-0.368437914	-0.514269752	-0.261774725	0.450370233	0.028513142	-0.25360994	-0.70498387	0.041781526	-0.276818992	-0.619891436	0.40807763	-0.227648161	1.030495063	-0.382193576	0.325876284	0.122060287	0.636789473	0.03591455	0.873960791	0.767493809	0.1747256	-0.174728443	0.346462357	0.252912841	-0.893479996	0.282368147	-0.689491815	-0.637961236	-0.061361174	0.023600487	-0.848054454	-0.250277711	0.463714357	-0.177358755	0.309118738	0.412596449	0.825756864	-1.294960895	0.003909735	0.459646827	-0.30661309	-0.259212718	-0.80452374	-0.459440784	0.404541468	6.54E-05	-1.100780326	-0.542297477	0.0002949	-0.951686145	0.061598147	0.058860439	-0.387335745	0.093246578	-0.431402311	-0.660729256	-0.078797467	-0.629613673	-0.721467987	-0.892226387	-0.220746365	0.526399876	-0.678753974	-0.132402161	-0.676542615	-0.269361188	0.977097588	0.611994488	-0.292476944	-0.194975413	-0.559968249	0.201301336	0.284157969	-0.200377788	0.009811367	-0.621351088	0.754640949	-1.163747868	-0.946526018	-0.450903299	0.257537591	-0.586866728	-0.951281085	-0.082005665	-0.129664891	0.175605164	-0.875464082	0.385586578	0.133230194	0.099691527	-0.784950241	-0.865896248	-0.704691014	-0.610912712	-0.326484709	-0.162539949	0.442088547	-0.933177444	-0.323086509	0.216395038	0.379000551	-0.355919157	-0.335456935	-0.086447627	-0.114061049	0.252912841	0.298885434	0.398461159	0.120620311	-1.161934054	-0.300019636	-0.046720636	-0.657082216	0.133919701	-0.527262774	0.244427268	-0.430199959	0.404995636	-0.087763644	-0.274281664	0.160312977	-0.108468794	-0.053876715	-0.025875459	0.103697601	0.062881515	-0.173575236	-0.230868633	0.013152215	0.280011909	-1.218589328	-0.421401325	-0.640950363	0.275415944	-0.451104923	-0.223676869	-0.771251267	0.108066021	-0.263943623	0.215438964	0.371232177	0.651946363	-1.111028345	0.451943719	-0.216192945	-0.727751553	0.114067506	0.635113969	-0.363624523	-0.008895747	0.943522296	0.054743966	0.025676354	-0.627194416	-0.458018843	-0.859811681	-0.661540183	0.135705947	0.144347187	-0.128345248	0.238292283	-0.510182546	0.838422046	0.038256523	0.589930972	-0.153195267	0.051712095	-0.558600724	0.073613207	-0.225288616	-0.011719516	0.298391841	-1.197265189	-0.558955874	-0.03749138	0.355914017	-0.265129566	-0.083842764	-0.702215983	0.082337243	0.219932334	-0.200314933	-0.67115356	0.224181538	-0.113343898	-0.617236479	-0.957619804	-0.462409482	0.583914686	-1.291344254	0.140075146	-0.176402244	0.115795193	0.247524632	0.538729196	-0.015976882	-0.427979694	-0.119979376	-0.306753542	-0.121277944	0.426506625	-0.157254426	-0.328881892	-0.805699077	0.070657092	-0.092294262	-0.698723931	-0.234340757	-0.482917762	0.730316091	0.898495535	-0.292476532	-0.5239883	0.340008342	0.672953416	0.252704148	0.116528356	0.099713368	-0.077691718	-0.213487857	0.183996372	-0.692617324	-0.210957589	0.783853996	-0.072066666	0.524103949	0.297612832	0.626762747	-0.23413708	0.187733244	-0.116432543	-0.68789247	-0.246177017	-0.235923843	-0.652311952	0.552554102	-0.534015928	-0.203950848	0.349901529	-0.627696326	-0.080282269	-0.597052423	0.101315131	-0.398611622	0.132245986	0.144823531	0.706405509	-0.410227689	0.403073082	-0.344676088	-0.705770055	0.243471642	-0.231740405	-0.108629086	-0.237204111	0.259005177	0.210948978	-0.321602995	-0.233937189	0.063172241	-0.196845836	0.04928673	0.560611313	0.87748285	0.160898777	0.034507047	0.240885581	0.574217491	0.578457046	0.089903383	-0.658377355	-0.149431367	-0.496625176	0.243504888	0.230771519	0.240472575	-0.047482391	-0.354348491	0.710779137	-0.712250315	-0.083759813	-0.204397604	0.055893789	-0.627389979	-0.000113401	-0.619453992	0.286416817	0.35590551	0.059793732	-0.517347498	-0.799114909	0.276355681	-0.686323533	0.853483811	-0.186387738	-0.291985887	-0.464784348	-0.606668346	0.620501242	-0.589487405	-0.294014074	0.447239412	-0.156807198	-0.153063661	0.215774831	-0.159486958	-0.516159671	0.29010311	-0.076435528	-0.086752306	-0.409119869	0.742762734	-0.374717663	-0.493029567	-0.386507186	0.230771519	-0.065304999	-0.081024463	0.625767678	-0.105193774	0.033399211	-0.093587157	-0.177358755	-0.80452374	-1.180636358	-0.292968802	0.111938598	1.064984416	-0.280372013	-0.68104936	-0.130942075	-0.202824382	0.336566172	0.334963131	1.611008865	-0.551681782	-0.602673309	-1.027577886	-0.81987467	-0.551736029	-0.625125348	-0.014415047	-0.253404043	0.052081341	-0.234720946	-1.371716196	1.189244686	-0.515724006	-0.016801682	-0.699032724	1.54263943	0.625931709	0.432971312	0.220492846	0.295870393	-0.441590212	0.020612662	0.158503283	-0.018787224	-1.08362005	-0.11829742	0.083743169	-0.551452409	-0.442389931	1.049923098	0.382528086	0.950154786	-0.509216998	-0.115397746	-0.209896662	-0.771251267	-0.036461635	0.058703614	-0.424388642	0.206510901	0.671884169	-0.638236009	-0.314162981	-0.615305499	0.13987793	-0.263933986	-0.318932242	-0.507186066	-0.827227662	0.623429109	-0.41808537	0.172936225	0.126340091	1.068535973	-0.007596085	-0.514265581	-0.613381225	0.392839744	-0.245046977	-0.937042089	-0.200057853	-0.639497385	-1.015702569	-0.531485988	0.06735254	-0.619934001	-0.050098051	-0.657082216	-0.077089651	0.977097588	-0.704232378	0.142074818	-0.080666833	0.376394833	-0.203769536	0.105655526	-0.108742644	-0.519438111	-0.181229051	-0.789990879	0.389397721	0.159386219	0.515562672	0.071160465	0.032992194	0.185217627	-0.869129869	0.142001202	-0.035206924	0.276545316	-0.298186085	0.836133891	-0.191883917	-1.09490915	0.183996372	-0.778782807	-0.448565902	0.261007357	0.526650657	-0.241587697	0.039986519	0.356330129	-0.897329524	0.449566633	-0.117199439	0.621670313	-0.269306383	1.245337674	-0.263164891	0.398840121	0.314389128	0.467115266	0.886974398	-0.305972534	0.293912035	0.127087733	0.658726587	-0.570769794	-0.662529673	-0.542251609	0.432591444	-0.298853225	0.713858988	0.81748988	0.013298899	0.298597711	-0.377651113	-0.013924673	-0.196368643	-0.175061473	0.759076001	0.927423141	-0.596769896	0.567611998	0.601813897	-0.334802633	0.051843354	0.093793833	0.27461956	-0.182620213	-0.07210144	-0.140292889	-0.283779781	-0.28143562	-0.29337919	-1.056213301	-0.601028133	-0.450057834	-0.130418977	0.202608855	-0.812925994	0.022643126	-0.509718105	-0.269361188	-0.166947406	-0.151360376	0.752568194	0.314560763	-0.194851459	0.788444055	0.299596063	-0.093975747	0.163894826	-0.526093834	0.117295126	-0.054249855	0.510741279	0.75071435	0.546977447	0.749859265	-0.880612955	-0.039493246	1.140211252	0.068454037	-0.093374402	0.013992139	0.16056766	0.037771428	-0.510810715	0.073161007	-0.640472507	0.285721691	-0.556662417	0.041646615	-0.41487968	-0.159930495	-0.50291576	-0.3386136	0.580865085	0.136239124	0.573195776	0.652091813	0.497099092	-0.219040238	0.177924609	0.297612832	0.149991708	0.124283782	-0.08318743	0.839462859	-0.591243836	-0.268190432	-0.299375579	-0.178502678	0.131291221	-0.224023461	0.025404209	-0.553871021	-0.3397138	0.2362973	0.227107801	-0.351725684	-0.148927474	-0.116033448	-0.509718105	-0.29427139	0.110642733	0.555118402	-0.665976756	0.124821351	-0.070114162	0.488544649	0.025089994	-0.271840207	0.054203179	0.078182172	0.360182991	0.386312931	-0.619640149	0.243504888	0.230771519	-0.555758858	0.240472575	-0.503772347	0.550984644	-0.465010508	0.16056766	-0.2966987	0.392522618	-0.160940327	-0.389313248	0.354261527	0.326229721	0.337683226	0.428695596	0.090498076	0.468503909	-0.35519958	0.035356117	-0.13285504	0.15556689	-0.116432543	0.242334544	-0.234982778	0.061061333	0.222268555	-0.644738119	-0.320160501	0.943522296	0.025676354	-0.650015314	-0.254950732	-0.627030466	0.115819618	0.221866051	-0.789968238	-0.160114226	-1.278572962	-0.369870395	-1.128353694	0.286398443	0.523957983	-0.374538326	0.367966604	-0.064956344	0.023400187	0.079438137	0.09813443	0.172140778	-0.578841878	0.107203705	-0.873421457	0.917112615	0.428271637	0.17928777	-0.880612955	0.308433742	-0.039493246	0.455063493	-0.04489058	0.246930768	0.130730062	1.399434369	-0.509718105	-0.279870192	0.024747442	0.642557404	0.561154267	-1.172271647	-0.276660219	-0.484366308	-0.446626869	0.422639603	-0.420830214	-0.622416994	0.48887559	0.172405489	-0.755307197	-0.341508604	0.412850604	0.662747342	0.251984714	2.099823243	-0.648331785	-0.22874725	0.018717954	-0.084009883	-0.296008935	-0.086447627	-0.66967765	-0.132891457	-0.306521763	-0.245435701	0.081043443	-1.128353694	-0.528744255	0.267212899	-0.069027821	1.111398688	-0.157273167	-0.331009279	-0.502735741	-0.741218447	0.252214517	0.515124205	0.041816293	0.173867106	-1.157255335	0.079760155	-0.54777317	-0.661126374	0.162872531	-0.592743916	0.850800522	0.286072744	0.242836269	0.055893789	-0.11829742	0.230771519	-0.555758858	-0.326510534	-0.503772347	0.275965601	0.411894477	0.224839831	0.169898036	0.713912754	0.826654984	0.57428924	0.232282645	-0.266356324	-0.755689256	0.030675284	-0.082620919	0.163652827	0.620959968	0.222281122	0.350977311	-0.207332806	0.571682631	0.198720171	0.214647089	0.721229321	-0.041257912	0.791098138	0.235508606	0.210810847	0.254950799	-1.069187875	0.212567767	0.107120831	-0.541209804	-0.23950847	-0.325706896	0.364846607	0.121840667	0.624636912	-0.523985968	-0.324774448	-0.195881164	-0.279138899	0.421816924	0.154317803	-0.637920154	0.218018438	-0.326741728	0.770564995	0.522846394	-1.152279401	0.202616046	0.17928777	-0.087949023	0.313477931	-0.048565082	-0.559163649	-0.45828525	-1.073740015	0.163582321	-0.324378758	0.063310259	2.30760466	0.894632759	-0.348609443	0.024713765	-0.013482848	-0.875804466	-0.584792238	-0.649308755	-1.296069166	0.734469716	-0.154162193	0.470679987	-0.917417588	-0.624896387	0.122287484	-0.609999362	0.85601166	0.209219626	0.522846394	-0.991238673	-0.699614021	0.401952506	0.538374022	-0.353165371	0.160899298	-0.298555443	-1.465100838	0.224839831	0.113957016	-0.0280599	0.638871729	0.094000893	-0.846415618	-0.091935598	0.043243139	-0.740911145	0.188455166	0.625404534	0.373059121	0.293384971	0.004418703	-0.8096134	-0.423182114	0.949311974	-0.380051149	-0.061176192	-0.192151788	-0.603482802	-0.497679606	0.215766819	0.000974992	-0.406701168	-0.442160373	-0.512999996	-1.170206739	-0.581179955	0.14876577	0.195671929	-0.138196883	0.056854382	0.2863023	0.043720525	-0.484742553	0.058325897	0.349877975	1.357586089	-0.382675391	0.168588063	-0.405667376	0.111714007	0.49000367	0.088078682	0.524540619	-0.021797452	0.50151343	-0.665915639	-0.201234552	-0.500422459	0.210340728	0.453607885	-0.321601315	-0.454314761	0.033370303	-0.77106354	-0.191415496	-0.577681662	-1.13900791	-0.455967601	-0.604088589	-0.266051017	0.564659757	-0.178864952	1.220937393	0.613197613	-2.060706594	1.734464665	0.443207348	0.395588034	0.393708643	0.620105551	0.16257982	0.088869134	1.204945976	0.32805186	0.438378568	-0.323889528	0.740470761	-0.666140695	0.519721363	0.177316788	0.093777611	-0.662363818	0.169118275	-0.040415615	0.550984644	0.021263153	0.293972509	-0.001921507	0.41966987	-0.630359649	-0.301108198	-1.280419074	-0.507186066	0.06684283	-0.447659837	0.121188778	0.179893414	-0.090960472	0.431659859	-0.142726458	0.091977227	0.108975529	0.337118296	0.224597895	0.239549373	-0.325382303	0.683275059	-2.728220956	-0.131467952	-0.455377678	-0.422853857	0.052087132	0.304747733	-0.322666392	0.235795574	0.052187764	0.51160593	0.382202584	-0.074707122	0.056514463	-0.358603138	-0.219579436	0.377100945	-1.208796168	0.243325289	-1.015100019	0.320068684	-1.029548176	0.16257982	-0.452650566	0.088869134	-0.167057673	0.676715435	-0.56027588	-0.135105746	-0.573353494	0.034644309	0.37040848	-0.731495938	-0.218935509	1.004062631	-0.8362062	-0.968057984	-1.032988241	0.816155654	-0.442160373	-1.170206739	0.125587125	-0.090360085	0.533035163	-0.013165046	0.704538021	-0.302492051	-0.337770847	0.010667864	-0.317613467	-0.572964575	-0.795142084	0.049500981	0.099614598	-0.630195485	0.229162448	0.279149918	0.085289044	0.165830061	0.041609745	-0.464784348	-0.589487405	-0.484747431	-0.149636481	0.398840121	0.335609556	-0.053876715	-0.962716758	-0.354477764	0.118561113	0.112631165	-0.798407171	-0.639497385	0.139541268	-0.18915032	-0.531485988	-0.589846271	0.381747816	0.094911047	-0.740911145	0.149801681	0.665029587	-0.382633953	-0.713360632	0.459646827	-0.461855127	0.51021966	-0.428674131	-0.186279939	0.04247169	0.367438085	0.131291221	-0.517681187	-0.242550648	-0.310697638	-0.760504735	-0.545701874	0.256513126	0.100007872	0.313295191	-0.286960307	0.219861038	-0.924665281	0.620959968	0.095640073	0.030913217	-0.157144962	-0.872008645	-0.039064597	0.274298909	-0.190124575	-1.347942291	-0.337770847	0.010667864	0.212865698	-0.504837583	-0.269338674	-0.785113497	0.693238793	0.102189261	0.527999535	-0.142829688	-0.268661419	0.417988152	-0.585049589	-0.192223731	0.310091901	3.823362967	0.166426222	0.251160225	0.030931724	0.02319468	1.343939187	-0.133115393	-0.141300971	0.304628523	0.170607114	0.417386568	-0.462409482	-0.258761225	0.021983357	-1.291344254	-0.423142769	-0.313793272	0.209507732	-1.010920883	0.658721014	-0.076801366	-0.283559272	1.036712793	-0.0525875	1.077314234	-0.738021116	0.176727859	-0.967855412	0.182966916	0.278632479	0.314560763	-0.472210986	0.060472111	-0.40212595	-0.023414605	0.129308714	0.137718231	0.470294448	1.000775681	-0.965971089	-0.145959296	0.43564782	0.325429862	-0.325968	-0.709671008	0.117496803	0.456492379	0.02319468	0.231208513	0.770813983	-0.358050396	-0.92287761	-0.74962596	0.006039336	0.566888274	0.745479726	0.368807861	1.643839304	0.602713522	0.54582779	0.386804099	-0.130032662	-0.249455757	0.317937478	0.484051144	0.436998925	-0.313466455	0.350848336	0.169138828	0.765609352	0.393974646	0.308269322	0.292900552	-0.241633238	-0.651474167	-0.18589212	0.220134703	-0.716360609	0.098601403	-0.129722846	-0.226519901	-0.416243154	-0.318170918	0.602791897	-0.393897282	0.096549379	0.487816881	-0.364336167	-0.113679247	-0.085975811	1.052719746	-0.51084597	0.031170081	-0.595188435	-0.384570732	-0.56027588	0.127522244	0.336625997	-1.216681898	-0.784835231	-0.818962335	0.232302086	-0.812452123	-0.547158486	0.107739252	0.07977733	0.096643919	-0.030736867	0.159386219	0.160860062	0.393526349	1.015308593	1.688218006	0.105702233	-0.121109439	-0.438575599	-0.472415178	-0.595125966	-0.061306639	-0.22071823	-0.626812105	-0.572611948	1.230188846	-0.146106919	0.317105259	0.100137579	-0.4003142	0.475979559	-0.112385622	-0.716568664	0.533833605	-0.34036507	-0.544215036	0.317105259	0.100137579	-0.167235817	-0.4003142	-0.707834441	0.475979559	-0.112385622	0.510285369	-0.561391806	0.411316371	-0.030628793	0.14483993	0.975842831	0.120018318	-0.017800242	-0.176857095	-0.141577196	0.083793382	1.90289766	0.147615836	0.185869797	0.470471541	-0.108648875	-0.189181175	0.198125433	-0.130929521	0.173052096	-0.327157459	0.475856946	0.390336046	0.445345964	0.179304179	0.545474072	0.29028325	0.106550027	-0.063686414	2.056371567	0.29028325	-0.407307499	-0.579068843	-0.063686414	-0.584792238	0.360319367	-0.33177702	-0.875464082	0.319245204	0.250176104	-0.789968238	-0.160114226	-0.42136143	-0.30440056	0.482989794	0.14483993	0.120018318	-0.626065918	0.049105569	0.127320437	-0.030729918	1.390691968	0.301625321	0.796462383	1.016364894	0.190250525	0.254695922	0.582879176	-1.106134859	0.748872081	0.127320437	0.289657465	-0.596727164	-0.354049151	-0.727116444	0.253543967	-0.505775402	-0.271435091	0.214989266	-0.238138704	-0.638473878	0.055843645	0.271818389	-1.114506156	-0.322364587	-0.353595345	-0.271465507	-0.19179724	0.730705094	0.458388124	0.058134622	-0.008570312	0.437447992	0.85601166	-0.747091909	0.142339927	0.537356821	-0.880612955	0.072678272	2.348550152	0.067443212	0.100525758	-0.312200112	-0.665521665	0.090498076	0.468503909	0.212567767	0.107120831	-0.541209804	0.480812903	-0.23950847	-0.117644333	-0.498935293	-0.784950241	0.330450093	-0.048352772	0.20869288	0.030675284	-0.082620919	-0.411196689	-0.121506512	0.379000551	-0.363624523	-0.05244238	-0.024933618	-0.184907862	-0.281391692	0.468906171	0.603196812	-0.382193576	0.219579568	-0.224052226	0.028513142	-0.25360994	-0.476946735	-0.52057201	0.575458064	0.568177189	0.092965326	-1.447688102	-0.312009804	0.417365897	0.046636283	0.538582811	-0.040547353	0.005633224	-0.749086554	-1.382665958	-0.581844248	-0.125971853	0.312614825	0.216963511	-0.418055281	1.312264845	0.005478606	-0.309979002	-0.082394608	-0.091103684	-0.521963453	0.393891097	-0.133115393	-0.115705317	0.423815927	0.74868043	0.576583306	-0.336466936	0.59716811	0.553121675	0.187235869	-0.087665678	-0.308607399	-0.009153884	0.234234832	-0.525637703	-0.639129739	2.136339285	-1.126856082	0.388380467	0.222545482	0.604122538	-0.524840929	-0.86308144	-0.534633138	-0.401250061	0.049881594	-0.263933986	-0.371110411	-0.111603081	0.495581561	-0.161413975	-1.000449198	-0.482236311	0.334741657	0.164711802	-0.827227662	0.454622774	0.422414819	0.773780418	0.309013038	0.5749629	-0.86308144	0.630103829	-0.685392425	-0.352521127	1.078781881	-0.071955348	-0.176402244	0.210370938	0.069068	0.26904458	2.45127466	-0.932562247	0.086762606	-0.235803833	0.236591885	-0.33036163	0.057554341	0.060007954	0.464004949	0.157106491	0.508966402	0.107487011	-0.369402571	0.998463719	-1.296967647	0.16764747	0.253829001	-0.25961279	0.343510152	0.593349092	0.154467555	0.635113969	-0.101216831	0.246865981	-0.16367849	0.365856987	-1.183926578	0.27353381	-0.00087507	0.115960293	-0.290949344	0.191286993	0.540207096	-0.053382764	0.766477131	0.073728074	-0.937043207	0.16874232	-0.380400934	0.078182172	-0.325793756	-1.138585486	-0.555758858	0.01326924	0.49637038	2.348550152	-0.115397746	-0.209896662	-0.771251267	-0.158003614	0.473001527	0.821662726	0.100154795	0.598886471	-0.156077001	-0.559163649	0.598687804	0.067443212	0.312456041	-2.451543425	0.672953416	0.216133738	-0.110557242	0.167870323	1.677896799	-0.057301411	-1.513956377	-0.610646613	-0.067281087	0.471162035	0.353768464	0.449023785	0.593691735	0.837391614	0.913340179	-0.286558083	-0.292055336	0.034949485	0.015485069	-0.02547676	1.166696167	0.04135776	-0.893030046	-0.481429315	0.401328148	0.349878072	0.29151626	-0.589942596	-0.066183809	0.127840683	0.254797377	0.292316439	0.454482946	-0.956289607	-0.671892112	0.004589087	0.548579801	-0.015739946	0.005492497	0.43980746	0.519285977	0.657612235	0.164008875	0.121133961	0.1747256	3.245133707	0.231191977	0.516829698	-0.157238105	1.346059533	0.252704148	0.095341108	0.470294448	1.000775681	1.353076028	-0.933904574	-0.365493662	0.725722904	0.19157119	0.370603913	-0.819433633	-0.820069247	0.717562587	-0.156342266	0.516175458	0.146417392	0.121840667	-0.265179974	-0.388605062	-0.469918076	-0.359480824	0.701763028	-0.563449105	-0.136881302	-0.085748599	0.231695376	-0.649877522	-0.203451216	-0.042844948	-0.021767261	0.40820199	-0.184070993	-0.085648069	-0.098087292	-0.021767261	0.40820199	-1.690994806	-0.184070993	-0.085648069	-0.013409459	0.196944924	0.471628952	0.016774973	-0.377997939	0.252546005	0.116015303	-0.377997939	-0.353419739	0.174546223	0.252546005	-0.221264141	-0.387230906	0.829321468	-0.09254524	0.490460606	0.436591575	-0.041903415	-0.281440484	-0.989871519	2.500999272	0.062881515	-0.173575236	-0.223256666	-0.112299855	-0.07210144	-0.223256666	-1.056213301	-0.269361188	-0.343933887	-0.847549166	-0.261402598	0.532915885	0.031609771	0.384043497	-0.151294108	0.519721363	-0.111721555	-0.316059166	0.144829195	-0.793906473	-0.681186632	-0.590220594	-0.627030466	-0.21923794	-0.433698621	0.460427399	0.567101297	-0.971078842	-0.164080966	0.283535	-0.657243278	0.749242479	-0.68104936	-0.130942075	-0.300414457	0.306446032	0.426277128	-0.554334933	0.212405149	0.411774378	0.06272733	-0.34774938	0.662728741	0.255116426	0.227522481	0.140958773	-0.269531401	0.187793575	-0.727094168	0.084961038	1.461929048	0.571360151	-0.231934885	0.428314415	-0.085187662	0.175516335	0.231695376	-0.106451933	-0.559601742	0.429640326	-0.265477439	-0.476973883	-0.191883917	-0.770531736	0.121840667	0.231102261	-0.354049151	-0.160940327	0.063310259	0.227690294	2.30760466	0.349521628	0.262505493	-0.160583728	-0.076093249	0.430326637	-0.266051017	0.257795081	0.564659757	-0.178864952	1.220937393	0.613197613	-2.060706594	1.164327935	-0.472675598	0.325156005	-0.026455056	-0.147819269	1.79834929	-0.029807865	0.044280171	0.557176383	-0.501919244	0.435985486	-0.265477439	-0.476973883	-0.80747655	-0.685396447	0.002754428	0.21931041	0.431994902	-0.172993792	-0.243096846	-0.208661843	-0.271220576	-0.435653149	-0.640950363	-0.451104923	-0.001989396	-0.31728695	0.398762034	-1.014861472	0.927423141	-0.596769896	-1.221873171	-0.008576556	-0.334802633	-0.087809564	0.268720159	-0.026787711	-0.116432543	-0.56373267	-0.250316331	-0.234982778	-0.644738119	-0.320160501	-0.070226134	-0.109506348	0.423728079	-0.036448136	-0.268661419	-0.585049589	-0.192223731	0.310091901	3.823362967	0.166426222	0.02319468	0.197244984	-0.078810182	-0.343340124	-0.778992557	0.132924638	-0.443984183	0.591877866	-2.451543425	-0.582770664	-0.123337924	-0.101216831	0.246865981	-0.573460641	-0.16367849	-1.183926578	-0.439129495	0.321481803	0.215774831	-1.296780128	-1.045686244	-0.978140802	-0.689491815	0.066174064	-0.308856359	-0.027800757	-0.02623454	-0.254172731	0.318126658	-0.194845226	0.135452226	-0.141632028	-0.287279612	0.068769173	0.110431725	0.829321468	-0.442849277	-0.540258428	0.373525456	-0.043641093	0.095012302	-0.044927276	-0.053876715	-0.173575236	0.493524207	0.536649156	-0.357044181	-0.376695066	-0.717254023	0.32941519	0.395509513	1.31723445	1.830138274	-0.078713357	-0.308607399	-0.009153884	0.186498198	0.781611722	-0.385697503	-0.83336417	-0.842942618	0.303407126	0.50836077	0.164673855	0.136390608	-0.365029609	0.420739045	-0.674172624	0.06735254	-0.050098051	-0.256645706	0.393526349	0.837278761	0.054824673	-0.644738119	0.227107801	-0.351725684	-0.126612725	-0.509718105	-0.141466254	-0.819433633	-0.033499297	-0.081871488	0.471417611	0.602791897	-0.113679247	0.235519347	-0.360966981	0.442359981	-0.280778059	-0.798261169	0.219961845	-0.095112317	-0.418086177	-0.585332851	-0.922634102	0.07253003	-0.381220745	-0.334081638	0.389397721	-0.030736867	0.159386219	0.160860062	0.254764052	-1.214701832	-1.08560675	-0.507098042	1.047926701	0.050258133	0.23062621	-0.118816917	0.634263792	-0.118232026	-0.28075742	0.013696455	-0.174756985	-0.699208651	0.186306936	-0.291985887	-0.26038776	0.223915252	0.179901357	0.098467724	-0.917417588	0.976143795	0.439051475	-0.069393959	0.17093235	0.301740819	-0.604998885	-0.534015928	-0.363622126	-0.383716959	0.660541201	0.224145474	0.029953017	-0.47589905	-0.320129508	0.421834996	0.214095758	0.41966987	0.251376267	-0.630359649	-0.598986062	-1.280419074	-0.807029026	0.144829195	-0.793906473	0.124190101	0.349893564	-0.31152314	-0.157273167	-0.390755223	0.658219343	0.170634516	0.360478007	0.255878008	-0.472394667	0.366920071	0.884182905	-0.015358163	-1.009685175	0.135515903	3.150262063	0.193606273	-0.593058412	-0.62603143	-0.652856349	-0.557774789	-0.517083083	-0.114272415	-0.181229051	-0.311568504	-0.789990879	0.389397721	0.306788845	0.286943015	-0.107783733	0.572123712	0.26960858	1.065706431	-0.128703416	-0.126450131	-0.152855509	0.050883996	-2.010521412	0.555690929	0.613145421	-0.628991054	-0.504582804	-0.576792895	-0.554234667	-0.890852871	-0.049783949	-0.976174481	2.312062291	1.859044542	-0.260842052	0.063172241	0.014568909	-0.0348888	-0.295186478	-1.902575381	0.201228452	-0.487852651	0.605625741	0.454622774	0.422414819	0.773780418	0.309013038	0.5749629	-0.817015076	0.118601897	0.416777088	0.650577365	0.59645376	0.137589653	-0.082910611	0.77055247	0.705875357	-0.508921489	0.339605779	-0.716360609	-0.991238673	0.098601403	-0.400023101	0.306498495	-0.090896437	-0.138196883	0.056854382	0.2863023	0.229487084	-0.177889027	-0.199017908	-0.496859522	0.247464447	-0.584665363	0.475054174	0.656812212	0.02031162	0.181092482	0.535094438	-0.348576271	-0.022617365	0.906346163	0.191378115	0.491264415	-0.433698621	0.023247046	0.237400121	-0.20466527	0.209219626	-0.090896437	0.399867028	-0.468308673	0.105078667	0.504300078	0.044993252	-0.482917762	-0.956289607	0.206624349	-0.108881761	-0.129320826	-0.033499297	0.203673838	-0.01726164	0.471417611	0.838752279	-0.739695116	-0.250758782	0.442088547	-0.392721118	0.013298899	-0.377651113	0.053110504	-0.239178724	-0.838639567	-0.666258417	0.328304929	0.422598431	0.241568364	-0.283925577	1.303991331	-0.066579905	-0.323638669	0.884277656	-0.168016905	0.620959968	0.03541748	-0.149033207	-0.312714745	-0.064091898	-0.468746433	-0.250385049	0.869870839	-0.203769536	0.07786987	-0.108742644	0.901286223	0.193954678	-0.095112317	-0.172212035	0.403073082	-0.233006211	-0.344676088	0.243471642	-0.93997382	0.040094336	0.710779137	0.335521916	-0.083759813	-0.204397604	-0.358896159	-0.346276718	-0.679783084	-0.45861496	0.35486824	-0.741218447	1.461929048	0.571360151	-0.231934885	-0.085187662	-0.106451933	0.160301203	0.406221221	0.36386408	0.429640326	0.492453212	0.097017671	1.461929048	0.571360151	-0.231934885	-0.085187662	0.231695376	-0.106451933	0.160301203	0.36386408	0.416219335	-0.559601742	0.429640326	-0.203451216	0.097017671	-0.644231978	0.047682951	0.234648391	0.576075548	0.1077606	0.065780309	0.115621465	-0.011802822	-0.821992212	-0.380051149	-0.061176192	-0.11437891	0.017079645	0.265283532	-0.199751641	0.292297371	-0.111571584	0.57813931	-0.148042968	0.692163946	-0.934148553	-0.160694642	-0.765492384	-0.423393232	-0.067649957	-0.160940327	-0.389313248	0.427213996	-0.413885444	1.164327935	-0.472675598	0.096978536	-0.026455056	1.091700858	-0.147819269	0.179362192	-0.255221928	-0.069008053	0.779659276	1.255425944	-0.185507144	-1.081264625	-0.284366853	-1.08171356	0.090503608	0.184149162	-0.022374495	0.057984295	-0.160583728	-0.074707122	-1.218589328	-0.640950363	-0.32655522	-0.451104923	-1.309674856	0.19157119	-0.666258417	0.370603913	-0.269384332	0.317997322	0.430225371	0.459056985	0.229209484	-1.950615741	-0.450708982	0.287978601	-0.343933887	-2.053750755	-0.261402598	-0.940252532	0.379529112	-0.420294283	0.687561801	0.330744058	-0.032200894	0.77391187	0.665788176	0.153553987	1.557215885	1.200968638	0.536942211	-0.517505443	-0.517904289	-0.418086177	0.237819548	0.008254876	0.47143238	0.054304759	-0.141165309	-1.329501761	-0.026531884	-0.420559626	0.253281521	-0.053674969	-0.569767819	0.28425129	0.101506872	-0.069805058	-0.04870676	0.028270982	0.187313927	-0.129523328	-0.155351069	0.215569859	0.648181012	0.179990367	0.406221221	0.398362688	0.296468897	0.787028914	-0.384570732	0.456086659	1.357586089	0.336625997	0.25011965	-0.467623492	0.353426112	0.035484517	-0.231196509	0.176187029	0.832724204	-0.288487191	0.113228945	0.039053107	0.084484065	0.139133785	-0.372422139	1.092702519	1.363105358	0.152928019	-0.295966225	-0.115451204	-0.256106142	0.566888274	0.886469176	0.510949041	-0.510031616	0.304197395	0.103940613	-0.552927696	0.169138828	0.293912035	0.09374726	-0.950712967	-0.469794207	-0.675768036	-0.165336262	-0.752089524	0.038193158	0.135162795	-0.122530883	0.714866108	-0.045085164	0.645809436	0.149543292	-0.445350048	0.066159822	0.534631283	-0.657495753	-0.502342391	0.283773257	-1.182403553	0.462356545	-0.814035289	1.061585174	-0.798261169	0.219961845	-0.252146676	-0.369974107	-0.061361174	-0.288723494	0.858767543	-0.369974107	-0.061361174	-0.808890832	-0.932562247	0.086762606	-0.21968873	0.530584302	0.152961639	-0.07210144	-0.140292889	0.486169816	0.024037364	-0.29337919	-1.056213301	-0.601028133	-0.132402161	-0.450057834	-0.812925994	-0.269361188	-0.166947406	-0.814564286	-0.789968238	-0.160114226	0.387589423	-0.211672023	0.101315131	0.729711673	-0.445911734	-0.032181852	-0.124770332	-0.278042727	-0.284994331	0.65656562	-0.68104936	-0.130942075	0.445345964	0.198324901	-0.021285437	1.793119294	0.351551039	0.179304179	0.168588063	-0.405667376	0.111714007	0.49000367	-0.642126179	0.255116426	1.161075599	-0.317231512	-0.716092878	-0.121584622	-0.190894321	-0.338433263	-1.114506156	-0.322364587	-0.353595345	-0.271465507	0.434329578	0.714866108	-0.045085164	-0.224197178	-0.527918169	-0.268190432	-0.178502678	-0.48749998	-0.224023461	0.383015991	0.652152074	0.083035199	-0.145292335	-0.474524889	-0.11829742	-0.110621753	-0.057301411	-0.23158727	0.142394266	-0.677718581	0.459718642	0.15088697	0.2376854	0.286416817	-1.565888408	-0.143571778	-0.072070348	0.039203862	-1.905522722	0.797584261	0.184899545	-0.95310386	0.512694465	0.723657618	-0.663423027	0.142777793	0.795499278	-0.18890783	-0.455254635	0.385586578	0.133230194	0.552554102	-0.203950848	0.124264952	-0.412402288	0.381915746	-0.512999996	0.016561449	-0.581179955	-1.208908348	0.28544675	-1.009685175	3.150262063	-0.267209578	0.475096908	0.118699759	-0.633527164	0.705769112	0.011287692	-0.384570732	-2.920972473	-0.089258973	-0.323045541	0.336625997	-1.021775273	0.54379687	0.339108291	0.298391841	-1.197265189	0.771805317	-0.558955874	0.355914017	-0.083842764	0.712698628	0.051503882	-0.510031616	0.304197395	0.103940613	0.387346964	0.086639035	0.342869852	-0.101291165	0.58627012	-0.533502476	1.837914356	0.043875591	0.705288234	-0.037386758	-0.029807865	0.282851029	0.182183707	-0.641036423	0.311893465	-0.079132766	-1.50034686	-0.299712728	-0.1305945	0.888071382	-0.316400933	-2.279315912	0.81748988	0.013298899	0.298597711	-0.277788035	0.971449252	1.047926701	0.050258133	-0.101291165	0.58627012	-0.533502476	0.263744756	-0.021739674	0.26675089	0.368899066	1.390691968	0.059778179	0.301625321	1.164344234	0.618641398	0.376394833	-0.441590212	0.233281587	0.247589047	-0.737725942	0.222699228	0.661859584	-0.005678768	1.136263582	-0.170513758	0.044280171	-0.862805749	-0.386079711	-1.211376462	-0.364847264	0.466477171	1.115856507	0.186078919	0.371444758	0.005478606	-0.309979002	0.044104769	0.462389576	-0.059975964	0.043348067	0.578288901	3.027406546	-0.458018843	1.164344234	0.153553987	-0.179730739	0.135705947	0.144347187	-0.584847831	-0.537859608	0.674148713	0.00549295	-0.865896248	-0.209322116	-0.657495753	0.283773257	3.86753671	-1.182403553	0.020612662	0.158503283	-0.018787224	-1.08362005	0.941500363	0.189909949	-0.174474779	0.154172965	-0.450352992	0.144512075	-0.839788739	-0.450392087	-0.387418828	-0.088394074	0.127840683	-0.076304547	-0.014155435	0.498931067	0.282785972	0.530329364	0.074368672	-0.748278768	0.626762747	-1.033416752	-0.380400934	0.078182172	-1.138585486	-0.230553731	-0.208901919	-0.78399122	-0.455673936	-0.190827431	0.554394483	-0.23158727	0.123406304	0.230800967	-0.450903299	-0.822180721	-0.197274019	-0.120629561	0.497713842	-0.81547494	-0.107073822	-0.175197764	0.330982458	-0.121080151	-0.520529177	-0.479837478	-0.778782807	0.466242793	-0.288495252	-0.008841793	-0.199017908	0.722607181	-0.205123834	0.276545316	-0.298186085	0.836133891	-0.1621487	-0.550027995	0.301825942	-0.4974147	-0.695102611	-0.892272729	-1.069187875	-0.358333634	-0.556562217	-0.541209804	0.534086336	-0.428520638	0.476670979	0.644673546	-0.11829742	-0.057301411	0.095640073	-0.157144962	-0.103677829	-0.612553993	-0.53976188	-0.15188943	-0.794220922	-0.829322439	-0.929576082	0.202383659	-0.307105931	-0.082600106	-1.262224979	-0.035206924	0.276545316	-0.017106451	0.215821892	1.284613999	0.217415475	0.589755836	-0.954524722	0.309118738	-0.553871021	1.749976414	0.652152074	0.32941519	0.05299893	1.749976414	-0.157238105	0.888100922	-0.045721688	1.308087673	0.489142309	-0.053211822	-0.169570864	-0.353244689	-0.639552916	0.001376584	0.171390323	-0.617021078	0.071605289	-0.498071048	-0.438599383	0.113325712	-0.21589337	0.247464447	0.450570064	-0.255322595	0.016020603	0.697922671	0.052769212	0.353768464	0.449023785	0.169898036	-0.235099588	0.198125433	-0.703963812	-0.130929521	-0.327157459	0.475856946	0.281156299	-0.074987269	0.257335195	-0.489681487	-0.194623638	0.554792157	0.35246001	1.169615978	1.001321935	-0.169997099	0.275788047	0.396094962	0.148468542	0.230109705	-0.603482802	0.215766819	0.023059552	0.000974992	0.194987548	0.006039336	-0.009359601	0.881604676	0.519721363	0.247376537	0.105078667	0.782815576	0.504300078	0.044993252	-0.35885298	-0.230453022	-0.028935243	0.80309722	0.17015917	-0.847837587	0.237378283	-2.307082009	1.164310848	-0.108629086	-0.069831033	0.259005177	-0.061176192	-0.173292365	-0.272445195	-0.926445559	-1.465100838	0.638871729	0.506110384	0.094000893	0.040094336	-0.15912647	-0.416126451	0.168588063	-0.405667376	-0.697419011	0.111714007	0.49000367	0.417164181	-0.361655015	-0.272002821	1.100518933	-0.470443441	-0.033499297	0.471417611	-0.084736681	0.04439222	-0.619964335	-0.616366835	-0.246040241	-0.636839171	0.700995285	1.050866803	-0.21140597	0.42449589	1.503541965	-0.09601911	-0.360111359	-0.036461635	-0.108629086	0.259005177	0.657010173	-0.061176192	-0.331120773	0.331699771	-0.411960365	-0.040415615	0.254175795	-0.016801682	0.076476191	0.437678975	-0.382675391	0.462691364	-1.477472111	1.374452188	0.764965621	0.38028412	0.033946905	-0.400966161	-0.045221274	0.276268033	0.580865085	0.269698823	0.573195776	0.652091813	0.497099092	0.003554902	0.219861038	-0.924665281	-0.675768036	-0.168369197	-0.064600575	0.381876839	0.04135776	-0.184744173	0.67055446	0.043987906	0.949311974	-0.380051149	0.292923003	-0.829499872	0.40125316	-0.884309905	-0.035206924	0.276545316	-0.141638439	0.051418732	-0.382205909	-0.763688783	0.082160459	-0.020946316	0.194761335	0.583914686	-0.058491515	0.081780106	0.596802094	0.410797976	0.225039994	-1.10405754	1.40824386	-0.119397635	0.484919044	0.58879367	0.037643596	0.625735145	0.196944924	-0.41431014	-0.326484709	0.027175927	0.490458198	0.373939299	-0.215336252	0.551513523	0.442088547	0.68130811	0.462635093	0.478007739	0.294988673	-0.269621781	-0.38942067	-0.951281085	-0.082005665	-0.129664891	0.285822233	-0.507098042	-0.230198468	-1.335084248	-0.165075175	0.779923368	-0.262472695	0.024747442	-0.871501142	0.434401506	-0.854028618	1.053131241	-0.81991311	-0.303218942	0.24639162	0.46611567	-0.146551449	-0.004436955	0.021983357	0.322308167	0.156546953	-0.021285437	1.793119294	-0.006716071	0.158906862	0.194044802	-0.116562016	-0.329430251	-0.453312276	0.273377168	0.127718213	-0.763688783	0.00549295	1.461767456	-0.143653037	-0.310137317	0.309301317	1.171779876	-0.148042968	0.825921669	0.235760958	0.192829894	0.272481862	0.110181243	0.198418041	-0.149895725	-1.173267075	0.333792566	-0.143146838	-0.700040102	-0.045348571	-0.122451772	0.366198827	0.423490493	-0.049053316	-0.52225058	0.232892267	-0.038097636	-0.549965596	-0.580360027	0.552431588	0.624984549	0.214064923	-0.897025431	-0.185507144	-0.284366853	-0.527127136	-0.307143281	0.354200114	0.401952506	0.093793833	-0.298555443	0.10313031	-0.433499499	-0.552137125	-0.330148614	1.128962906	-0.655109326	0.234499533	-0.101216831	-1.183926578	-0.129397905	-0.734098681	-0.683671993	-0.436938172	-0.221256942	0.27301908	-0.37786753	-0.341725767	-0.110794081	-0.219713042	-0.862450053	-0.094152361	-0.024272098	0.261793824	0.340751886	0.567929176	-0.389882852	1.255425944	-1.064554968	-0.290137689	-0.072403162	0.027245376	0.662161244	-0.323458139	0.444898657	1.162065434	-0.314589023	-0.078597307	-0.793822185	-0.620752345	-0.148289722	0.758801268	-0.813573831	-0.601769018	-0.753481956	-0.266120563	-0.938778794	-0.102411598	-0.146208774	0.321098785	0.451297768	0.184149162	0.802098182	-0.091103684	-0.521963453	-0.148660011	-0.133115393	-0.141300971	0.382768155	-0.246040241	-0.636839171	1.050866803	-0.21140597	-0.53579587	-0.709060416	-0.497463021	0.186209702	0.216906211	1.031599201	0.415171922	-0.620081761	0.709782512	-0.315576994	0.077089332	-0.002796615	0.661859584	0.051496296	1.136263582	0.502939836	0.345003556	0.722629814	0.107619664	0.122978226	-0.158422717	-1.692043837	-0.819867428	-0.159930495	0.975842831	-0.51155015	-0.037990501	-0.912658833	0.282269712	-0.761609916	-0.105502382	-0.185576438	-0.351070779	0.257670565	0.536954074	0.386097344	0.253351477	-0.287811709	0.299810909	0.157743621	0.174475784	0.400807193	0.219991954	0.044756638	0.198485737	-0.498071048	-0.438599383	-0.980408672	-0.300222584	-0.22428506	-0.212778501	-0.181101748	0.119868	0.357351954	1.137651902	-0.241906787	0.483666913	-0.189953664	0.473001527	0.100154795	0.598886471	0.16331387	-0.579068843	0.242630814	0.47235992	0.23584904	0.227107801	-0.126612725	-0.233143677	-0.522502488	-0.008284538	0.777855333	0.123651032	-0.024022896	0.152619136	1.047926701	-0.207820493	-0.324782425	0.272881542	-1.291344254	-0.534015928	-0.019786027	-0.363622126	-0.383716959	0.005224099	0.193954678	-0.172212035	-0.900885798	0.359505681	-0.451515341	-1.090737964	-0.128568114	-0.378526883	-0.275525974	-0.608048424	-0.35091557	0.201860264	-1.080025907	-0.004870152	0.102320424	-0.250268115	0.070680875	-0.179782812	-0.653843861	-0.206580547	0.122060287	0.636789473	-0.528753284	-0.3355611	-0.704156924	-1.136285998	-0.603482802	0.494102152	-0.443674878	-0.371038135	-0.371482279	-0.980408672	-1.567639157	-0.09517789	1.041241298	-0.005606022	0.572370625	-0.207242516	-0.692617324	-0.210957589	0.783853996	0.367966604	0.023400187	0.079438137	0.37251593	0.478705618	-0.51992154	-0.43561839	0.242696191	0.163244104	0.308433742	0.01326924	0.49637038	2.348550152	-0.278511344	0.215438964	0.761917154	-0.451537509	-0.272002821	0.196651698	-0.071849766	1.100518933	0.083376112	-0.398419928	-0.028729821	-0.21682076	-0.742808478	-0.178076006	0.292923003	-0.829499872	-0.074667308	0.40125316	1.255178643	-0.200377788	0.175661767	0.689684125	-0.239178724	-0.838639567	-0.666258417	-1.114506156	-0.322364587	-0.271465507	0.411509478	0.463175978	-0.610252214	0.078864181	-0.134832034	0.048157498	0.338049491	-0.391403891	-0.747879912	0.650008062	-0.140281099	0.000569231	0.001768157	0.488345225	-0.620081761	-0.315576994	0.077089332	-0.507376027	-0.002796615	-0.129320826	0.875861121	0.067443212	0.022837824	-0.514532952	0.556740013	-0.227442903	0.729711673	-0.445911734	-0.032181852	-0.124770332	-0.016547514	-0.194403035	-0.045721688	-0.448229293	1.250153316	1.308087673	-0.151294108	-0.009359601	0.519721363	-0.111721555	-0.440417377	0.832923348	0.654518593	0.118313979	0.113187508	-0.785219074	0.329203134	0.542379224	0.271151585	-0.35386296	0.260704744	-0.433545035	-0.702929312	-1.040090157	0.401290305	0.162987541	-0.604998885	-0.071763143	0.170634516	0.360478007	0.255878008	-0.517946351	-0.396994917	0.74799471	-0.748413518	-0.11799511	-0.166844175	0.384150241	-0.542564195	0.296954078	-0.315232386	-0.265129566	-0.083842764	-0.324887787	-0.666649714	-0.424140816	0.645497671	0.226572506	-0.11437891	0.265283532	-0.035243174	-1.172145484	0.151792519	0.637980822	-0.648331785	-0.22874725	0.018717954	0.417164181	-0.912941139	-0.179664733	-0.600300188	0.141148397	0.122728229	-0.498179355	-0.263943623	0.344402005	-0.464784348	0.093777611	-0.606668346	-0.368674183	-0.589487405	-0.294014074	0.085495912	-0.302089953	-0.374589766	-0.365493662	-0.20535944	-0.211058136	0.475532981	0.259986069	-0.018212356	-0.410227689	-0.344676088	0.236935698	-0.232670113	0.475647371	0.367951836	-0.899972859	0.137589653	-0.181941713	-1.294820311	-0.20293311	-1.118027709	-0.283606896	0.646772481	0.534727882	-0.129023859	0.477180163	0.382558792	0.229677619	0.154467555	-0.267209578	-0.81397033	-0.402908659	-0.796428661	0.850364674	0.639034492	0.510949041	0.749204824	0.143684787	-0.55302688	0.792635097	0.291617718	0.152405895	0.008709665	0.722115082	0.436998925	-0.304884355	-0.461570378	-0.244097973	-0.546494469	1.013586918	-0.284763686	0.036827401	0.062369209	0.708472532	0.60271254	0.723203418	0.166503572	0.75071435	0.546977447	0.749859265	-0.880612955	0.432372095	-0.522576159	0.213096424	-0.11732695	0.536967742	0.291369906	-0.438111645	-1.208796168	0.203939507	0.254994126	0.163979477	-0.207242516	0.177510095	-0.592330154	0.033946905	0.229017147	0.487770858	-0.219713042	0.604220485	0.041828833	0.724672001	-0.450708982	0.287978601	-0.482028402	0.313210421	0.728217391	0.220333434	0.245233068	0.75071435	0.546977447	0.931029401	0.749859265	-0.880612955	0.127564287	-0.483742647	-0.519683287	-0.423393232	-0.067649957	-0.320129508	-0.184907862	-0.017064376	-0.810552238	-1.025825998	-0.488135872	-0.613057573	0.008799351	0.16652918	-1.044606392	-0.391299705	-0.364640755	0.356709743	-0.015762476	-0.747359739	0.883977684	0.074312046	-0.323324674	-0.961128727	-0.619453992	0.35590551	0.059793732	0.175794666	-0.388605062	-0.469918076	-0.980408672	-1.567639157	-0.161126069	1.041241298	-0.005606022	-0.439129495	0.215774831	-0.76519287	-1.296780128	0.27353381	-0.00087507	-0.224610285	0.115960293	0.191286993	0.75992205	-0.094346554	0.909810951	0.094911047	-0.639665562	-0.201731594	0.149801681	0.665029587	0.486586242	-0.113785315	-0.792461637	0.515714298	-0.310137317	0.309301317	0.098873632	-0.111571584	-0.148042968	0.825921669	-0.161200166	0.930247695	0.724672001	-0.450708982	0.287978601	0.331739722	-0.540820003	-0.177358755	0.309118738	-0.212776279	0.179921834	-0.336229888	-0.465164867	0.213299224	0.179921834	-0.336229888	0.213299224	-0.071996279	-0.042844948	-0.021767261	0.179921834	-0.336229888	0.34384475	0.213299224	0.179921834	-0.336229888	0.213299224	-0.496212829	-0.686114725	0.060051873	-0.831509387	0.251479259	-0.579119331	0.245773195	-0.202976323	-0.618241086	0.212881811	-0.51498173	-0.388241718	-0.255789173	0.10037291	0.300812721	0.428888365	0.861592503	-0.67407524	1.167972039	1.297004362	-0.422853857	-0.090323104	0.240000756	-0.20472392	0.176482823	0.511726685	-1.111248304	-0.672441776	-0.444605389	-0.593251787	0.770564995	0.522846394	0.756614638	-1.152279401	-0.045589617	0.638871178	-0.36070149	-0.03937054	0.039230911	0.99212857	-0.432068111	-0.873421457	0.917112615	0.428271637	0.17928777	0.44186171	0.164673855	-0.365029609	0.420739045	0.516386111	0.033894895	0.16331387	0.384296876	0.169212067	0.038193158	0.282187248	0.173052096	1.0230226	-1.045235941	-1.061471902	0.255860027	-0.251191242	0.475647371	0.367951836	0.284180293	-0.616045777	0.173361948	-0.133736951	-0.461855127	0.51021966	1.08369704	0.866139075	-0.428674131	-0.439129495	0.215774831	-1.296780128	0.763602003	0.370704106	0.784937579	-0.608211479	-0.335456935	-0.086447627	0.252912841	0.298885434	-0.02396319	-0.556562217	-0.176862953	-0.052634929	-0.105083511	-0.190827431	0.554394483	0.184005258	-0.724188523	-0.692617324	-0.210957589	0.463590807	0.317786407	-0.597264024	-0.629779031	-0.57907364	0.291617718	-0.140723689	0.008709665	0.722115082	0.436998925	-0.461920799	-0.269300671	0.395178124	-0.480888261	-0.252728516	0.716268876	-0.338293699	-0.02538267	-0.654332334	0.04675171	0.738214565	0.173926721	-0.235334029	-0.265837711	0.004403827	-0.256180474	0.012978517	-0.301904127	0.414059556	0.834114375	1.973485413	0.671884169	-0.469686694	-0.012638466	-0.007335882	0.174546223	-0.409852886	-0.619453992	0.35590551	0.059793732	0.212405149	0.411774378	0.06272733	-0.047019454	0.278366575	-0.137298765	0.874196462	-0.477784906	-0.146323826	-0.638328129	-0.656797507	0.623429109	-0.41808537	0.172936225	-0.231808474	-0.472415178	0.198312035	0.206510901	0.122287484	-0.154516926	0.85601166	-0.653346835	-0.489457718	0.351551039	0.180071635	0.179304179	0.098533803	0.385991152	0.432372095	-0.522576159	0.213096424	0.536967742	0.103532915	0.479389449	0.311271774	0.151673202	-0.059515572	0.126492616	-1.037095984	-0.162654177	-0.301584389	-0.011241686	0.494102152	-0.371038135	-0.371482279	-0.310137317	-0.325609057	0.309301317	-0.148042968	0.825921669	-0.784835231	0.480084051	-0.547158486	-0.207416389	3.314267919	0.287600252	0.361312514	0.249333638	-0.505775402	-0.271435091	-0.493041661	-0.703622639	0.055843645	0.101671174	0.270711594	1.200968638	0.536942211	-0.092634241	-0.30623011	-0.192909318	0.348189324	0.230441429	-0.194403035	-0.066380003	-0.045721688	1.250153316	1.308087673	-0.656518856	-0.209002033	0.469409159	-0.328814446	-0.320129508	0.359077184	-0.184907862	-0.017064376	-0.893666267	-0.125325577	0.628246593	0.402029075	-0.230764154	0.75760477	-0.212776279	-0.27132566	0.027188389	0.077903883	-0.578559844	-0.683154606	-0.164847984	0.202761762	0.289233775	-0.042626591	0.387561198	0.266854398	-0.361401262	-0.351070779	0.257670565	-0.042409526	-0.401612298	0.017345885	0.562651837	-1.084988973	-0.237765266	-0.234313524	-0.554234667	0.297442746	0.357810509	-0.208280771	0.878942617	0.924694605	0.762530987	0.01170288	0.461355725	-0.396023467	-1.166997263	0.312739478	0.018545359	-0.386958652	-0.394812027	-1.37906385	-0.306877345	1.256339876	-0.389861119	0.32461254	0.090288964	-0.255702327	-1.16635891	0.528512997	0.036836134	-0.452217397	0.782448532	-1.508377635	-0.184569655	0.179921834	-0.336229888	-0.333815102	0.213299224	-0.660015823	0.169072314	0.178804511	0.070622285	0.388454713	-0.035626528	-0.252865191	-0.182201736	-0.386079711	-1.211376462	-0.364847264	0.466477171	0.214647089	0.005492497	0.43980746	0.921014628	0.791098138	0.235508606	0.234648391	0.576075548	-0.576098439	0.065780309	0.122020523	0.115621465	0.39332344	0.639034492	0.510949041	0.749204824	0.143684787	0.090356847	-0.216295284	-0.332362116	0.253384254	0.188815769	0.533115072	0.583798505	-0.231740405	0.094911047	-0.201731594	-0.214248133	0.149801681	0.665029587	0.983804731	0.37503883	0.090025594	-0.607362888	0.212097982	-1.019523303	-0.351415707	-0.746585369	0.224870376	0.187338504	-0.113998552	-0.581582239	-0.240970593	0.348780923	-0.668991777	0.715821938	-0.095806971	2.427285554	0.365185907	-0.479705468	-0.25593017	0.583826967	0.656812212	0.02031162	0.181092482	0.535094438	-0.136051272	0.16652918	-0.04112218	-0.391299705	-0.537859608	0.674148713	-0.869550786	1.28718107	-0.581591127	0.342501332	-1.023375845	-0.062628891	-0.977952669	0.188334381	-0.063031343	0.02319468	0.49276593	-0.2966987	-0.358050396	0.804466867	-0.755689256	0.783123918	-0.111100467	0.247061592	0.382185311	0.35486824	-0.213334266	-0.741218447	-0.03097637	-0.814752278	-0.362928538	-0.083062414	-1.34483534	-1.12554074	0.042419513	-0.258864032	1.036951483	-0.616973293	0.291617718	0.008709665	0.722115082	0.436998925	0.38967585	0.632732136	0.062586779	-0.049430443	0.120370296	0.283773257	-0.288949015	-0.045537061	-0.504837583	-0.269338674	-0.785113497	0.254213387	0.338538161	0.825116217	-0.023414605	0.129308714	0.338538161	0.137718231	1.245009155	-0.021840262	1.005944113	-0.30080898	0.116015303	-0.377997939	-0.353419739	0.212566963	0.174546223	0.252546005	0.397498317	-0.068001294	0.261769971	0.372099339	0.381175139	2.009616233	-0.832966109	0.603896728	0.812836644	0.147063926	-0.439152584	0.822997078	0.352450593	0.28000175	-0.651365848	-0.78634184	-0.619453992	0.35590551	0.059793732	0.164673855	-0.365029609	0.420739045	-0.675669972	2.157758244	-0.558235199	0.416233173	-0.391403891	0.650008062	-0.491509174	0.742443654	-0.631826915	0.432372095	-0.522576159	0.213096424	0.536967742	0.022517161	0.267151597	0.085207602	0.584996394	0.00996555	-0.07399487	-0.067755657	0.729711673	-0.445911734	-0.032181852	-0.124770332	0.729711673	-0.445911734	-0.032181852	-0.124770332	-0.313511773	-0.425427844	0.073357149	0.384112313	0.413206712	-0.122450036	0.432372095	-0.522576159	0.213096424	0.536967742	-0.629105165	-0.194623638	0.554792157	0.35246001	-0.664839097	-0.194623638	0.554792157	0.35246001	-0.194623638	0.554792157	0.35246001	-0.663423027	-1.138156779	-0.187489923	-0.952809679	0.487890748	-0.460723387	-0.566478198	0.983804731	-0.419813873	0.388454713	0.090025594	-0.021409128	-0.620081761	-0.315576994	0.077089332	0.118382609	-0.002796615	-0.215891501	0.185869797	-0.316205139	0.015026184	0.010156971	-0.295940676	-0.977976681	-1.386359905	-0.156417425	-0.121710775	0.269911085	-0.230402609	0.31787579	-0.229025487	-0.969845232	-0.056545812	-0.977976681	-0.18060561	-1.386359905	-0.156417425	-0.400808013	-0.596075848	-0.455377678	-0.428520638	0.477079788	-0.422853857	-0.782389544	-0.090323104	0.240000756	0.270167009	0.128183845	-0.046912053	-0.20472392	0.476670979	0.284525244	0.188334381	-0.063031343	-0.788808263	-0.085081291	-0.447467999	-0.228230223	-0.28658826	0.729983851	0.556527337	-0.406938261	0.591877866	-1.042212006	0.311792558	-0.30661309	-0.931362021	0.436352538	0.504300078	-0.714455045	0.678354127	0.238082109	0.113325712	-0.108881761	-0.713360632	-0.556527101	0.247464447	0.164673855	-0.365029609	0.420739045	0.211674985	-1.073507413	0.39944502	0.404567324	-0.277169639	-0.428520638	0.476670979	-0.013950559	-0.072197192	0.786907093	0.723657618	0.408750584	-0.630657797	-0.156807198	-0.153063661	0.154846682	-1.283800054	-0.026927101	0.527695781	-0.746118627	-0.74962596	0.08839343	-0.795691891	-0.44873183	-0.144542839	-0.706449623	-0.189073676	-0.546931662	-0.082277268	0.159535303	0.419469176	0.282230763	0.584996394	-0.07399487	-0.099626739	-0.067755657	0.011580741	0.987621768	-1.380977574	0.359219447	0.011580741	-1.380977574	-0.524143202	0.359219447	-0.103303075	0.844996315	0.895446848	-0.366030155	-0.158495437	-0.722811834	0.144536128	-0.27698689	-0.607362888	-0.323822719	-0.571810493	-0.073725299	-0.640714703	-0.172692175	0.214647089	0.43980746	0.791098138	0.235508606	0.254950799	-0.183002783	-0.814035289	1.061585174	0.010333473	-0.636839171	0.46498982	0.435985486	-0.60872436	1.050866803	-1.146610412	0.179921834	-0.336229888	-0.022445538	0.213299224	-0.013950559	-0.072197192	0.786907093	-0.122002482	-0.124239849	0.403078114	0.095172439	-1.435282794	-0.139738729	0.615865962	0.16652918	0.104722454	-0.391299705	0.169460075	0.080120164	0.072089508	1.670003398	0.281557513	-0.635681234	-0.439129495	0.321481803	0.215774831	0.347811376	-0.333562819	0.160393358	-0.170552427	0.524079984	-0.289893431	-0.577681662	-0.455967601	0.247643101	-0.604088589	-0.514265581	-0.911650213	-0.022682628	-0.762251107	-0.425427844	0.384112313	0.672919429	-0.257886714	0.188334381	-0.063031343	-0.814035289	1.061585174	-0.092472973	-0.348328438	0.708535576	-0.055211053	0.397498317	-0.068001294	0.261769971	0.397498317	-0.068001294	-0.516775412	0.261769971	-1.025825998	-0.488135872	0.266560866	-0.613057573	0.008799351	0.577476873	0.179990367	-0.886937339	0.296468897	0.06672521	-1.218643924	-0.506436324	-0.493431413	-0.789042298	-0.112448951	0.209920987	-0.331847547	0.462635093	0.529447216	0.291369906	-1.208796168	0.452805686	-0.62364525	0.048552754	0.137841595	0.034707649	-0.360890636	-0.580360027	0.415347457	-0.276508245	-0.342838795	0.058325897	-0.024406853	-0.706511368	0.615687804	0.214055687	-0.40943248	-0.104527136	0.263580507	-0.531807038	0.179921834	-0.336229888	0.213299224	0.478347983	0.372481254	0.483456788	-0.465523866	0.943522296	0.054743966	-0.052634929	-0.100107204	-0.401250061	0.049881594	-0.371110411	0.114988525	-0.111603081	-0.161413975	-1.000449198	-0.482236311	0.334741657	0.164711802	0.184509121	0.245335393	0.286848054	0.333035295	0.184509121	0.245335393	0.286848054	0.333035295	0.471706517	0.924694605	0.762530987	0.874935544	0.656812212	0.02031162	0.181092482	0.535094438	-0.389350023	0.385798957	-0.075185531	-0.201005529	0.635238985	-0.779458478	3.150262063	-0.459314549	-0.775376359	-0.244841641	0.35682099	0.16764747	0.253829001	-0.426417376	0.357759039	0.130009566	-0.479705468	-0.25593017	0.169460075	0.080120164	0.072089508	0.192220761	0.179921834	-0.336229888	-0.260547256	0.213299224	3.635930357	0.329796283	2.477607273	0.478656867	-0.064600575	0.417144603	0.38417079	0.035005011	0.214880641	-0.986807124	0.093716645	0.171329237	-2.920972473	-0.089258973	-0.484413307	-0.323045541	0.336625997	-1.021775273	0.138967999	0.061598147	-0.006959677	-0.181355965	0.889764798	-0.382869456	-0.940252532	0.220680768	0.461734764	-0.809608858	0.150114882	0.174911689	0.510345025	0.127840683	-0.076304547	-0.019468898	-0.014155435	0.282785972	4.025158854	-0.217859935	-0.030729918	1.390691968	0.059778179	0.301625321	0.371508371	-0.344613335	0.262576237	-0.078885582	0.048157498	0.580207867	-0.575811565	0.500605396	0.449895629	1.029088661	-0.493907154	0.463420772	-0.022617365	-0.405299827	0.051053221	-0.965976852	-0.061361174	0.023600487	-0.250277711	0.250221752	0.460316544	0.924694605	0.762530987	0.033370303	-0.191415496	0.754640949	-1.163747868	-0.450903299	0.257537591	-0.586866728	-0.614797462	0.649928176	0.273962857	0.251160225	0.030931724	-0.320542481	-0.045588622	0.021263153	0.241790558	0.015026184	0.010156971	0.35570412	-0.295940676	-0.62364525	0.048552754	0.137841595	0.034707649	0.610970009	0.154172965	-0.450352992	0.144512075	-0.839788739	-0.450392087	-0.411377698	0.015026184	0.010156971	-0.295940676	0.015026184	0.010156971	-0.295940676	0.015026184	0.010156971	-0.295940676	-0.676946563	0.015026184	0.010156971	-0.295940676	0.298749888	0.33714306	0.437603461	0.253557294	0.19927842	-0.061738552	0.983804731	0.37503883	-0.329616979	1.065706431	-0.126450131	-2.010521412	-1.476159238	-0.652856349	-0.10320839	-0.557774789	0.226423275	0.60271254	0.723203418	-0.321022827	-0.209268573	-0.239112017	0.327430018	0.325156005	-0.026455056	-0.103303075	0.441938075	0.895446848	-0.366030155	-1.296967647	0.420142198	0.16764747	0.253829001	0.348668189	0.038891279	0.381728739	-1.1015085	0.202761762	-0.032953589	-0.165336262	-0.241049367	-0.564698126	-0.637341543	0.049881594	0.50151343	0.364302704	-0.201234552	-0.309519139	0.829321468	-0.413533348	-0.442849277	-0.540258428	-0.696143718	-0.461570378	-0.639552916	0.653373639	-0.315232386	-0.453645963	-0.392721118	0.013298899	-0.377651113	-0.394604975	0.506110384	0.094000893	0.040094336	-0.15912647	0.395703623	-0.416126451	-0.012990724	0.194430012	0.14044986	0.242334544	-0.234982778	0.061061333	0.222268555	-0.091743552	0.182966916	0.278632479	0.589930972	0.139744147	-1.241115124	0.051712095	-0.793814759	-1.465100838	0.638871729	0.094000893	-0.325793756	-0.347380499	0.396194153	0.313477931	-0.048565082	-0.559163649	0.15404813	-0.429873291	0.045297685	-0.225204124	0.390425921	-0.310140268	-0.255544049	0
113	-0.663185666	-0.832192094	-0.099528507	0.818533358	-0.233647006	0.956017122	-1.241981512	-0.17260325	-0.457563107	-0.644949573	-0.21844743	-0.061880189	0.011567256	0.564126832	-0.292695865	0.244875513	0.903050847	0.118538931	-0.451775534	0.509333094	-0.444991482	-1.819071891	-0.864035251	-0.344512023	0.518986767	-0.07730673	-1.064584192	0.075994663	0.024011126	0.560732306	-0.518611516	0.551763029	1.048039688	-0.257034827	-0.488654934	-0.303784759	0.289696522	0.084963516	0.166748109	-0.286762586	-0.672046785	0.05322336	0.210303788	0.174928212	0.533193699	0.006714737	0.224118038	-0.279354895	-0.501214182	-0.224742705	0.52198778	0.351159003	0.299082579	0.366380111	-1.419252012	0.599299056	0.108050514	0.433026517	-0.241194866	-1.095151392	0.546239048	0.497718069	0.114729366	0.664760195	0.087243978	-0.313068243	-0.679081463	-0.252250317	-0.65972888	0.105956262	0.551763029	-0.392995714	-0.300532625	-0.643656871	-0.566983985	-0.305380288	-0.588672283	-0.135455671	-1.670829891	-0.596511467	0.534768989	-0.036622191	-0.732767879	-0.6441561	-0.139946575	-0.078228471	-0.507827115	-0.350880821	0.000870823	0.322326401	0.117346302	-0.414548276	0.208424383	-0.259889702	0.72114073	-0.200624731	-0.307003906	-0.233029305	-0.502358337	0.40211999	-0.766210143	-0.502430541	-0.139141545	-0.655901504	-0.078309306	-0.78203548	-0.31895472	0.012982096	-0.518058754	-0.28037046	0.293081444	0.610418335	0.421254527	-0.620086422	0.744515822	-0.239987758	-0.213525798	0.0313589	-0.034306631	-0.148578283	-0.549845149	0.504333019	0.677572492	0.502158755	1.114161141	0.982901912	0.090693899	-0.212217013	0.498719548	0.493808999	0.484056956	1.004105025	-0.243923225	0.689820409	-0.03243007	0.361528428	-0.06865282	-0.326450961	-0.038583986	0.846188082	-0.16540915	0.151390101	0.037776048	-0.001644503	0.174928212	0.277970516	0.791922373	-0.566983985	-0.31798818	-0.228157214	-0.619651672	0.230143705	-0.539960831	-0.555916348	0.703781469	0.424963681	1.030210247	-0.567856907	-0.121379953	-0.062112462	-0.678618612	0.568899855	0.039067442	-0.780120868	-0.189857263	0.009706986	0.288236486	0.164975674	-0.010141055	-0.022656802	-0.233200616	-0.251897961	0.256342479	1.113945366	-0.57080836	-0.643061994	-0.137995602	0.573649928	0.56264868	-0.590982938	0.126055698	-0.104030266	0.263598437	0.5067233	-0.591884149	-0.475947498	-0.564953775	-0.243036298	-0.318180769	1.103146527	-0.317813494	-0.071535834	-0.049564309	-0.047708202	-0.230523072	-0.107588682	-0.371370139	-0.271755601	0.08067842	-0.278065861	-0.311121259	-0.317126441	-0.174916841	-0.301676574	0.349474747	0.202531745	-0.669177852	-0.353209191	-0.95077946	0.033841319	-0.059731837	-0.632953793	-0.074195855	1.011479749	0.586975062	0.061594349	-0.159922627	-0.737719497	-0.239009388	-0.292795536	-0.4454719	-0.122124519	-0.288556122	-0.258511498	-0.084991599	-0.220013601	-0.091200055	0.048042064	-0.069723573	0.65330843	-0.01078051	-0.284747893	-0.304619428	-1.085492908	-0.042958902	-0.040308914	-0.081125906	1.458493956	-0.765631846	-0.918260094	-0.902511303	0.186895383	0.021906246	-0.500738568	0.370704383	-1.071113066	0.391459905	-0.619767589	-0.435882835	0.630454219	0.964740484	-0.025236366	0.181073115	-0.279746931	0.50562792	-0.200482575	0.968266147	-0.034018109	-0.452836953	-0.901006525	0.137700676	-0.085764707	0.388063142	-0.098742153	-0.438536556	-0.702182592	0.19611242	0.908783267	0.717474622	-0.12988566	-0.111661247	-0.124923806	0.265063618	-0.433715679	-0.107169817	0.652990576	0.645011421	0.139896086	0.18720548	-0.575369725	1.063264629	-0.380153415	-0.71031849	-0.646559108	-0.619979461	0.099818505	-0.315947607	-0.064330493	0.094470321	-0.411022045	-0.559001018	0.332162365	-0.190838666	0.428511546	-0.25961644	-0.170786374	-0.275729962	0.412277074	-0.681810989	-0.933898968	-0.773397365	0.323191261	-0.090482342	0.198360095	-0.122307882	-0.456607924	0.159960809	0.010068804	-0.878180361	-0.634396276	-0.072828901	-1.187696004	-0.661725388	0.820507025	-0.280425535	0.172383514	0.688744334	0.09621969	-0.702385198	0.149321565	-0.883871687	0.336203583	-0.079799578	-0.628083494	0.406013803	0.012877395	-0.877155909	-0.344875455	-0.601871008	-0.546290826	1.209933994	-0.365689822	-0.162677414	-0.514254966	0.319737537	-0.212529549	-0.873626341	0.298260902	0.052349642	0.066988727	-0.583557821	0.363476049	0.526013548	-0.533765622	0.448494608	-0.886064127	-0.988328898	0.967565552	0.278969785	-2.39400748	0.497811049	-0.529281415	0.242713528	0.971323453	-0.036688581	-0.257114191	-0.069723573	0.946340634	-0.380153415	2.434190803	-0.664275886	0.351062712	0.184001982	0.017665093	1.049594503	-0.393379995	-0.805117263	-0.366748658	-0.079799578	0.31940568	0.552126329	0.173027615	-1.144020435	-0.606978467	1.031472181	0.052349642	-0.509295874	-0.466102424	-1.722204109	0.236956017	0.571111141	0.517649954	-0.24718721	-0.031824598	-0.069725989	-0.124923806	0.28970517	0.343576908	-0.260445949	1.516830355	0.502909098	0.824378079	-0.290933163	0.171152298	-0.099415485	0.113766635	0.317333264	-0.001489896	-0.646919842	0.750021809	0.309843511	-0.462623701	0.549509875	-0.141801321	-0.125630293	-0.384996351	-0.039609619	-1.141979227	0.491337826	0.671680232	0.718076339	-0.646390533	-0.708476711	-0.262681268	0.319883496	0.349234436	-0.364206845	-0.973537697	-0.427693331	0.135814315	0.033146927	-0.149573798	-0.467415627	-0.015080291	-0.170786374	-0.122124519	-0.710952985	-1.07891445	0.184001982	0.017665093	-0.393379995	-0.805117263	-0.366748658	-0.079799578	0.31940568	0.552126329	0.173027615	-1.144020435	-0.606978467	0.038199383	0.052349642	-0.509295874	-0.30314437	-0.060291823	-0.466102424	-0.417456442	-1.722204109	0.236956017	0.571111141	0.517649954	-0.040853691	1.508144882	-0.30999229	-0.439173494	0.789471105	0.616688023	-1.728690184	0.208938552	0.379435213	-0.490122022	-0.269521854	-1.650703254	-0.354240839	0.28203108	-0.057445493	-0.225340655	0.877365295	-0.245180766	-0.519381301	0.319649406	-0.179696821	-0.328545703	-0.206809458	0.614932625	-0.750727328	0.032669774	-0.084610519	0.310222974	1.466768928	-0.253593203	-0.717148741	0.679816182	0.314186828	0.494655412	0.276714354	0.525872998	-0.840157871	-1.081602668	0.295886974	-0.314735139	-0.442756405	-0.614968726	-0.220472648	0.788415115	-0.305112885	-0.025652149	0.655399726	-0.719893595	0.762255874	0.654598409	-0.707353926	-0.017062372	-0.438063724	0.259497404	-0.177341778	0.089218662	-0.112751188	-0.743240454	0.494147506	-0.424975162	-0.462466105	-0.197068019	-1.01592059	0.477143564	-0.944407008	-0.079137405	-0.762991061	-0.878018901	0.434679604	-0.00477049	-0.111661247	-0.124923806	-0.134546132	-0.041215416	0.039220569	0.262269954	0.709569721	0.224118038	-0.849902411	-0.423467811	0.668065647	-0.516812933	0.336203583	0.611698371	-0.411643644	0.131734119	0.022563112	-0.084537362	0.00209689	0.603190799	-0.526729824	0.261598746	0.573649928	1.538213953	-0.619651672	0.883049537	0.342651567	-0.315804978	0.011187305	1.036722529	0.020425219	0.196298	-0.241323319	-0.643852299	0.077061031	-0.757131096	-0.51027481	-0.420142811	-0.385396164	-0.085574224	-0.483728113	1.212814273	1.834423287	0.655399726	2.011906888	-0.719893595	0.762255874	0.654598409	0.640278079	0.400601541	0.789625915	-0.009071625	0.142444172	-0.226486728	0.469031111	-0.123666049	-0.504901108	-0.013435593	-0.156575588	-0.129644423	-0.405883491	0.026072055	0.559100737	-0.235656524	0.206197952	-1.843583593	-0.099062434	0.634483448	0.133302201	1.512625102	0.036921073	0.39346314	-0.172421994	-0.243602455	0.314089273	0.493292724	-0.529281795	-0.591735748	0.560102581	-0.621062277	0.239817849	0.198208806	0.344638967	0.281234416	0.174905672	0.186316836	0.838594115	0.369691844	-0.37564286	-0.76728671	0.394067201	0.060319818	0.090383723	0.334043161	-0.152003184	0.192245426	-0.294875846	-0.384338081	-0.444519991	0.401021297	0.368976166	-0.944553043	-0.294145249	0.017967314	-1.055324221	0.090763614	-0.805171508	-0.337166943	0.668065647	-0.209198927	-0.777867799	-0.464431476	-0.241951994	-0.19729448	0.085817303	1.633715124	0.414288162	-0.051367087	0.096277952	-0.767166545	-0.346709717	-0.683276108	0.154387387	0.285247576	-0.410066977	-0.29113673	0.021133314	0.634483448	-0.884748442	0.13274142	0.535807677	-0.037793324	0.177210086	0.480398034	-0.260725978	-0.105922234	0.564112721	0.179483773	0.042557477	-0.046120593	0.527863291	0.337446209	0.330934981	0.107836573	-0.078296104	-0.280799069	-0.413362978	0.185263903	-0.777867799	-0.333409384	-0.010688213	0.085817303	-0.207748792	0.071536652	-0.473677848	-0.414279579	-0.801788798	-0.474409871	-0.328138182	0.103051784	0.70839219	-0.068881891	0.370485565	-0.526090349	0.788466653	-0.12120809	-1.095151392	0.72976266	0.29864433	-0.67256216	0.701910823	0.016537724	-0.316023231	-0.146273614	0.063375518	1.994448505	-0.224577501	-0.175402626	0.546772975	0.603747159	0.906230891	0.38958685	0.80948027	0.716430597	0.327108571	0.426093051	-0.074500503	-0.296437316	-0.796208645	0.129839526	0.415806206	0.473005993	0.465366434	-0.863295107	-0.894838454	-0.586426824	-0.785935689	-0.460736415	0.789558146	-0.454467696	0.196478714	-0.565735773	-0.160193081	-0.366143106	-0.106047982	0.001747551	1.114009079	-0.440174563	0.483629192	-0.08032858	0.717399765	0.228287872	-0.20110574	0.77167778	-0.598287858	-0.380210259	0.049783639	-0.290579669	0.754018445	-1.373808712	-0.328401407	-0.079137405	-0.146741343	-0.248745477	0.188226114	0.366869604	-0.069725989	0.0020419	0.166885539	0.092799618	0.15828821	0.6288524	-0.315969836	0.217597854	-0.748895986	-0.467273899	0.468993384	0.226562806	-0.66854325	0.107891247	0.416194226	-0.224376404	-0.415923766	0.334793271	0.015180484	0.478340733	0.907055763	0.448494608	0.951322539	1.347834569	0.270703451	0.205941742	0.850993476	0.278969785	0.945246223	0.700424658	-0.295090014	-0.373147089	0.277343985	-0.439833132	-0.334574703	0.497811049	0.434779171	-0.403760201	-0.480858589	-0.325513086	-0.344934624	0.154837955	-0.368377045	0.950929331	0.214330333	0.493516572	-0.069414188	0.35106603	-0.711434444	-1.00310229	-0.788349436	0.010062394	-0.240117861	-0.132423493	-1.016593877	-1.102871355	0.151392293	0.482374788	-0.732897895	0.09843391	-1.877789682	0.273331707	-1.42235608	0.90470967	0.156370911	-0.335789434	-1.213494627	0.293271324	0.206236291	0.384586708	-0.390965283	0.134569039	0.317528653	-0.400915844	-0.294822609	0.198986273	0.502589301	0.77167778	-0.571699695	0.06720198	0.113203799	0.260800651	-0.14228058	-0.63968478	-0.159620603	-0.005747822	-0.401740165	-0.18658692	-0.691643891	0.809220203	-1.545805893	0.086317776	-0.754350947	-1.059771666	-0.494902606	0.12495121	-0.454897209	0.605605532	0.041069037	0.537892106	1.512625102	-0.273943427	0.119343205	-0.671010975	0.654598409	0.490171638	-0.783419472	-0.297032915	0.367564732	0.125067084	-0.183658907	0.350340402	-0.644595625	0.234351174	-0.065391588	-0.352230756	0.142687814	-0.805260486	-0.411142079	0.618495612	-0.380634295	0.824228337	-0.253548809	0.077677158	-0.273943427	-0.385275864	0.230404065	0.319228181	-0.180990979	-0.512961651	-0.062546394	-0.143643174	0.070164508	-0.231444598	-0.399891135	-0.2542441	0.004135532	0.104014335	-0.18658692	-0.543533544	-0.177569898	0.454906199	-0.398783356	-1.091680793	0.642616802	-0.233551947	-0.777867799	0.31213895	0.015508275	0.665519542	-0.188730352	0.398153915	0.063203465	0.239135465	0.203157442	0.202915916	-0.455382868	-1.670829891	0.787563087	-0.050669888	-0.132834987	0.017860275	-0.139686268	0.059052359	0.037776048	-0.451869907	-0.05066382	-0.545480144	0.473952207	0.598367108	-0.336837717	0.277043968	-0.510793076	0.637127076	0.775303955	-0.108175758	0.295673658	-0.240117861	-0.032480436	-0.033533418	0.158797947	0.035081713	0.218452154	-0.454639385	-0.03506648	0.358260662	-0.823137216	0.213793071	-0.297945451	0.782690142	-1.188461634	-0.195760483	0.153527874	-0.486365714	0.295145855	0.144668359	-0.081125906	-0.835272128	-0.701891195	0.054327482	-0.929660103	0.736362521	0.705465451	0.272779445	-0.239861903	-0.174979459	-0.127979328	0.100892624	0.189690711	0.178097494	0.431544002	0.570163581	-0.389469465	-0.569683828	0.502042647	-0.260210464	0.097320487	1.335888095	0.197652391	-0.724842713	-0.206803657	0.095262119	0.136907072	0.199733968	0.040693296	0.094351688	-0.257474883	0.246044742	0.278503005	-0.255176862	-0.572706655	0.762938235	0.270060287	0.009285813	-0.287569729	0.208424383	-0.259889702	-0.502358337	-0.031887752	-0.720897777	-0.125630293	0.480545682	-0.543414794	-0.068762915	-0.206827527	-0.371213989	-0.967472619	-0.423872038	0.060800942	-1.056049184	-0.101943732	0.188346809	-0.512694651	0.624352218	-0.744629771	0.660914502	-0.015303625	0.016267785	0.082556188	-0.185256458	-0.956896821	-0.221549329	-0.724842713	-0.069995375	0.091586011	0.779596635	-0.033995137	0.197332745	-0.652634425	0.156721758	0.552425086	-0.504814026	-0.584611926	-0.157474716	-1.058500283	-0.27703405	-0.025318841	0.304133674	0.189627271	0.395558349	-0.051209585	0.332260853	0.403835604	-1.243318208	0.02910655	-0.527060809	-0.28277021	0.026701798	0.325805534	0.05092744	-0.084610519	0.516153372	-0.000421734	-0.039965223	-0.093150826	-0.743360245	1.289480031	0.204103821	-0.023080112	-0.295425539	-0.137373256	0.272779445	-0.174979459	-0.424036987	-0.257114191	-0.39404709	0.481242142	-0.32547431	-0.635754167	0.25741057	0.62887955	-0.553534972	-0.0834495	0.418316406	0.088401283	-1.953649484	-0.73796283	0.471550474	-0.124594669	0.086993392	0.400095101	-0.83249764	0.796405589	-0.664667427	0.221633897	0.242497438	-0.705985648	0.242311034	-0.191374969	0.041447176	0.662778608	0.141584308	-0.180794307	-0.134792879	-0.57651806	0.21064329	-0.667756351	-0.043152756	0.813645478	-0.078296104	-0.305084823	-0.133719427	-1.043341539	-0.743191241	-0.591116547	-1.625860677	-0.068605814	0.061850157	-0.385945033	0.095274755	0.292833997	-0.148578283	-0.399691629	0.050114254	-0.672747912	-0.196429069	-0.213367639	0.638015626	0.304139071	-0.054605979	0.124545311	0.804284008	0.560102581	0.141787419	0.433809266	0.051054362	1.735795906	-0.253450284	0.631915998	0.802330805	-1.110848977	-0.239487059	0.183070202	-0.09272798	0.823284054	-0.114821202	-0.105921327	0.092683596	0.241311428	0.317655215	-0.09529877	0.260172221	0.254311909	0.394121795	0.228287872	-0.20110574	1.453429868	-0.222296371	-0.153911886	0.198467085	0.093894058	-0.690010826	-0.096791634	-0.124561099	-0.617431488	-0.405026717	0.317392508	-0.272346428	-0.117908477	0.417992766	-0.162060318	-0.321281699	-1.166731099	-0.125090548	-0.0885442	0.673182396	-0.157841397	0.196257089	0.762938235	0.364520546	-0.2396479	-0.054394206	0.384898656	-0.176835448	0.71488143	0.165275518	-0.415923766	-0.536508398	-0.724885512	-0.051726044	-0.07722677	-0.039765727	0.257250272	-1.066103605	-0.072106085	-0.319658803	0.133770743	-0.522194444	0.417769992	-0.793059897	-0.049934989	-0.678297043	-0.907448619	-0.249377885	-0.154286266	-0.194698623	-0.465861555	0.626646959	1.320448995	-0.828567051	-0.780698246	-0.324384029	-1.391271308	0.018278877	-0.329582978	1.330347449	-0.369310832	1.089452702	-0.380884555	0.232608654	0.882868355	0.215896398	0.337701582	0.386833749	-0.25624666	0.074939119	-1.034925107	0.107458099	-0.043115414	-0.495845542	0.567974323	-0.533728003	-0.074500503	-0.796208645	0.129839526	0.003413976	-0.189681244	1.847563815	-0.089731171	0.694739882	0.293665258	-0.303957448	-0.061882537	-0.478354417	0.508174841	1.00118756	0.066686129	0.91397812	1.751665668	-0.016810027	0.532103893	0.943867612	-0.254014327	-0.089116611	0.227674442	0.44728817	0.398845494	0.14021633	0.068023232	-0.335436007	0.426847966	0.195782096	-0.542183553	0.275657022	-0.399891135	-0.159620603	-0.379492071	-0.114242079	-0.138163636	0.004135532	0.104014335	0.70845485	-0.409057403	0.294697062	-0.18658692	-0.293447153	0.034210575	-0.198241268	-0.06386674	-0.667127301	0.375466133	0.093204293	-0.462915457	0.736077165	0.142897919	0.279195336	0.304941655	0.262823802	0.619459332	-0.692578801	-0.320510695	-0.191558785	0.927193975	-0.492980757	1.18565974	-0.427266612	-1.677726268	-0.153659692	-0.809113247	-0.22402368	-0.232242099	0.040693296	0.138934464	0.515383321	-0.07764338	-0.079207463	0.670059925	-0.703837938	-0.095757728	-0.150525246	0.740683381	-0.274113401	0.727771605	0.138472827	1.056094608	-0.734272088	-0.467273899	-0.406828758	-0.337369492	-0.738372947	0.513326828	0.433982309	0.019411129	-1.071113066	0.276243772	0.923947833	-0.485145638	-0.144579678	-0.345915152	0.046470313	-0.248746603	-0.013998921	-0.353250068	0.092822329	-0.241941819	-0.954178398	-0.177201432	0.094470321	0.25067973	0.080769305	0.050529022	-0.774427979	0.620175494	0.706325601	0.014616533	-0.560710964	0.332866527	-0.255972644	0.092532435	0.686583434	-0.209679853	-0.636066736	0.08806844	-0.45491656	-1.027512339	-0.045644274	-0.557822246	-0.401134583	0.173385998	0.042941652	-0.704251617	-0.116251604	-0.229071462	-0.281204184	0.424567453	-1.03373387	-0.337739597	1.155915739	-0.720525925	-0.235217139	0.041320212	-0.250340899	-0.122138748	-0.072680905	-0.057350984	-0.637873175	0.159676827	-0.321281699	1.258363497	-0.175788586	0.039939941	-0.255111748	0.692507235	-0.44628755	0.517368763	0.573187714	0.302954676	-0.225946985	-0.524527371	-0.623745801	-0.841538813	0.117380696	-0.007147737	-0.289737677	-0.642113635	0.413504123	-0.801653662	0.287140795	0.295886974	-0.26874633	0.288322072	-0.010847098	-0.420269742	0.161512803	0.606506606	1.009286548	-0.268222119	0.210314111	-0.67525918	-0.32060566	-0.113777671	-0.132283297	-0.152762891	-0.157653302	0.764411805	0.176456358	-0.551802826	-0.209326286	-0.397914376	-0.602390249	0.218793043	-0.469894403	0.062519049	0.404964832	-0.550994892	-0.115163404	0.505822277	-0.161080632	-0.699415786	-0.176619365	0.851181485	0.168410322	0.130784501	-0.841538813	-0.069973207	0.76321593	1.557466714	-0.285219755	0.595719904	-0.572165495	-0.289737677	-0.095190752	-0.244605574	-0.429141813	0.994830071	0.620199381	-0.344801857	-0.132010976	0.910742014	-0.63838777	0.802510592	-0.597100148	-0.73178083	-0.232895356	0.419553976	-0.658255822	-0.137422101	-0.562484609	-0.395090449	-0.671471971	-0.104544874	-0.393960201	-0.122517254	1.267772323	1.177654949	-0.982614845	-0.118388989	-0.389799744	0.000886594	0.48755335	0.075503056	0.560308491	0.279003932	0.202246065	0.295209807	-0.787386741	0.21119014	-0.422034303	0.403835604	-0.629205265	0.088587296	-0.779148968	-0.174311274	-0.923808484	-0.64669979	-0.047443027	0.891401069	-0.142804528	1.03116077	-0.844224247	-0.019397041	-0.714452066	-0.36042762	-0.382145325	-0.754350947	-0.743240454	-0.446597268	-0.438063724	-0.403760201	0.166141584	-0.480858589	-0.177341778	-0.153504178	1.076155661	0.230164175	1.092323436	-0.022818013	0.531519786	0.209780686	0.195252414	0.254764318	0.223636359	0.052476553	1.879902914	0.593659887	0.188570962	0.13427058	-1.141979227	-0.251596837	0.431412359	-0.070802066	-0.598502186	-0.891485078	0.236584236	0.386464634	-0.206837236	-0.251141238	-0.089116611	0.251508838	-0.134161901	-0.683556612	-0.050680834	0.044533756	-0.320544909	0.935145719	-0.591657598	-0.281204184	-0.383074352	0.225173278	-0.2542441	0.665670173	0.005156045	0.924193807	-1.126128033	-0.608783083	0.373506125	-0.168141251	0.902738396	-1.129591919	0.375978457	0.349234436	0.433809266	0.528452412	-0.519138333	0.720091918	-0.084442747	-0.380027141	0.118538931	-0.376057024	0.450812157	-0.374068849	0.551067639	-1.414907382	-0.327965203	-0.34224406	0.323056125	-0.272237019	-0.656412387	-0.439508146	-0.217785177	-0.075447136	-0.136316852	-0.413362978	-0.412851344	-0.43561443	0.250582195	-0.500738568	-0.516546393	0.656762235	-0.374059791	-0.455063367	-0.051521711	-0.363178642	-0.02384947	-0.40714345	-0.243079273	-0.09272798	-0.469894403	-0.184912466	-0.785191138	0.612480082	0.180888323	-0.874979868	0.22037457	0.092946032	-0.008120553	-0.095714539	-0.298938198	0.639347661	0.386833749	-0.25624666	0.074939119	-0.043115414	0.336875477	-0.076020144	-0.308681317	-0.160431342	0.076180661	-0.422034303	0.403835604	0.259497404	0.489970566	0.142333767	0.479078289	-0.013435593	0.254061958	0.253554536	-0.153045108	1.177127457	-1.008465442	-0.487289572	0.025807651	-0.405883491	-0.168303685	-0.292091757	-0.444519991	-0.062722866	0.789038448	0.358028693	0.643860762	0.041189951	0.376476906	1.667421128	0.750464349	0.100856172	-0.535169747	-0.16121921	-0.515752342	0.750353443	0.117529073	0.009892574	-1.855685826	0.823598763	-0.228157214	0.332094485	-0.528607453	-0.543077083	-0.053578608	0.126960531	-0.286214397	-1.54048907	0.309843511	-0.443076884	0.252615567	0.092934368	-0.063749946	-1.129929421	-0.04357668	-0.255111748	1.443793876	-0.217785177	-0.075447136	-0.451692208	0.044275456	-0.812949844	-0.302248085	0.556390464	-0.065957873	1.21956545	-0.553852261	0.42975028	-0.258068018	-0.273943427	0.033779988	0.602196975	-0.497456947	0.472368926	0.36805908	1.079020244	-0.338374532	0.544947486	-0.133100577	1.076750462	0.509776565	-0.577277937	0.384255792	0.720091918	0.369688593	0.42587073	-0.280799069	0.247483211	1.147933572	-0.253933363	0.546625907	0.113208517	-0.272336947	-0.621882582	-0.13743463	0.170186964	0.76822411	-0.572620747	0.732056997	0.370485565	-0.526090349	0.468971748	-0.342607144	0.788466653	0.607671982	-0.209221926	-0.25214224	-0.23868252	-0.212123355	-0.162677923	-0.387111657	-0.782455976	0.321887375	-0.06280581	-0.254047194	-0.09529877	0.022521144	-0.632381059	0.366380111	0.344171117	-0.217785177	-0.180885463	-0.416234792	-0.162742658	0.04607653	-0.903536881	0.173373378	-0.73413289	2.441792338	-0.385569416	0.093355992	-1.327849044	-0.343435189	1.035649415	0.076470661	1.852461354	0.060593763	0.364332058	0.485620326	0.252243851	0.477143564	-0.773133125	-0.470339211	0.152578774	-0.465417502	0.333438711	-0.169491897	0.195134011	0.054838964	-0.179696821	-2.441912709	-1.668634547	-0.31401791	-1.261126775	-0.005755463	0.360297159	-0.315075291	-1.093775991	-0.342120068	-0.078960789	-0.628066773	-0.867295082	0.092917726	0.341426241	0.072932696	2.564656897	0.853441135	-0.034161788	-0.363178642	-0.108175758	0.758652036	-0.621882582	-0.13743463	0.170186964	-0.22279402	-0.323491543	-0.280990578	-0.52341545	-0.220100065	0.690101156	-0.256854624	-0.276288094	-0.120350265	0.011187305	-0.393468584	-0.482594446	-0.446597268	0.086993392	0.870347662	0.323479207	-1.252738217	0.842649701	0.393367975	0.47744658	-0.297753491	1.053754474	0.117429747	-0.262336038	-0.467969806	-0.179164799	-0.254980987	0.060494571	0.743427937	-0.946508536	0.338511852	0.160900375	-0.209672353	0.196642801	-0.078960789	-0.627974254	-0.025236366	-0.49171781	-0.212982573	-0.40465036	0.128382995	0.581963043	0.236454827	0.646977824	0.414954862	0.045537413	0.199168295	0.645970538	-0.454085078	-0.033685507	-0.039620288	-0.205024383	-0.083952289	-0.211008011	0.358260662	-0.297945451	0.782690142	-1.188461634	-0.486365714	0.295145855	-0.205937019	0.107397129	-0.140337565	-0.286214397	-1.54048907	0.309843511	-0.462623701	0.064190292	-0.717661927	-0.339314485	0.670059925	-0.307672848	-0.062721233	-0.415966991	-0.138459219	-0.943109979	0.274116244	-0.021919006	-0.148872348	-0.436363742	0.246812422	0.414845604	-0.571799242	0.519528346	-0.653003678	-0.37785851	-0.482594446	-0.149088283	-0.022122393	-0.097992094	0.024346971	0.347723488	0.169625403	0.007070136	-0.788349436	0.13376616	0.630499605	1.137571018	-0.994611566	-0.235818924	-0.183658907	-0.518480334	0.120177657	-0.32277477	0.48755335	-0.477906638	-0.635698661	-0.239146733	-0.120350265	-0.084874904	0.349287638	-0.582085871	-0.272346428	0.758652036	0.642616802	-0.233551947	-0.327831091	0.31213895	-0.188730352	0.398153915	0.063203465	0.270491334	0.022577633	-0.136043672	-0.039272568	-0.098470772	-0.796955734	0.38728373	-0.072614023	0.927353391	-0.077177691	-0.718979062	-0.126329504	-0.309700915	0.818248378	0.484293029	0.049051162	-0.032213359	0.416447283	0.12857007	0.853441135	-0.034161788	-0.441150609	-0.101268805	-0.7270697	-0.343455831	-0.615887184	-0.203896142	-0.444991482	0.048459193	0.509562167	-0.958531777	0.165275518	-0.984376653	-0.300841972	0.025772026	-0.55632023	-0.963664898	0.218224947	0.451710337	-0.001489896	0.701424703	0.052543862	-1.806168668	-0.797886038	-0.201614762	0.125510549	-0.451775534	-0.131776636	-0.874979868	-0.372605878	-0.387111657	0.190984561	-0.782455976	0.108487159	-0.310688153	0.530805176	0.377155855	-1.211332182	-0.277303688	-0.739999237	-1.225286282	0.403835604	-0.519989538	-0.124427074	-1.312521865	-0.17040583	-0.209486403	-0.470116255	0.382334815	-0.159029983	-0.28561038	-0.25873558	-0.309438647	0.134017424	-0.031300638	0.37582666	-1.0710045	-0.011244883	-0.262798323	0.105816306	0.205208137	-1.057331716	-0.18819475	-0.374840584	0.977836339	-0.204587172	0.196478714	0.291531017	0.509336156	0.189463651	-0.805260486	-1.449527742	0.135884587	-0.096291177	0.060211383	-0.571150541	-0.648641542	-0.605206331	0.442856714	0.947997984	0.305144929	-0.286500796	0.065563059	-0.012723288	-0.343435189	1.123403116	-0.778007952	-0.062721233	-0.675706461	-0.084874904	0.270491334	0.154837955	-0.232835425	0.081033442	0.370485565	0.788466653	-0.183201676	0.171056752	-0.334849459	-0.414519187	-0.244749405	0.171879309	-0.345600668	0.103623747	0.987741475	0.044275456	-0.050972324	0.068439583	-0.302248085	0.005169414	-1.255695129	1.257254042	-0.060024002	0.186111041	-0.232242099	0.223636359	-0.107205954	0.620175494	0.368089265	0.413750212	-0.887327172	-0.187448449	0.057745139	0.490597584	-0.4823249	-0.232632523	-0.324579818	-0.638860916	0.666100512	0.750464349	0.237545145	-0.079113522	-0.120606345	0.030975863	-0.021290671	-0.062112462	0.313821563	0.039132457	-0.681749248	-0.622966578	2.262381777	-0.586015644	1.033101682	0.004930808	-0.455537658	0.099818505	-0.15109376	0.054772821	-0.366835196	-0.710306109	0.752885462	1.033101682	-0.165264826	0.313857643	-0.983731967	-0.671471971	-0.104544874	-0.668231196	-0.122517254	-0.001489896	-0.235626217	-0.080858136	0.363704616	0.00940181	-0.142718776	-0.097120358	-0.063185079	-0.022818013	0.531519786	0.642261156	0.202531745	-0.202021623	0.266253554	-0.67727902	0.480804968	-0.309755053	0.37438518	-0.433229401	0.810521963	-0.015096095	0.607671982	-0.851176195	-0.276297839	-0.280096947	0.897363455	-0.623361595	0.092305093	-0.246685988	-0.131045973	0.049168174	-0.486968045	-0.032726894	-0.367839831	0.643647547	-0.585573804	-0.179054378	3.239422383	-0.013679319	0.498602179	0.12202987	0.099549446	-0.233551947	-0.565735773	-0.116979585	-0.628083494	0.406013803	-0.035783551	-0.866744104	-0.852797145	0.71586372	-0.135717664	-0.09272798	-0.308681639	-0.469894403	0.062519049	-0.081080952	-0.135520065	0.168149076	-0.368365735	0.356042915	0.212375276	0.769146031	0.821717164	-0.02767244	0.014892557	0.223956542	-0.74589604	-0.793577244	0.323884647	-0.463225901	0.416900583	0.702278347	-0.065391588	-0.235217139	-0.111672889	-0.425653385	0.380805338	-0.473873765	-0.834987987	1.00118756	0.392370732	0.578416845	-0.289824044	-0.178058459	0.206672494	-0.890587814	-0.569683828	-0.08953272	0.502042647	0.204244998	-0.155713697	0.04236658	0.000886594	-0.400915844	0.473952207	0.244162336	0.872266414	-0.147622456	-0.131776636	-0.616111331	-0.552460253	-0.255972644	-0.086740877	-0.209679853	-0.040627972	-0.353552899	0.419161451	-0.322429256	-0.154538549	-0.487289572	-0.347901757	-0.062722866	0.546772975	-0.259840572	0.396584702	-1.072887267	-0.348458878	-0.219240894	0.549250169	-0.077718749	-0.23760271	0.365159211	0.208166428	-0.41480102	-0.263498788	-0.486842509	-0.022122393	-0.27703405	0.173953702	0.058166642	0.484056956	0.189627271	-0.44213028	-0.462466105	0.17419934	0.11657107	-0.890587814	-0.569683828	-0.08953272	-0.069559442	0.502042647	-0.155713697	0.04236658	-0.154536044	-0.849118273	0.093066967	1.027438138	0.556390464	-0.221026135	0.203157442	0.787563087	-0.43804377	0.319306456	-0.54282127	-0.086148667	0.741417772	-0.896245618	1.112787188	0.619419923	-0.209868328	-0.718315255	0.138472827	-0.099478334	-0.099837147	-0.281317691	-1.31997126	0.582689946	0.073687888	-0.586763886	-0.002217656	-0.364794366	0.60820641	-0.173837078	0.256054612	0.19129454	-0.113777671	0.569611909	0.920691843	-0.03243007	-0.716199985	0.438013011	-0.320367413	0.666778256	-0.053538464	0.030043043	-0.404648757	-1.168700859	-0.076477853	0.201262595	-0.979980072	-0.772225679	0.116032272	0.902738396	-1.129591919	-0.209658408	-0.143413092	0.108910943	-0.22575701	-0.285014676	-0.071793211	-0.123666049	-0.504901108	-0.013247469	0.822522005	0.443474047	-0.171480447	-1.299745282	0.323170309	1.007509456	-0.308678899	-0.53296697	0.06231821	0.792029927	-0.805260486	0.023029009	0.259263981	0.082189959	-0.468079045	-0.051726044	0.239135465	-0.560090986	0.197894649	-0.886679375	-0.867661038	-0.614853149	-0.576154002	-0.74954389	-0.383788453	1.079020244	0.190166771	-0.076020144	-0.308681317	-0.160431342	0.894069952	0.19129454	0.594977711	0.046755755	0.00668442	0.644066109	0.936655389	-0.061512504	-0.699415786	-0.575614078	0.731230578	-0.35183478	0.518946972	0.256856028	0.27487797	0.10365251	-0.037825234	0.347755766	-0.154924104	0.356150312	-0.112422646	-0.415966991	-0.138459219	-0.604022282	-0.470935794	0.293665258	-0.32252797	-0.528178942	0.332260853	-0.353527701	-0.318676666	-0.388658887	0.902738396	1.147933572	0.107141403	-0.332454874	0.999652161	0.559325484	0.749063446	0.923947833	-0.31390566	0.251420045	0.792029927	-0.806519868	0.828542607	0.313675888	0.034210575	-0.488341692	-0.429075347	-0.078162881	0.228643486	0.498754459	-0.840157871	0.814875038	-0.750727328	0.032669774	-0.268224089	-0.159703811	0.290013279	-0.078309306	0.441838462	-0.507827115	-0.260033869	0.195266911	0.45605295	0.516958577	0.258667473	-0.71143264	-0.377702979	0.468074625	-0.161236672	0.317739815	-0.421262674	-0.278522019	0.020080515	0.750353443	2.701041772	0.135440095	-2.016670245	-1.254892528	0.273861224	-0.272071798	-0.401509256	0.549402027	-0.637515283	-0.752426177	0.252839707	-1.226295842	-0.23868252	-0.212123355	-0.162677923	-0.517523581	0.32588336	-0.016994544	-0.479943882	0.764024617	-0.320544909	-0.364958661	-0.016994544	0.417210944	-0.714726979	-0.325840192	0.103059714	-0.356213334	-0.524278446	-0.305917755	6.90E-05	0.312351371	0.752176379	-0.130655184	0.692507235	-0.44628755	-0.40498408	-0.039305194	0.586123026	-0.167949888	-0.053772196	-0.393421209	-0.262850013	0.935145719	0.493516572	-0.150816898	0.620372964	-0.126844003	0.014817341	-0.3185654	0.581941625	-0.232676041	-0.335436007	-0.575263528	-0.317230312	-0.394800034	0.220286412	-0.072828901	-0.227580057	0.542899093	0.525788567	-0.102071898	-0.258454303	1.315927987	-0.227574461	0.393120392	1.275519805	-0.94246533	0.773594914	0.14382793	-0.318676666	-0.03243007	0.361528428	-0.156392493	-0.020855761	-0.852725355	-1.082956379	-0.041432105	-0.015170514	0.350340402	-1.103380333	-0.687655167	0.288410464	0.01047539	-0.353746715	1.274060936	-0.644699666	-0.082930541	-0.079137405	0.752460478	0.178251419	-0.708498779	-0.433715679	-0.583300847	-0.107169817	0.652990576	0.197894092	0.139896086	-0.233808374	-0.620794081	-0.495283923	0.08059086	-0.160287054	-0.588856736	0.060016768	-0.277990054	0.138513182	0.466564515	-1.06766842	-0.089116611	0.285516099	-0.527635296	-0.544817389	-0.824266649	-0.829701743	0.116730908	-0.467415627	0.041391231	-0.128222268	-0.7083273	-0.722393799	-0.48059793	-0.305266614	-0.196544747	0.36711778	-0.229303936	1.282949063	-0.019397041	-0.714452066	-0.36042762	0.039830257	-0.689889052	-0.773925256	0.043724182	0.252743206	-0.596625019	0.114493465	0.307309949	-0.271753145	-0.646873195	0.167506935	0.129059054	-0.04357668	-0.302682736	0.281126029	-0.106926148	0.371858745	-0.31019489	-0.233550801	-0.855179055	0.716508191	-0.271047778	-0.567594662	-0.117367103	-0.266749711	-0.708476711	0.124595439	-0.263576424	0.230930167	-0.194826885	0.387843518	-0.086085747	-0.435370694	0.610963885	0.148983006	0.065763099	0.37594202	-0.076472597	-0.058913999	0.625920966	2.468588489	-0.008120553	-0.18804143	-0.224034427	0.649960705	-0.349354256	0.287166055	-0.93417401	0.33843372	-0.565133749	0.573632857	0.195981695	0.545480541	-0.962852772	0.262940062	-0.043861711	0.013121381	-0.225729117	0.126346116	1.059102424	0.258852327	0.727891356	0.270060287	-0.782455976	0.737152678	-0.214734201	-0.268924581	-0.268222119	-0.793059897	-0.093812774	-0.439173494	0.60820641	-0.111066747	-0.196880744	0.67625257	0.357760146	0.525083875	1.194520304	0.505237607	-0.344546852	0.773561608	0.016142639	0.425892672	-0.940903005	-0.334881939	0.090997365	-0.224811499	-0.035747803	-0.25356832	0.556059545	-0.386164121	0.895521443	-0.28277021	0.574726754	-0.266648812	0.137086527	-0.946508536	-0.468079045	0.506831319	1.177127457	-0.231186548	0.637470689	-0.77750182	-0.109744045	0.17419934	0.085265357	-0.266749711	1.443793876	-0.223695598	-0.379722327	-0.355205592	0.097258223	-0.332108247	0.161512803	0.567490924	-0.02692095	1.009286548	0.049726432	-0.073749565	0.338471311	0.358260662	0.213793071	-0.117428148	-0.070771998	0.01672475	-0.04733065	0.247483211	-0.364368671	0.07516867	0.281449368	0.19129454	0.258534801	-0.284219781	0.092822329	0.064047173	-0.177201432	0.731718443	0.437678732	-0.50894865	0.232967629	0.620405715	0.232226108	0.283195583	0.064903609	-0.467273899	-0.287981445	0.317528653	-0.294822609	0.316369646	0.992390583	-0.855923877	0.525788567	-0.102071898	-0.258454303	-0.090804936	0.078692984	-0.722698002	0.999117182	-1.002418375	0.018607967	-0.173399856	-0.285815029	0.323170309	-0.051726044	1.149029957	0.832213974	-0.07722677	-0.172487965	0.325805534	0.05092744	-0.545480144	-0.084610519	0.448494608	-0.886064127	-0.325928347	0.458864735	0.339463846	-0.439833132	-0.334574703	-0.880549193	-0.032410554	-0.5179008	-0.717071871	-0.61491749	-0.330042493	0.625054806	0.550696654	-0.435999253	0.488828854	-0.253593203	-0.818059153	0.976617734	0.430362123	0.472838842	-0.1245168	-0.28599806	-0.002162911	0.703781469	0.131989773	-0.531288814	0.655399726	2.011906888	-0.719893595	0.762255874	0.654598409	-0.707353926	0.553484546	-0.013615662	0.566314999	-1.918112872	1.225619321	-1.064446957	0.442478994	3.017796535	0.048111808	-1.168700859	0.110435782	-0.076477853	0.999438998	0.352100885	0.15948867	0.79037606	-0.076020144	-0.308681317	-0.160431342	0.831921693	0.070409912	0.428511546	-0.25961644	-0.598287858	-0.380210259	0.910311127	0.671607007	0.094221755	-0.243602455	0.102250225	0.370485565	-0.291628209	0.788466653	-0.441207127	-0.165264826	0.229595053	0.3144532	1.560526407	0.480110323	0.323191261	0.198360095	0.042322798	0.19212777	-0.141070303	-0.45915569	-0.922438626	0.948315479	1.008118866	-0.285014676	0.177918428	-0.071793211	-0.261838764	-0.12068963	-0.301307231	0.31671049	0.868664904	0.719390111	-0.564753237	0.42372856	-0.367189022	-0.230737766	-0.619798826	-0.160072884	0.150426379	-0.136011254	1.551102556	-0.129088027	0.137207384	-0.212438105	-0.379706839	0.42259099	0.618028658	1.206322507	0.999652161	-0.024791932	0.559325484	0.923947833	-0.321281699	0.422039733	0.229194288	0.161901421	-0.416525115	-0.23826252	-0.846256795	0.335394488	0.445439434	-0.324159827	-0.378185712	-0.146513704	-0.139247691	-0.75270293	0.117496878	0.323056125	-0.272237019	-0.232292907	-0.656412387	-0.487187434	0.918909524	-0.229710348	-0.483927717	-0.309700915	-0.197661502	-0.533728003	-0.837493818	-0.08729825	-0.308678899	-0.21311351	0.059498142	0.466968575	-0.761742602	-0.379706839	1.091251217	0.014842746	0.240718468	-0.271765388	-0.319924313	0.335684417	0.148983006	-0.224034427	-0.246023064	0.681282556	-0.102097869	-0.53506491	-0.046000488	0.218360641	0.104043719	0.406036722	0.765813204	0.053079976	-0.086148667	1.169883373	0.034210575	0.295209807	0.415758884	-0.177476882	0.156536781	0.722431078	-0.362618219	0.073274846	-1.111753068	0.017432226	-1.322385722	0.393067991	-0.676567777	0.176443529	-0.507788258	-0.352129099	-0.042385007	0.220866566	-0.161976209	-0.278947041	-0.261161382	0.618495612	-0.103002755	-0.643656871	0.154837955	0.217597854	0.449763242	-0.748895986	0.365470969	-0.241951994	-0.19729448	-0.771701612	0.210561763	-0.461733463	0.437678732	0.02898968	0.658231038	-0.573374584	-0.066848978	-0.793577244	1.102282819	0.188226114	0.126543484	-0.401740165	0.402622922	0.324735626	0.488717588	-1.003566249	0.559100737	-0.235656524	0.206197952	0.150696659	-0.878018901	1.028891651	0.252615567	0.007027947	-0.438063724	0.326391293	-0.177341778	0.28521929	0.504938861	-0.396827756	-0.886679375	0.052908539	-0.717661927	-0.339314485	0.161512803	0.606506606	-0.268222119	0.210314111	0.720686396	-0.529671142	-0.459077644	0.527863291	-0.029821275	0.814270088	0.70589843	0.512683853	0.372596566	1.667421128	-0.16121921	0.430245245	0.605733575	1.141633221	-0.132834987	0.059052359	-0.05066382	-0.65216704	0.002333225	0.676621128	-0.50758911	0.671548351	0.909822202	0.79037606	-0.180990979	0.620372964	-0.279610674	-0.504891413	0.344046668	0.507159928	-0.133719427	-1.090261142	0.203157442	-0.743191241	-0.459368708	-0.669614347	-0.591116547	-1.625860677	-0.675628563	0.32588336	-0.016994544	0.851449326	-0.396748109	0.417210944	-0.714726979	0.028287539	0.009274139	-0.017062372	0.20564138	-0.527354534	-0.638592813	-0.345128228	-1.057518821	0.298133697	-0.247525385	-1.02041932	0.191048596	-0.305266614	-0.196544747	0.36711778	0.06744588	-0.245593692	-0.654411058	-0.740524944	-0.374042301	0.773338149	0.701424703	-0.373716149	-0.053578608	0.441838462	-0.507827115	-0.538788053	-0.260033869	-0.254126388	0.195266911	0.45605295	0.258667473	-0.71143264	-0.377702979	-0.161236672	0.79985424	-0.495021997	-0.268924581	0.317739815	0.504295852	0.559370797	-0.365498412	-0.23991281	0.232608654	0.10279214	-0.118277625	-0.300829298	-0.812949844	-0.099297683	-0.625787609	-0.278262417	-0.904325509	-0.305346576	-0.968531521	0.077875877	-0.551802826	-0.169118327	0.045036673	-0.470935794	-0.393884126	-0.048365043	0.029613254	-0.509840555	0.434608409	1.370759681	0.199953376	-0.404688658	0.086914676	0.400875958	-0.010688213	0.085817303	-0.172668797	-0.156293984	0.76822411	0.177729061	-0.178997996	-0.476707043	-0.260555621	0.208492025	0.428511546	-0.686888541	-0.306202645	0.071743644	-0.214146821	-0.420142811	-0.32277477	0.865952523	0.48755335	-0.49094352	-0.635698661	-0.423467811	0.412529173	-0.372526293	-0.064614621	-0.181910661	0.549402027	0.355160998	-0.027898821	-0.495021997	0.514683493	-0.588246477	-0.209495809	0.266253554	0.151734805	0.51546329	-0.451044375	0.781892425	-0.34223645	0.284547938	1.055734348	0.051810884	-0.314735139	-0.442756405	-0.212438105	-0.379706839	-0.829573799	0.42259099	0.176433982	-0.219130858	0.144331003	-0.048365043	-0.641782259	-0.778549744	-0.320345522	0.000276157	-0.367383889	0.220859866	0.48358417	0.000690105	-0.020579084	-0.302542437	-0.249613386	0.659009686	-0.645252863	0.150529612	0.910311127	-0.531041481	-0.462169461	0.618300762	-0.087674367	0.943453519	-0.050570531	0.525788567	-0.258454303	-0.932301565	-0.426641132	-0.131776636	-0.799877222	0.501343859	-0.303790258	-0.556148316	0.964740484	0.393367975	-0.025236366	0.419553976	0.625560008	-0.276488515	-0.257501568	-0.857105398	-0.185256458	-0.016516441	-0.089351175	0.310975993	-0.38050938	-0.343974859	0.45291528	-0.343960177	0.638206384	0.306959184	0.077875877	0.176456358	-0.551802826	-0.216842277	-0.047978499	-0.018830571	-0.052401821	-0.019397041	-0.495021997	-0.714452066	-0.36042762	-0.155962863	-0.018706376	-0.404028306	0.438013011	0.216971993	-0.520474678	-0.236150376	-0.538560799	0.406481682	0.796903647	0.093178181	-0.0885442	0.001743952	0.542899093	-0.097177793	0.713457945	-0.305153746	0.285795066	1.056094608	-0.020127297	-1.338409553	-0.349589345	0.17419934	-0.161872317	-0.078960789	0.094826259	-0.627974254	0.330139079	-0.025236366	-0.500613501	-0.563799849	-0.108307485	-0.507610341	-0.170710042	-0.179054378	0.015508275	-0.013679319	0.642261156	-0.235492062	-0.359014926	-0.057733107	-0.343164886	-0.034833172	-0.035201953	-0.463542738	-0.351914779	-0.132423493	-1.806168668	-0.11313126	-0.344934624	-0.321281699	0.154837955	-0.379706839	-0.829573799	-0.03744417	0.176433982	-0.359030524	0.63777177	-0.039334856	-0.029033221	-0.263587318	0.251143086	0.004659218	-0.706603524	0.933408873	0.927193975	-0.330502702	-0.537974666	1.160097163	-0.354025221	-0.137248853	0.162513745	1.168165126	0.281717207	-0.537729116	-0.033351746	-0.929660103	-0.47205792	1.142349038	-0.190149653	0.578416845	-0.776426841	-0.257278494	1.126342595	-0.11460575	-0.673363782	-0.780206495	-1.354874112	1.483241414	0.600738314	1.068030753	0.13376616	0.630499605	0.4514268	-0.238779031	-0.603650271	-0.563664204	1.18970413	0.226483557	0.406765277	-0.925862645	0.18845602	0.856916715	-0.373147089	0.306959184	0.03941369	0.261506827	-0.219895456	-0.416851204	-0.602195991	-0.235728576	-0.889430129	0.151272431	-0.6932945	-0.042667071	-0.019226746	0.006408093	-0.192657276	0.20054684	-1.213494627	0.838231668	0.206236291	0.266679282	0.384586708	-0.390965283	0.313992116	0.670059925	-0.212682968	-1.024620036	0.024167515	-0.399691629	0.49684089	0.18845602	-0.198056634	0.567035343	-1.42235608	-0.375717211	-1.663146721	0.021095982	-0.146591523	-0.005187978	-0.039334856	-0.372384054	-0.221549329	0.631915998	0.715197185	0.562253918	-0.802745595	0.530668961	-0.204587172	0.291531017	0.509336156	-0.196225067	-0.523368865	-0.36380713	-0.804496872	-0.554022954	0.469031111	-0.123666049	-0.504901108	-0.219494984	0.172383514	-0.498120996	0.586123026	-0.053772196	0.847412433	0.408078855	0.059916601	-0.298348605	-0.614413973	-0.504539373	0.066988727	-1.254533317	0.317097922	-0.241447759	0.469631294	0.056099965	-0.193077636	0.043593024	-0.286833941	0.765619868	-0.247486125	-0.624811373	-0.281756747	0.821717164	-0.409757835	-1.027512339	-0.045644274	-0.979980072	-0.170165844	-0.772225679	0.324924731	0.245373685	-1.286084536	-0.279746931	-0.959814718	-0.383245488	0.364588822	-0.812129551	0.260172221	-0.621938149	-0.495851732	0.491337826	0.823284054	-0.729799533	-0.561597268	-0.837262425	-0.114821202	-2.849792182	-1.042243957	0.167814754	-0.304032603	-0.370191473	-0.072370256	0.706325601	0.332866527	-0.583314826	-0.17584185	-0.627465042	0.798362829	0.125246248	-0.929343741	0.456429912	-0.122593331	-0.534235933	-0.178694507	-0.299388182	-0.012723288	-0.219130858	1.105661253	-0.440218139	0.462006344	-0.102462057	0.133513163	0.851181485	0.358737834	0.488717588	1.440546811	-0.495296749	1.165710485	-0.02767244	0.546625907	0.223956542	0.137426803	0.215512352	-0.135552401	0.197392059	0.279195336	-0.427829694	1.581794707	-0.123114165	1.292378549	0.667291923	0.80948027	-0.074500503	0.380805338	-0.473873765	-0.081406322	0.38728373	0.762906955	-0.902511303	-0.232242099	0.189627271	-0.576725298	-1.141979227	0.522743216	-0.010814509	-0.461814295	0.146107954	0.632049874	-0.946080944	0.264300259	0.706325601	-0.601943811	0.332866527	0.246044742	-0.255176862	-0.572706655	0.088587296	-0.779148968	-0.174311274	0.094242318	-0.947274197	-0.768528748	0.389757223	0.78118877	-0.610817927	-0.939072475	-0.608667735	0.408078855	-0.298348605	0.50562792	0.310847513	-0.943838879	0.011427916	-0.678982461	-0.223765782	0.538369631	-0.114562405	0.082676129	0.164250983	-0.621882582	-0.13743463	0.170186964	-0.990381324	0.423758729	0.277569594	0.464156599	0.448245205	0.461181521	0.117496878	-0.232292907	0.045758497	-0.080626394	-0.675628563	0.058696451	-0.070771998	-0.065843048	0.163074183	-0.046536018	0.210779339	0.090913666	0.504938861	-1.15272879	-0.201535153	-0.886679375	0.228643486	-0.414993899	0.0910437	-0.204587172	-0.217045929	-0.563604647	0.259767555	0.33558813	2.468588489	-0.540912625	-0.486808514	0.059187552	0.455228182	-0.240137868	-0.522805781	-0.49094352	-0.031893517	-0.717521558	-0.066577301	0.05854506	0.404092571	0.714822356	0.219821907	-0.140099262	0.052636321	0.026369918	0.287202666	-0.354025221	0.149028293	-0.708754473	-0.190684882	-1.50213117	1.042005154	0.075522976	-0.331908029	-0.459051745	0.538369631	-0.114562405	-0.409857158	1.622782088	1.3063063	0.288723086	-0.340118797	-0.091812553	-0.316582613	-0.140560584	-0.214167079	0.065563059	2.441792338	-0.385569416	0.093355992	-1.327849044	-0.526033391	0.054772821	-0.883095948	-0.343435189	-1.545805893	0.060016768	0.138513182	0.1693137	-0.007761488	0.618928396	0.488828854	-0.230431995	-0.149573798	-0.818059153	-0.327965203	-0.088159892	-0.06919496	-0.126729806	0.780869103	0.237468933	0.792029927	-0.806519868	-0.40465036	-0.92262468	0.543276857	-0.308780032	-1.097278286	-0.085574224	0.166354656	-0.365498412	0.639493502	-0.270245909	-0.029178872	-0.36141043	-0.373598233	-0.259579041	-0.702440615	-0.106100978	-0.308471631	-0.812108052	-1.012787405	-0.299794273	1.514450136	-0.317283287	-0.165331207	-0.250340899	-0.343435189	-0.287305726	0.880813163	1.123403116	0.275965982	0.260865392	0.301270421	-0.711434444	0.2970181	-0.59330459	-0.045697181	0.027175683	1.001598954	1.086212029	0.564145799	-0.614853149	0.382334815	-0.025690018	-0.529278459	0.223754618	-0.276057876	-1.096910795	-0.465590438	0.687973425	0.420917987	0.116653848	1.363729044	0.050716606	0.320531188	-0.543077083	-0.441680561	0.202288964	-0.024399352	-0.397914376	-0.353051587	0.012369089	0.682031384	-0.540550803	0.713799692	0.995591042	1.982188242	-0.174599637	0.457217307	0.616688023	-1.728690184	-0.497118409	0.379435213	0.037018797	-0.572706655	0.556152766	-0.100731933	-1.745789815	-0.731381253	0.574038701	0.740683381	-1.170266498	0.030990445	-0.436875022	0.092359654	0.242771937	-0.535169747	-0.16121921	-0.515752342	-0.195877111	-0.468557624	-0.637954219	-0.159922627	-0.268088323	-0.227459754	-0.119227654	-0.28041154	0.084993306	0.514232476	-0.069543222	-0.678618612	0.403420256	-0.167810131	-0.353480029	-0.334849459	1.480876721	-0.060001063	0.042577852	0.422584756	0.600645096	-0.100065381	0.362030837	-0.353480029	-0.334849459	0.081236821	1.480876721	-0.700601504	-0.060001063	0.042577852	0.667034195	0.295452198	-0.313623376	0.379387518	-0.458441121	-0.677168854	-0.107217287	0.10641397	0.165625827	-0.585573804	-1.010168714	3.239422383	1.273578033	0.444796114	0.240941545	0.87071158	-0.171562848	0.445412021	0.2633101	0.483241969	-0.223360246	1.044998058	-0.191122441	-0.242597433	-0.073646802	0.863715454	0.362917348	-1.700271264	-0.26155484	-0.363280188	0.362917348	0.118464705	0.532103893	-0.26155484	0.838231668	-1.365997674	-0.030802728	-0.035747803	0.13833811	-0.341816491	-0.303790258	-0.556148316	0.093204293	0.994907415	0.150690827	-0.458441121	-0.107217287	-0.958934155	-0.075583382	-0.10737596	-0.018164226	0.259019844	-0.371354155	-0.506546242	-0.475345691	-0.116093844	0.549083937	-0.415508421	1.366180477	0.430513263	-0.10737596	0.797881845	1.258363497	-0.175788586	0.039939941	-0.255111748	0.858339281	-0.62005597	0.066835462	0.432528006	0.006004048	-0.181433276	-0.666082472	0.505363209	0.096764867	0.321165363	0.537422886	0.802330805	-0.301504843	1.074153178	0.244875513	-0.409994135	0.137213752	-0.399691629	0.260652424	-0.175646459	0.350243239	0.077875877	-0.437782326	-0.352975483	0.223636359	-0.04407491	1.15997909	-0.352895044	-0.020579084	-0.302542437	1.126342595	-0.11460575	-0.673363782	0.593129758	-0.780206495	0.439211914	0.073097748	0.895521443	-1.633458495	1.586410628	-0.395706167	-0.330502702	-0.537974666	-0.554590577	-0.120606345	0.637470689	0.992390583	-0.026507109	0.105002049	0.109680698	-0.454639385	-0.287260858	0.394121795	0.281126029	0.131177424	-0.390122358	-0.596625019	0.114493465	-0.172909012	-0.351800075	0.145853435	-0.708222137	-0.075544455	0.165887931	0.075245398	-0.112238213	0.348035432	-0.529535132	-1.668634547	-0.31401791	-1.261126775	0.731230578	0.260872026	-0.479561463	0.72114073	-0.742806379	-0.347116259	-0.155574777	-0.493903082	0.670633177	0.90140628	0.097059339	-0.811641266	-0.165314491	0.060016768	0.737284492	-0.914798456	-1.127186756	-0.216564163	0.114003844	-0.103139112	0.000907801	0.043674429	1.242398591	0.332716721	0.145054523	-0.554258812	0.741794697	-1.551245137	-0.896756943	0.067177831	0.372881803	-0.364322688	0.900037992	-0.159865972	-0.201876592	-0.152711031	0.351062712	0.468993384	0.402622922	0.226562806	-0.66854325	0.129950415	0.107891247	0.416194226	-0.224376404	-0.415923766	0.015180484	-1.003566249	-0.467008222	-0.34533803	-0.042673537	0.057743472	-0.338363252	-0.201876592	1.017751618	0.763996308	-0.158086252	-0.555703281	-0.246684949	0.430362123	-0.322759429	-0.544817389	-0.226119454	-0.824266649	-0.266030699	0.350877261	0.019708317	0.66482692	-0.142835353	-0.302293061	0.692507235	-0.44628755	-0.124454287	0.198186065	1.382706549	-0.212662788	-0.638631943	1.31636939	-0.068919268	-0.178104253	1.347393703	0.159175831	-0.021359702	0.225561614	0.316369646	0.272537663	0.275597616	-0.389247726	0.094649397	-0.436027396	-0.098537314	-0.261780237	0.702278347	-0.292629792	0.045523044	0.050114254	0.304139071	-0.054605979	0.124545311	0.804284008	0.560102581	0.040764367	1.055734348	-0.184380033	0.77458233	-0.829573799	0.263345645	-0.018801883	-0.352975483	0.210561763	-0.461733463	0.437678732	0.764808523	0.845321459	0.279207294	-0.710526032	-0.439159607	0.335153173	-0.416851204	2.623628739	0.223636359	0.495466201	0.987741475	-1.168700859	0.130500369	-0.15655817	-0.115159099	-0.599185854	-0.368377045	0.087667391	-0.180731158	-0.342481144	-0.121036104	0.694327938	-0.666551309	-0.342828889	0.111643576	-0.054803645	0.007659008	-0.206711257	-0.601224457	-0.248745477	0.366869604	-0.834780582	-0.069725989	-0.454467696	0.47080541	-0.565735773	0.323291485	-0.220865808	-0.18258451	0.367626541	0.17442253	-0.043296926	0.002130762	0.205112758	0.375978457	0.455462557	-0.267148309	-0.241941819	-1.346083567	0.18262104	-0.110157479	0.77378078	0.603691206	1.213116417	1.113647459	-0.271047778	0.875682327	-0.438587357	-0.662825451	-0.42865318	-1.485020175	0.110435782	-1.097462425	-0.702440615	-0.106100978	0.153842877	-0.070013019	-0.31390566	-0.457255984	-0.134161901	-0.050680834	0.25067973	0.241336435	-0.797886038	0.264988242	0.050529022	-1.956971527	0.600738314	0.615924595	0.364520546	-0.18814898	-0.858546883	-0.077718749	-0.873626341	0.239507558	-0.213302679	-0.17459811	0.059393337	0.425927061	0.506806982	-0.855352303	-0.761146894	-0.560594701	0.876091859	-1.085492908	-0.855352303	-0.761146894	-1.531948796	-0.560594701	0.876091859	-1.239228495	-0.033190971	-0.224995884	0.84434683	0.148624599	0.013763321	-0.538359639	0.148624599	0.651060071	-0.542022746	0.013763321	0.44072207	1.035887049	0.941609839	-0.102623193	0.126761766	0.885927309	-1.55767363	0.427781109	-1.783451215	-0.926622502	0.247483211	-0.364368671	-0.155745002	-0.299633967	0.441838462	-0.155745002	0.195266911	-0.268924581	-1.219983987	-0.228157214	0.332094485	-0.528607453	-0.548827182	-0.043018673	-0.827676241	0.456429912	-0.404159371	0.100931605	-0.280799069	1.147933572	0.125510549	-0.451775534	-0.131776636	-0.874979868	0.049783639	0.529003066	-0.46937858	0.614932625	-0.200651672	0.221633897	-0.705985648	-1.263945442	0.218360641	0.104043719	0.345117227	-0.503960371	-0.419121839	-1.157077626	0.090763614	-0.805171508	-0.337166943	0.67812473	-0.33205132	0.963197549	-0.793021709	-0.410075723	0.625837118	-0.253091759	-1.677726268	0.483166376	-0.399891135	-0.159620603	-0.379492071	-0.158339699	-0.114242079	-0.635754167	-0.17459811	-0.138163636	0.70845485	-0.409057403	0.354279847	0.798256739	0.671548351	0.798957399	0.600738314	-0.042939807	-0.175788586	-0.320345522	-0.6932945	-0.018352804	-0.042667071	0.387235342	-0.158490698	-0.264274469	-1.31581336	-0.852893493	0.823284054	0.229471902	-0.729799533	-0.561597268	-0.837262425	-0.114821202	-2.849792182	-0.545928996	1.847410138	-0.056653584	0.000205978	-0.836470636	-0.612886527	-0.64291106	-0.599566264	-0.248333438	-0.233377084	-0.478507805	0.354279847	0.798256739	0.790024559	0.195134011	0.054838964	-0.179696821	0.346342101	0.429904716	-0.164927387	-0.825231493	0.138525464	0.67976753	0.092822329	-0.177201432	-0.469196283	0.08059086	-0.160287054	-0.588856736	0.06744588	-0.245593692	-1.236721275	-0.030980836	-0.374042301	0.94239552	0.133770743	-0.522194444	0.910311127	-0.264359263	-0.187646565	-0.462169461	0.943453519	-0.050570531	0.25881032	-0.454237032	0.135019833	0.073390997	-0.214167079	2.441792338	-0.385569416	0.093355992	-1.327849044	-0.526033391	-0.343435189	1.035649415	0.091792526	-0.51027481	0.382711989	0.271674855	0.744164615	0.22037457	0.987741475	-0.014144062	0.362439024	0.272537663	0.275597616	0.225120107	-0.389247726	-0.436027396	0.138208364	0.262089529	-0.483927717	0.526962876	-0.84289215	-0.453493085	-0.263576424	0.666100512	-0.493563766	0.750464349	0.081866686	-1.200077118	-0.258389187	-0.607234396	0.05580104	-0.338063666	0.322194754	0.211303768	0.09168746	0.941609839	0.937373393	-0.985672783	-1.312521865	-0.034003267	0.35155543	-1.016593877	-0.070771998	-0.364368671	0.496174848	0.749063446	0.037479154	-0.558011679	-0.342120234	0.133177595	-0.361990624	-0.528882269	-0.249103846	0.282318885	0.332716721	0.145054523	1.282949063	0.910739663	-0.186194514	0.179765169	-0.03755093	0.142747345	0.040984971	-0.146273614	-0.181191302	0.063375518	1.994448505	1.014825391	0.052908539	-0.339314485	1.438273932	-0.195877111	1.359706199	0.096924842	0.943453519	-0.181910661	0.549402027	0.083542999	-0.495021997	0.094470321	0.25067973	0.080769305	0.06089866	-0.302915353	0.682031384	-0.174599637	-0.200768799	0.112175442	-0.5549969	-0.671254225	-0.785191138	0.409114475	0.142375873	2.194239386	1.515200764	0.324198129	-0.291087991	-0.311490587	0.449205501	1.667421128	-0.535169747	-0.16121921	-0.515752342	-0.181653293	-1.081421745	-0.402220954	0.605563919	-0.783419472	0.878612271	-0.691677945	-0.24220276	-0.278839435	-0.931532769	0.354897253	-0.087307325	0.928085055	-0.358900111	-0.993797431	-0.75270293	0.603030955	1.857921241	0.161123695	0.220367749	0.670059925	-0.211369102	0.197391385	-0.732897895	-0.528384912	0.043374432	0.628972692	-0.291628209	0.116032272	0.227783573	-0.315430427	-0.200236095	-0.27703405	-0.693051592	-0.025318841	0.304133674	0.395558349	-0.102462057	0.166846278	0.133513163	-0.380495806	0.358737834	0.124732378	-0.280799069	1.147933572	-0.2542441	1.154259305	0.052476553	-0.170710042	-0.255705613	0.498602179	0.18002127	-0.21525884	0.1783798	0.644061668	-0.369966886	0.396707036	0.10615318	-0.867661038	-0.576154002	-0.74954389	-0.383788453	-0.715052088	-0.374059791	0.797298262	0.283313254	-0.946367385	0.238688834	0.512683853	-0.610091404	0.372596566	1.667421128	-0.335507352	0.251126814	-0.257891401	-0.126475624	-0.257034827	-0.488654934	-0.303784759	0.289696522	0.039220569	0.084963516	-0.139225728	0.166748109	-0.286762586	-0.672046785	0.210303788	0.533193699	0.006714737	0.224118038	0.953554921	-0.097341347	0.585895604	-1.95992698	-1.311683516	0.31671049	0.305882198	0.042880835	0.259497404	0.489970566	0.479078289	0.869549758	0.080385011	-0.467008222	-0.34533803	-0.042673537	0.057743472	-0.338363252	1.603688835	-0.8140851	0.044168441	-0.007363607	-0.452450108	0.189690711	0.285221064	0.431544002	0.570163581	-0.389469465	0.477356157	-0.441680561	-0.198056634	0.202288964	-0.26758333	-0.074398055	-0.002221215	-1.254533317	0.317097922	-0.241447759	0.636442604	-0.079799578	0.406013803	0.057546865	0.012877395	-0.877155909	-0.462489426	-0.320512057	-0.199519328	-0.476395461	-0.270124393	-0.226465874	-0.189681244	-0.089731171	0.694739882	-0.057526166	0.049783639	-0.290579669	0.237681874	-0.340178675	0.49684089	-0.002221215	0.094468962	-0.507208342	0.044275456	0.068439583	-0.302248085	-1.918112872	0.375978457	-0.130825162	0.493183598	0.195252414	0.080769305	-0.124830661	0.528452412	-0.302915353	-0.519138333	0.921534529	0.493516572	-0.468079045	-0.929821581	0.298133697	-1.02041932	-0.119050377	-0.150681295	0.790239703	0.519483566	0.71202935	0.240424864	-0.567052724	0.821250274	-0.331166006	0.108487159	0.117346512	-0.234487327	-0.969903944	-0.354025221	-0.219912015	-0.543305117	-1.531570958	0.10010352	0.069815319	0.518946972	-0.994918413	0.527863291	0.337446209	0.814270088	-0.630298719	-0.200593982	0.142375873	0.000888006	-0.141070303	0.347755766	-0.45915569	0.948315479	0.128241568	0.285346027	0.999652161	0.371945276	0.559325484	0.923947833	-0.203712861	-0.292214955	0.09621969	-0.058355247	-0.664275886	-0.013679319	-0.399891135	-0.159620603	-0.379492071	-0.114242079	-0.138163636	0.004135532	0.104014335	0.110129474	-0.409057403	0.294697062	-0.18658692	-0.399891135	-0.159620603	-0.379492071	-0.114242079	-0.17459811	-0.138163636	0.004135532	0.110129474	-0.832001349	0.70845485	-0.409057403	0.425927061	-0.18658692	0.451094452	0.679270867	0.027343938	-0.157592355	0.015637705	1.147389856	-0.34784096	1.250202799	0.611758533	-0.123666049	-0.504901108	-0.260077611	-0.044672291	0.153916692	-0.175890694	-0.331160503	0.074243198	-0.032157574	0.049708997	1.06114023	-0.321260739	0.764429353	0.946590293	-0.186084492	0.716252038	-0.320345522	0.000276157	-0.020204964	-0.128114095	-0.545928996	1.847410138	0.236500392	0.000205978	0.121263354	-0.836470636	-0.345803914	-0.150525246	0.001827093	0.131565072	0.15544708	-0.220472648	0.14242501	0.788415115	-1.350538586	-0.171779484	0.154387387	0.058166642	-0.433904424	-0.264274469	0.189627271	0.258534801	0.092822329	-0.245856942	-0.177201432	0.635744214	-0.134161901	0.519483566	-0.050680834	-0.235465418	1.042954997	0.309389729	1.053598961	0.300548847	0.784475625	-0.394800034	0.220286412	-1.219983987	-0.49614157	0.332094485	-0.117764275	-0.702830794	-0.296982561	-0.677900457	-0.168375956	-0.019165872	-0.331163719	-0.724962079	1.277343135	0.373999384	0.296744467	-0.072968131	-0.704740775	0.61860592	2.194239386	2.361128666	0.452828965	-0.366068837	1.219298233	-0.285819115	6.90E-05	0.752176379	0.468011086	-0.130655184	-0.176494609	-0.186538968	-0.153274492	-0.08609376	-0.429319918	-1.100177236	-0.256042088	-0.36138945	1.187892337	-0.10252681	0.513345681	-0.253450284	0.037698418	0.104014335	0.089874747	0.061914855	-0.284251266	0.037018797	-0.485908832	-0.286833941	-0.100731933	-0.041243176	-0.014328658	0.013366707	-0.572672878	0.078475826	-0.341743099	0.297120325	-0.61873199	0.639570104	-0.178058459	0.001404667	-0.591657598	-0.281204184	-0.383074352	-1.153053967	-0.422272654	-0.122307882	-0.887327172	0.886935889	-0.711434444	0.21901882	-0.062546394	0.399945368	-0.231444598	1.109185865	-0.2641529	-1.096910795	0.417210944	0.451710337	-0.001489896	0.069378038	-0.345295631	1.538213953	0.05940468	-0.106587829	0.530167855	-0.406907023	-0.30999229	-0.701010311	-0.2865996	-0.120350265	-0.084874904	-0.582085871	-0.272346428	-0.131168792	0.333729041	-0.137432916	-0.403342988	-0.132682049	0.758920902	-0.594248451	-0.785191138	0.409114475	-1.165778785	-0.405026717	-0.194826885	-0.117908477	0.164799668	-0.405026717	-0.194826885	-0.524518245	-0.266030699	0.350877261	-0.184139122	-0.019319019	0.7617004	0.441838462	-0.507827115	-0.422737842	-0.134680945	-0.254126388	0.195266911	0.45605295	0.737152678	0.258667473	-0.161236672	-0.268924581	0.317739815	0.890166548	-0.303790258	-0.556148316	0.236956017	-1.449527742	1.560526407	-0.177639319	-1.929878775	-0.103974163	0.101999032	-0.558716562	1.180267848	0.421396588	0.218360641	0.104043719	-0.242597433	2.069481701	0.621476213	1.395791474	0.069422678	-0.073646802	-0.247486125	-0.624811373	-0.281756747	0.821717164	0.608079828	0.963197549	-0.514788867	0.106368701	0.973033528	0.485252798	-0.349893347	0.2365091	0.505363209	0.096764867	0.321165363	0.537422886	-0.194707642	-0.30999229	-0.701010311	0.11734055	-0.444611926	-0.32277477	0.48755335	-0.477906638	-0.635698661	-0.239146733	-0.626663529	-0.552790446	0.185785865	-0.314948575	0.154837955	-0.028844675	-0.368377045	0.005156045	0.924193807	-1.126128033	-1.290897802	-0.608783083	-0.275013879	-0.416525115	1.001679749	0.153739061	0.176464396	-0.705480211	0.865078669	-0.822857189	1.894050731	0.144702385	0.053013786	-0.470116255	-0.177297464	-0.13589207	0.067899093	-0.335931922	-0.633884205	-0.25356832	0.556059545	0.370485565	0.788466653	-0.405870391	-0.12120809	-1.095151392	0.059916601	-0.822298112	-0.614413973	-0.94557814	0.108050514	-0.867661038	-0.74954389	0.542005755	-0.026760859	0.224034111	1.026033312	0.156873565	0.083471808	0.037018797	1.437724236	0.302173188	-0.041432105	-0.100731933	0.151924303	-0.902975584	0.023525333	0.448494608	-0.886064127	0.951322539	-0.325928347	0.339463846	-0.334574703	0.073691336	-0.246283753	0.399945368	-0.231444598	1.109185865	2.303576031	0.558388842	-0.430537879	-0.308882306	-0.630644195	-0.094709095	-0.371071703	-1.180993795	-0.885031208	0.023807774	-0.64291106	0.415584014	1.110131159	-0.024329372	-0.348325002	-0.308919274	0.333438711	-0.169491897	-0.579594806	-0.636346859	-0.286381616	0.432983344	-1.057518821	0.298133697	-0.247525385	0.695828355	0.222792429	-0.783419472	0.878612271	-0.308882306	-0.630644195	-0.094709095	0.8045386	0.788636833	-0.270209608	-0.25226502	0.259019844	0.341163695	-0.371354155	0.430376076	0.531890907	-0.459077644	-0.278947041	-0.460074714	0.71563377	0.135630617	0.111185968	1.315927987	-0.227574461	-0.184912466	-1.204163014	-0.599566264	-0.655901504	0.917313022	1.913440059	0.676924046	-0.078309306	-1.626397304	-0.344670841	0.036525503	-0.493903082	0.670633177	-0.188746547	0.273845976	-0.370083197	-0.168119258	-0.50077848	-0.310033855	0.078692984	0.430376076	1.277343135	0.360056503	-1.002418375	0.018607967	0.320418675	-0.858606259	0.29398361	0.02910655	-0.28277021	-0.167785185	-0.131168792	-0.137432916	-0.665178421	-0.403342988	-0.261161382	0.618495612	-0.103002755	-0.643656871	-0.151981551	0.265063618	-1.777012602	-0.433715679	-0.107169817	0.652990576	0.645011421	0.139896086	-0.382425735	0.619221972	0.17442253	0.564591745	0.516230776	0.832894039	-0.093326648	-0.196161185	0.332162365	-0.190838666	-0.25961644	0.059517972	0.040764367	1.055734348	0.77458233	0.364681381	-0.083010607	0.565137778	0.034826943	0.225173278	0.665670173	0.005156045	0.317655215	-0.072463897	0.773561608	-0.299191454	-0.007079145	-3.340798077	-0.193476479	-0.033153824	-0.459672383	0.178101815	0.134017424	-0.031300638	-0.441216693	-0.983729051	-0.180990979	-0.363178642	-0.319162978	-0.628083494	0.406013803	-0.132877888	0.613492389	0.002333225	0.676621128	-0.50758911	0.944837906	0.39346314	0.092917726	0.905249106	0.534811528	0.072932696	-0.257278494	-0.442209103	0.087063369	-0.673363782	-0.300035902	0.327108571	-0.863295107	-0.286337972	0.154837955	-0.368377045	0.149028293	-0.190684882	-0.378075341	-0.333409384	-0.427266612	-0.080150158	-0.153659692	-0.809113247	-0.652123434	0.14382793	-0.318676666	0.361528428	-0.448839828	-0.65216704	0.002333225	-0.562132853	-0.156575588	-0.309755053	0.553147003	1.069655014	-0.682411829	0.065763099	0.412529173	-1.240410127	-0.626663529	0.133177595	-1.060344685	-1.240410127	-0.42865318	-0.551091313	-0.133791723	-0.556595004	-0.868939839	0.208878535	0.327994854	0.059854986	0.091875851	0.131604963	0.143730608	0.545681836	0.018431614	0.342651567	-0.499996957	0.929177848	-0.162742658	0.012877395	-0.903536881	-0.275759072	0.057221425	-0.387790815	-0.401506524	0.694327938	-0.666551309	-0.029033221	-0.541392204	0.445412021	-0.27768488	0.2633101	-0.223360246	1.044998058	0.442805265	-0.199555272	-0.069515325	0.602061957	0.192805752	2.228839088	0.88393453	-0.189926845	-0.286833113	-0.218138165	0.192663169	-0.89475967	-0.888883775	-0.240301587	0.172383514	0.586123026	-0.167949888	-0.053772196	-0.007961833	0.301270421	-1.029398091	-0.034229737	0.456429912	0.633732704	0.044275456	-0.413832291	0.068439583	-0.302248085	-0.592539689	-0.220601619	0.408848112	-0.230945777	-0.765465834	-0.683012315	-0.328371715	1.112787188	0.619419923	-0.285014676	0.290308911	-0.071793211	-0.504901108	-0.062112462	0.331386027	-0.428253832	-0.005187978	0.631915998	-0.803743159	0.715197185	0.285346027	0.290381072	0.014720857	-0.247486125	-0.624811373	-0.498345555	-0.281756747	0.821717164	-0.353330432	1.002891212	-0.688844389	0.571861074	1.0894923	0.080769305	-0.302915353	0.883049537	-0.708789563	-0.315804978	0.011187305	-0.189945906	0.413504123	-0.437562449	0.287140795	0.295886974	-0.115755923	0.153606221	-0.079180815	-0.000236319	0.02898968	-0.285014676	-0.071793211	0.137228719	-0.504901108	-0.04622063	-0.890821766	0.535545412	-0.012723288	-0.238689896	-0.676567777	-0.368365735	0.409085924	0.765619868	0.43411986	2.564656897	-0.108175758	0.319649406	-0.3056193	0.34159041	-0.582528435	1.358009276	0.112349681	-0.156293984	0.27577389	0.177729061	-0.178997996	-0.476707043	-0.206111626	0.026369918	0.287202666	-0.345295631	-0.24718721	-0.031824598	-0.111661247	-0.069725989	-0.124923806	0.142444172	-0.226486728	0.469031111	-0.123666049	-0.413402225	0.099867181	0.279711358	-0.898321883	-0.65216704	0.002333225	0.156485713	-0.350453113	1.594910946	0.081033442	-0.588356176	1.466768928	0.59845061	-0.253593203	0.679816182	-0.124403523	0.352142871	2.361501844	0.746877292	0.754288909	0.279771075	-0.079932348	0.992818858	-0.36503894	-0.157247608	-2.290536096	-0.033190971	-0.152180129	0.137086527	0.141787419	0.063143112	0.023029009	0.082189959	-0.350507485	-0.468079045	-0.936329232	-0.3074131	0.877787648	0.04570592	0.192245426	-0.253731302	-0.940903005	-0.334881939	0.090997365	0.3228301	0.605563919	0.537892106	-1.703246792	0.355938172	-0.410066977	0.035518231	-0.36042762	-0.084612838	-0.071961585	-1.030743406	1.637939767	-0.81932346	0.999955807	0.248983271	0.135814315	0.033146927	0.107141403	-0.149573798	-0.074301358	-0.015080291	0.621476213	1.395791474	-0.226131858	0.147298879	-0.183890628	0.043163383	0.309618748	-0.117365328	-0.232835425	0.106664933	0.081033442	0.02910655	-0.527060809	-0.368487738	-0.749584184	0.288216179	-0.130457786	0.049708997	-0.815375729	0.87803637	-0.166693857	-0.441542628	-0.112158664	-0.18569139	0.070304534	1.305443479	0.616166154	0.163611038	0.766143092	0.110925245	-0.027193177	-0.238224722	-0.903567487	-0.461467324	-0.79833855	-0.180207418	0.403603904	-0.456258865	1.119271767	-0.094335572	0.222586534	0.766340449	0.393025777	-0.220472648	0.788415115	0.759259942	0.147767161	-0.308214511	-1.42235608	0.701424703	-0.146591523	-0.637334062	0.745818705	-1.154723143	-1.031134201	-0.787154096	-0.214946077	0.284190364	0.272537663	-0.436027396	0.157946137	-0.276236282	-0.575369725	-0.806760697	-0.364958661	0.003083814	0.846188082	0.032816252	0.793946141	-0.16540915	0.499322581	0.519734331	-0.183116294	-0.509549957	0.050254007	-0.14026414	-1.086856205	0.15544708	0.19158459	-0.209221926	-0.25214224	-0.23868252	-0.212123355	-0.347279966	-0.162677923	0.358690828	0.633678718	0.57220549	0.478333817	-0.529648988	1.331531402	0.480545682	-0.543414794	-0.927229018	-0.068762915	-0.206827527	-0.371213989	-0.967472619	-0.423872038	-0.346709717	-0.683276108	0.154387387	0.285247576	0.097059339	-0.811641266	-0.021134347	0.060016768	0.138513182	0.143995938	-0.189945906	0.413504123	0.287140795	0.295886974	-0.063089519	0.014964795	0.239346934	-0.200500809	-0.128222268	-0.7083273	-0.722393799	1.234015608	-0.034689741	0.415041511	-0.318030073	-0.550798663	1.315927987	-0.1077981	-0.184912466	0.741786136	0.161720048	0.519129115	-0.040308914	1.458493956	-0.211207886	1.008383465	-0.765631846	-0.010688213	-0.677168854	0.027553275	-0.137600755	-1.335463172	-0.207732522	-0.394364351	0.015693354	-0.382936172	-0.191374969	0.041447176	-0.385156615	-0.35323101	0.089908367	-0.056771632	0.070535554	-0.330402658	-0.284079427	-0.06865282	-0.326450961	-0.038583986	0.166165247	0.342651567	-0.499996957	-1.077376578	0.134413272	0.245118005	0.483826994	-0.101720099	-0.102354881	0.515383321	-0.420035888	-0.531305361	-0.377195784	-0.391365622	0.845321459	-0.710526032	-0.439159607	0.048213131	0.532103893	-1.00118805	0.943867612	-0.254014327	-0.181910661	0.083542999	0.009780543	0.7200619	-0.127191899	0.013735506	-0.525185195	-1.023658654	0.490171638	-0.783419472	-0.297032915	-0.626062462	-0.201609011	-0.818059153	-0.291628209	0.282078579	0.116032272	0.227783573	0.720327302	-0.200593982	0.000888006	-0.544864022	-0.704251617	-0.06280581	-0.116251604	0.136907072	0.326082579	-1.03373387	0.06867417	-0.257474883	0.754018445	-1.373808712	-0.146741343	-0.82349249	0.435827795	0.637127076	-0.418142339	0.84992435	-0.325999816	0.371858745	-0.31019489	-0.078044178	0.4025445	0.509562167	-0.366835196	0.172383514	0.371939115	-0.105245946	0.289399685	-0.37585372	-1.077376578	2.000177055	0.094735004	-0.124579545	-0.591202208	-0.520725904	0.11248485	-0.076020144	-0.308681317	-0.160431342	-0.257501568	-0.185256458	-0.016516441	-0.408394199	0.198042514	-0.251104473	-0.132283297	-0.152762891	-0.157653302	0.176456358	0.263345645	-0.018801883	-0.352975483	0.282052505	0.620405715	0.618313599	-0.472331879	-0.688844389	-0.120619633	-0.414279579	0.571861074	-0.125104277	-0.143112774	-0.183012371	-0.037327755	0.009865505	0.163848382	-0.413402225	0.099867181	0.528589925	0.279711358	-0.100609117	0.67625257	0.653822002	0.217987252	-0.150681295	0.790239703	0.519483566	0.505363209	0.096764867	0.537422886	-0.028468727	-0.417114873	-0.713499794	-0.256392141	-0.625292312	-0.377202128	-0.305039366	1.160097046	-0.14806832	0.835040638	0.398569151	-0.296622272	-0.454599407	-0.22406241	1.234015608	0.415041511	-0.318030073	0.592658021	-0.550798663	0.195252414	0.254764318	0.223636359	-0.341563057	0.014616533	-0.663290782	0.051845863	-0.177639319	-1.929878775	-0.103974163	0.101999032	0.58110961	0.000190901	-0.133791723	0.281582467	-1.04895806	-0.556595004	-0.827676241	-1.029398091	0.456429912	-0.404159371	-0.438850906	-0.245621271	-0.253087697	-0.220261961	-0.270919804	-0.246037008	0.185257829	-0.160949866	-0.135137671	-0.402568934	0.439170606	-0.035783551	-0.866744104	-0.852797145	-0.802171642	-0.135717664	0.628972692	0.649683212	0.18002127	-0.21525884	0.1783798	0.478340733	0.907055763	1.347834569	0.270703451	0.205941742	0.850993476	0.945246223	0.700424658	-0.295090014	0.277343985	-0.439833132	-0.334574703	0.434779171	-1.014518884	0.297776788	-0.287100365	0.123655792	-0.260077611	0.153916692	1.267772323	1.177654949	-0.118388989	0.251044487	0.285795066	1.056094608	-0.020127297	-0.353330432	1.10090839	0.981818682	0.246929006	-1.049949596	-0.470998515	-0.194469359	0.232967629	1.256797932	0.117496878	-0.534235933	0.323056125	0.611191145	-0.232292907	-0.656412387	-0.300377037	-0.43561443	1.238572157	-0.31390566	-1.114575956	1.205825989	1.159784795	0.124230085	0.559888763	0.19212777	-0.45915569	-0.086052212	-1.001985627	0.173379058	-0.317595148	0.381240928	0.189690711	0.178097494	-0.140337565	-0.124067717	0.91997934	-0.065208575	-0.189677549	-0.29667334	0.669393261	-0.089676647	0.061850157	0.095274755	0.225561614	0.542005755	-0.130035519	0.960863379	-0.883871687	-0.567238994	-0.512961651	-0.062546394	-0.143643174	0.070164508	-0.565122955	-1.248508825	-0.023565403	0.016673412	-0.630402952	-0.433549775	-0.529278459	-0.344801857	0.053519206	-0.777867799	0.259826733	0.099006247	-0.42994269	0.16547976	-0.379671685	-0.869404429	-0.015473636	-0.775724806	-0.070029969	-0.904325509	-0.305346576	-0.968531521	0.077875877	-0.421570285	0.065952341	-0.286650953	-0.185231165	-0.103792096	0.491749953	0.581515942	-0.461814295	-0.543533544	0.33285517	-0.346970471	0.11248485	-0.049129885	0.877365295	0.34159041	-0.134792879	0.511383744	-0.16540915	-0.398783356	0.21393452	-0.317230312	-0.394800034	0.220286412	-0.92550905	-0.280425535	0.160301681	0.451020137	-0.297423632	-0.904325509	-0.305346576	-0.014503871	-0.968531521	0.077875877	0.393726891	0.385384217	0.153654614	-0.186084492	0.716252038	-0.025318841	0.109680698	0.485792966	2.290179189	-0.406967	0.107966247	0.531850001	-0.081006443	0.595301374	-1.82313343	0.604557785	0.728332557	-0.153832633	-0.462593151	-0.248364912	0.11212501	-0.112320788	0.043130856	1.996207814	0.161901421	-0.23826252	-0.846256795	-0.103246125	0.364520546	-0.18814898	-1.077376578	2.000177055	0.187507778	-0.124579545	-0.591202208	0.138208364	-0.483927717	-0.108578018	0.526962876	-0.098537314	-0.261780237	0.265970586	0.702278347	0.045523044	0.154855302	0.032623632	0.50632116	0.0910437	0.090267088	0.626646959	-0.217045929	-0.563604647	-0.185903519	0.560835011	1.227926186	-0.208493842	-0.749584184	0.288216179	-0.294603702	0.074243198	0.049708997	-0.815375729	-0.172021501	0.00626516	-0.317230312	-0.394800034	0.220286412	0.026811666	0.606102739	0.148983006	0.065763099	0.093894058	-0.098126456	0.343006871	-0.560655744	-0.207296797	-0.098126456	0.343006871	-0.207296797	0.398735325	0.506806982	-0.855352303	-0.098126456	0.343006871	-0.050479117	-0.207296797	-0.098126456	0.343006871	-0.207296797	-0.030920871	-1.093775991	1.713592004	0.824378079	-0.290933163	0.113766635	0.6242157	0.488784334	-1.313924346	-0.045028662	0.092683596	-0.738372947	0.513326828	0.134896145	-0.091924661	-0.148802751	-0.113614273	1.475631717	-0.177427557	-0.049414377	-0.074500503	-0.796208645	0.129839526	0.465366434	-0.552460253	-0.255972644	-1.190401492	-0.002340312	0.686583434	-0.209679853	-0.925862645	0.18845602	0.209570249	0.856916715	0.372929017	-0.660680916	-0.236474805	1.240631434	0.678600408	-0.007114387	-0.042614137	0.45291528	-0.343960177	0.638206384	0.306959184	0.466325346	-0.146273614	0.063375518	1.994448505	-1.205596655	-0.499180456	0.048213131	0.326163685	-0.478375899	-0.106587829	-0.399833201	0.483241969	-0.361961504	1.123572256	-0.068366774	-0.57176081	-1.111650289	0.173379058	-0.317595148	0.354123895	0.180137679	0.944395117	0.172564654	-0.540912625	-0.486808514	-0.883771612	-0.039119613	0.059187552	0.138208364	-0.483927717	0.526962876	-0.781572389	-1.118823093	-1.234770925	-1.772765396	-0.109744045	0.17419934	-0.266749711	1.443793876	0.168410322	0.087063369	-0.285219755	-0.263498788	0.431132708	0.225173278	0.665670173	0.376350906	0.336875477	-0.076020144	-0.308681317	0.148129252	0.076180661	0.481902496	-0.705461846	-0.364064307	-0.023565403	0.194852425	-0.630402952	-0.433549775	-0.529278459	-0.433625595	-0.620004556	-0.129868015	-0.954178398	0.526013548	0.413655735	0.77167778	0.951141885	-0.19454248	-0.026951075	0.01994522	0.004744216	-0.890587814	-0.569683828	-0.08953272	-0.190420774	0.502042647	0.204244998	-0.155713697	0.04236658	-0.74589604	-0.793577244	0.323884647	-0.628966685	-0.061701309	-0.542022746	-1.391216698	0.161901421	-0.23826252	-0.846256795	0.090763614	-0.805171508	-0.337166943	-0.575045372	-0.099003451	-0.120847601	-0.415501984	-0.287518759	-1.290636754	0.371153217	0.27969452	0.559100737	-0.235656524	0.206197952	1.869284609	-0.119227654	-0.217482047	-0.066848978	-1.024620036	-0.25220762	-0.399691629	0.2893019	-0.141883159	0.069422678	0.264480072	-0.073646802	-0.147943021	0.207030347	-0.421570285	0.065952341	-0.286650953	-0.103792096	0.003768838	-0.049707571	-0.183106766	-0.577715859	0.927353391	0.036711327	0.105816306	0.205208137	-1.057331716	-0.255746251	0.371939115	0.289399685	-0.37585372	-0.749584184	0.613124078	0.288216179	0.049708997	-0.815375729	-0.731381253	0.382545763	0.030990445	0.347193393	-1.166731099	0.37206019	-0.043251405	-0.087149765	0.858339281	-0.62005597	-0.324225734	0.441397225	-0.181433276	0.432741334	0.374942976	0.296744467	-0.072968131	-0.532977557	0.535278427	1.835441028	-0.307236644	0.090801021	0.000190901	0.119783383	-0.133791723	-1.04895806	-0.556595004	-0.667127301	0.224229925	0.375466133	-0.462915457	-0.025318841	-0.739999237	0.109680698	0.485792966	-1.533591951	-0.750004891	-0.367953044	-0.222296371	-0.153911886	0.198467085	0.093894058	-0.690010826	-0.096791634	-0.124561099	-0.617431488	0.481864087	1.089452702	-0.526729824	-1.268536274	-0.200624731	-0.266968953	-0.032103889	0.074093771	-0.191374969	0.041447176	-0.035129093	0.312897517	-0.673192212	-0.208793657	-0.615644804	1.108006881	0.499426515	0.006714737	-1.62038028	-0.181480242	-0.075221795	-0.354147762	0.047716034	0.317302033	0.677815342	-0.324384029	-1.391271308	0.018278877	-0.099062434	0.33155339	0.634483448	0.133302201	0.519528346	-0.459943881	-0.017273782	-0.114621072	0.622489666	0.476244407	0.197584565	-0.093404009	-1.755692804	-0.900390008	-0.23760271	-0.856835289	0.365159211	0.626279937	-0.098126456	0.343006871	0.631947311	-0.207296797	-0.335640227	-0.107760571	-0.282122096	-1.306909794	-0.779987674	1.753895708	0.419377302	0.549250169	0.917313022	1.913440059	0.676924046	-0.078309306	-0.033351746	0.18262104	-0.110157479	-0.471017051	1.142349038	-0.190149653	0.027343938	-0.157592355	-0.086349207	1.147389856	-0.015673562	-0.34784096	-0.308617206	-0.512961651	-0.062546394	-0.143643174	0.070164508	-0.60058717	0.118683284	-0.444651191	-0.349866928	-0.280805395	-0.529116918	-0.16693616	1.008118866	0.0910437	0.626646959	-0.07958477	-0.217045929	-0.563604647	-0.718979062	-0.6172318	-0.145738554	-0.64669979	-0.047443027	0.891401069	0.478742943	-0.844224247	-0.049564309	-0.230523072	-0.107588682	0.506042024	-0.278065861	-0.953307868	-0.311121259	-0.174916841	-0.301676574	-0.166036897	-0.297799293	0.053623524	3.027038406	-0.093578967	-0.320512057	-0.199519328	-0.476395461	-0.270124393	-0.059194334	0.595301374	0.692848935	0.604557785	-0.858606259	0.29398361	0.174086921	1.852461354	0.060593763	0.364332058	0.485620326	0.735662208	-0.778413342	0.494147506	1.376716425	-0.343435189	-0.060291823	-0.641782259	1.123403116	-0.728111486	0.927193975	-0.668231196	-0.467637234	0.643647547	0.534148844	-0.664275886	-0.062618162	-0.013679319	0.293665258	-0.061882537	-0.478354417	0.508174841	1.00118756	0.066686129	0.891122086	0.91397812	1.751665668	-0.016810027	-0.023565403	-0.630402952	-0.433549775	-0.529278459	0.030235351	0.629016401	-0.033995137	0.197332745	-0.135392951	-0.137432916	0.424889465	-0.278918502	1.622782088	1.3063063	0.288723086	0.625998066	0.480750317	0.708342726	-0.36141043	-0.373598233	0.480750317	-0.259579041	0.780793666	1.137151387	-0.883706332	2.083896799	-0.538359639	0.148624599	0.651060071	-0.138444787	-0.542022746	0.013763321	-0.112783156	0.301761554	-0.405852399	0.141792169	0.019411129	-1.071113066	1.936978451	-0.099478334	0.43956451	-0.269593517	0.227658756	-0.540271574	-0.640445067	-0.063923697	0.291587783	-0.36335695	0.161901421	-0.23826252	-0.846256795	-0.146273614	0.063375518	1.994448505	-0.039492693	-0.80979897	-0.770994311	-0.750491694	1.160097046	0.835040638	0.617587844	0.318081626	0.051765811	-0.421570285	0.065952341	-0.286650953	-0.103792096	-0.418303835	-0.12299522	0.364208054	-1.040916398	0.162120291	0.116912142	0.173234934	-0.177639319	-1.929878775	-0.103974163	0.101999032	-0.177639319	-1.929878775	-0.103974163	0.101999032	0.166717812	2.164705661	-0.179835787	-0.347617792	-0.032726894	-0.372815958	-0.421570285	0.065952341	-0.286650953	-0.103792096	0.207946461	0.192805752	2.228839088	0.88393453	-0.137873562	0.192805752	2.228839088	0.88393453	0.192805752	2.228839088	0.88393453	-0.177297464	-1.855685826	-0.601622716	0.083122412	-0.132488859	0.094206498	-0.133383089	-0.718979062	0.255210852	-0.779987674	-0.145738554	0.484293029	1.234015608	0.415041511	-0.318030073	0.138300385	-0.550798663	-0.15038017	0.444796114	-0.556714187	-0.067299198	0.203299326	0.091418416	-0.269685094	0.368062798	0.530786931	-1.112860995	-0.704416587	-0.464250541	0.054186835	-0.016728687	-0.296711737	2.057515665	-0.269685094	0.256184176	0.368062798	0.530786931	0.603747159	-1.202665375	0.80948027	0.327108571	0.426093051	-0.074500503	-0.296437316	-0.796208645	0.129839526	0.415806206	0.473005993	0.280696265	0.465366434	-0.863295107	-0.291553244	0.494147506	1.376716425	-0.617079419	0.241630656	0.338511852	0.160900375	0.236584236	-0.229976941	-0.206837236	-0.251141238	0.22037457	0.092946032	-0.639733151	-0.008120553	0.517649954	-0.050972324	0.068439583	-0.67256216	-1.591489768	0.005169414	0.929177848	0.493183598	0.33558813	0.536373438	0.012877395	-0.146273614	0.063375518	1.994448505	0.12202987	-0.532176794	-0.466597452	0.330934981	0.030478574	0.327108571	-0.863295107	-0.378974327	-0.341518711	-0.587526385	-0.470116255	-1.522619811	0.196553752	0.918909524	-0.229710348	0.764411805	0.849467741	0.447548413	-0.116881955	0.07627854	0.260865392	0.040693296	0.173520332	0.684482133	0.586531698	-0.400514816	0.364317673	1.089940236	-0.813053968	0.632171009	0.546239048	0.172874371	-1.040916398	0.116912142	-0.197043507	0.173234934	-0.465861555	0.236570988	1.320448995	-0.828567051	-0.465861555	1.320448995	-0.129507572	-0.828567051	-0.035890841	-1.446261755	-0.302186909	-0.54681583	-0.277977135	0.914243469	-0.174602661	0.502158755	-0.64669979	0.498719548	-0.755099304	-0.142804528	0.315124564	1.03116077	-0.033351746	-0.110157479	1.142349038	-0.190149653	-0.776426841	0.207324057	0.758920902	-0.594248451	0.147010738	0.413504123	-0.427693331	-0.478507805	-0.467415627	0.287140795	-0.290953916	-0.098126456	0.343006871	-0.546177517	-0.207296797	-0.378974327	-0.341518711	-0.587526385	0.066847861	0.020425219	-0.241323319	-0.859555088	0.077061031	-0.090980449	0.975934039	0.595301374	-0.075919079	0.604557785	-0.323491543	-0.280990578	-0.52341545	-0.256854624	-0.14496337	-1.018998111	0.138208364	0.262089529	-0.483927717	0.019888842	-0.886194481	-0.239987758	-0.72011872	-0.213525798	0.0313589	0.260172221	-0.495851732	-0.158015876	0.491337826	0.252615567	0.092934368	-0.144232634	-0.063749946	2.164705661	-0.347617792	0.684121965	-0.326305153	0.494147506	1.376716425	0.758920902	-0.594248451	-1.412130601	-0.689355538	-0.515997732	-0.289028444	-0.112783156	0.301761554	-0.405852399	-0.112783156	0.301761554	-0.491339868	-0.405852399	-0.406967	0.107966247	0.130978552	0.531850001	-0.081006443	0.405150365	0.037698418	0.62784104	0.061914855	-0.851176195	1.557466714	0.339939523	1.253206878	-0.017928128	-0.4454719	-0.4207516	-0.470872031	-0.3074131	-0.189253871	0.491749953	-0.461814295	-0.026693993	0.146617672	-0.489869394	-0.08601387	-0.103014892	1.515430142	1.119271767	0.230404065	0.319228181	-0.328250925	-0.193077636	0.235638334	0.342042517	-0.257076185	0.193514681	-0.329882154	-0.474409871	-1.076453607	0.060427481	-0.098126456	0.343006871	-0.207296797	-0.142438519	0.184001982	0.985479634	-0.331038855	0.525788567	-0.102071898	-0.263498788	-0.761805505	0.351062712	0.468993384	0.226562806	0.009876114	-0.66854325	0.107891247	0.416194226	-0.224376404	-0.415923766	0.015180484	-0.555484606	0.218760015	-0.063500759	0.086307136	-0.555484606	0.218760015	-0.063500759	0.086307136	0.163975404	0.047716034	0.317302033	-0.043532631	-0.320512057	-0.199519328	-0.476395461	-0.270124393	-0.326414695	0.023718773	0.288917011	-0.472112171	-0.122138748	1.97644493	-0.74954389	-0.637873175	0.072119739	0.325035509	-0.158827387	-0.068919268	-0.178104253	0.405258461	-0.083952289	0.101962791	0.053623524	3.027038406	-0.323491543	-0.280990578	-0.52341545	0.280225674	-0.098126456	0.343006871	0.072975017	-0.207296797	-0.517894206	-0.256895254	-0.289426002	0.227595387	-0.031824598	-0.107314391	-0.379593569	1.234032495	0.426856074	0.614753202	-0.183156248	1.459854113	1.437724236	0.302173188	0.260247012	-0.041432105	-0.100731933	0.151924303	-0.209326286	0.195981695	0.218793043	0.107303681	-0.108158587	0.254061958	-0.117764275	-0.352769916	-0.09945541	0.314186828	-0.117068163	0.104864138	-0.011342288	0.17442253	0.564591745	-0.11267707	0.516230776	-0.093326648	-0.510793076	-0.625405994	-0.018164226	0.259019844	0.341163695	-0.371354155	0.06687811	0.45738023	-0.068078388	-1.120483256	-0.377202128	0.069922557	-0.094344012	-0.935627185	-0.452078487	-1.333224372	0.143715833	0.003413976	-0.189681244	1.847563815	-0.402453043	0.284678098	-0.194826885	0.387843518	-0.435370694	0.092879772	-0.342015765	0.047716034	0.317302033	-0.383245488	-0.812129551	1.194520304	0.505237607	0.773561608	0.016142639	0.425892672	-0.451869907	-0.148872348	0.926340545	0.054772821	-0.883095948	-0.30314437	0.571111141	1.105661253	0.020568099	-0.067299198	0.203299326	-0.270578115	0.091418416	0.146617672	-0.489869394	-0.08601387	-0.103014892	-0.11875297	-0.433715679	-0.107169817	0.652990576	0.645011421	0.139896086	0.169079926	-0.067299198	0.203299326	0.091418416	-0.067299198	0.203299326	0.091418416	-0.067299198	0.203299326	0.091418416	0.540708007	-0.067299198	0.203299326	0.091418416	0.119389563	-0.14291584	-0.289448455	-0.061351169	-0.48072571	-0.332799956	-0.718979062	-0.6172318	-0.429446127	-0.488654934	0.289696522	-0.139225728	-0.688933323	0.797298262	-0.03506648	0.283313254	0.042274499	-0.015473636	-0.775724806	-0.591884149	-1.016839686	-0.335436007	0.097458431	-0.056653584	0.000205978	-0.035890841	-0.291705422	-0.302186909	-0.54681583	1.31636939	-0.152901369	-0.068919268	-0.178104253	-0.494815346	0.336203583	0.022563112	-0.388453243	-0.526729824	0.261598746	1.538213953	-0.586426824	0.314391843	-0.785935689	0.468993384	-0.979980072	0.104787676	-0.772225679	-0.104911169	0.941609839	-0.353746715	0.937373393	-0.985672783	-0.168141251	0.053519206	0.091875851	0.982901912	0.277343985	0.097588073	-0.929821581	0.298133697	-1.02041932	0.867225028	-0.803743159	0.715197185	0.285346027	0.290381072	-0.042437518	0.014720857	-1.034925107	0.107458099	0.150250488	-0.531041481	-0.462169461	0.618300762	-0.087674367	-0.635160716	-0.085574224	0.166354656	0.832213974	-0.061512504	-0.699415786	-0.172487965	-0.575614078	-0.005187978	0.631915998	0.715197185	-0.184380033	-0.369135101	-0.278669494	0.261506827	-0.219895456	-0.416851204	-0.495437735	0.262823802	-0.271887456	-0.76728671	0.424567453	0.298603208	0.160380771	0
[truncated: 7,234,441 more chars]
