# Supplementary material for: ENCAPP: elastic-net-based prognosis prediction and biomarker discovery for human cancers
Source: BMC Genomics. 2015 Apr 3;16(1):263. doi: 10.1186/s12864-015-1465-9 (PMC4392808; doi:10.1186/s12864-015-1465-9)
Supplement: Additional file 7: ENCAPP_Code_Datasets. — ENCAPP code and associated datasets. [file 12864_2015_1465_MOESM7_ESM.zip › ENCAPP_Code_Datasets/Track_Modules_2002D.txt]

1	3	9	12	14	19	23	29	31	34	41	44	51	55	58	60	68	70	72	74	79	82	85	89	91	95	98	102	104	107	110	114	124	126	130	134	136	138	143	145	149	153	155	157	161	164	166	169	171	173	175	179	181	184	189	191	193	196	200	203	205	207	211	213	216	220	223	228	231	233	236	238	242	245	248	250	253	255	258	264	266	270	272	274	277	279	282	284	287	289	291	293	297	301	305	307	310	312	319	323	327	329	332	334	336	338	340	342	345	347	349	351	355	358	360	362	369	372	374	376	380	382	384	387	389	392	396	400	402	405	407	410	412	417	419	421	423	426	428	430	432	436	438	440	442	445	447	450	452	454	456	458	460	466	468	470	472	474	477	479	482	485	487	489	491	493	496	498	500	502	504	507	510	513	517	520	524	527	529	531	533	537	539	544	547	549	551	554	557	559	561	564
