# Supplementary material for: ENCAPP: elastic-net-based prognosis prediction and biomarker discovery for human cancers
Source: BMC Genomics. 2015 Apr 3;16(1):263. doi: 10.1186/s12864-015-1465-9 (PMC4392808; doi:10.1186/s12864-015-1465-9)
Supplement: Additional file 7: ENCAPP_Code_Datasets. — ENCAPP code and associated datasets. [file 12864_2015_1465_MOESM7_ESM.zip › ENCAPP_Code_Datasets/Track_Modules_2005.txt]

1	3	7	10	14	16	20	23	25	28	33	44	47	51	53	55	58	60	64	67	71	75	85	88	90	92	95	98	107	111	114	118	120	123	126	128	130	133	135	138	141	144	146	149	152	154	157	160	164	167	169	172	174	178	182	186	190	193	197	199	203	206	212	214	218	223	227	235	239	243	246	249	251	254	258	262	266	269	272	276	279	281	283	286	291	295	297	314	322	325	327	330	334	338	342	346	349	352	357	361	363	366	371	373	378	380	382	384	387	391	396	400	404	412	423	426	431	434	438	441	447	450	454	458	461	464	467	471	475	484	488	492	510	514	518	521	525	529	531	533	543	545	550	553	557	560	564	566	568	571	573	577	580	582	585	588	593	597	600	603	605	609	611	620	622	624	629	631	635	638	642	645	648	651	653	657	660	664	668	672	674	678	682	685	689	696	698	702	706	709	712	715	721	724	728	730	734	737	739	742	744	760	762	764	767	770	774	776	779	783	786	789	792	794	797	801	807	812	818	820	823	827	830	832	837	839	848	852	856	859	861	867	871	873	876	879	881	883	891	894	899	903	906	909	913	918	920	924	926	930	933	935	937	940	944	948	951	956	960	963	966	970	972	976	979	982	986	989	991	994	997	999	1003	1005	1010	1013	1017	1020	1024	1027	1030	1032	1037	1041	1044	1048	1054	1058	1062	1066	1070	1074	1079	1082	1086	1090	1094	1100	1102	1106	1111	1130	1133	1137	1142	1146	1154	1157	1160	1164	1166	1168	1172	1174	1176	1178	1182	1187	1189	1193	1195	1199	1203	1205	1209	1213	1217	1220	1223	1226	1229	1231	1235	1238	1242	1245	1247	1249	1251	1255	1258	1267	1271	1273	1279	1281	1285	1289	1292	1296	1299	1304	1307	1309	1313	1317	1321	1324	1326	1329	1332	1335	1337	1340	1342	1345	1348	1351	1354	1358	1361	1366	1372	1376	1379	1383	1385	1389	1392	1396	1400	1403	1406	1409	1412	1417	1422	1425	1429	1435	1438	1442	1449	1453	1456	1459	1462	1466	1469	1472	1481	1484	1487	1509	1512	1514	1517	1521	1524	1527	1531	1534	1537	1539	1542	1545	1549	1556	1559	1562	1567	1571	1581	1585	1587	1590	1594	1597	1601	1605	1609	1613	1616	1619	1621	1624	1628	1633	1635	1639	1641	1645	1649	1652	1656	1659	1661	1664	1667	1670	1673	1675	1677	1681	1685	1688	1690	1692	1695	1700	1703	1706	1710	1714	1718	1720	1723	1725	1729	1733	1737	1739	1742	1747	1750	1752	1754	1756	1759	1763	1769	1780	1784	1787	1794	1800	1804	1806	1810	1814	1818	1821	1827	1830	1833	1838	1841	1843	1845	1848	1854	1857	1860	1864	1867	1870	1872	1876	1880	1884	1887	1891	1895	1897	1899	1902	1905	1909	1914	1918	1922	1924	1928	1935	1939	1943	1946	1950	1953	1957	1960	1964	1968	1970	1973	1978	1983	1985	1989	1992	1994	1998	2002	2007	2010	2013	2015	2017	2020	2022	2025	2028	2031	2033	2037	2039	2043	2045	2049	2053	2056	2065	2069	2073	2075	2079	2082	2086	2089	2092	2094	2099	2102	2105	2108	2112	2114	2118	2121	2128	2131	2134	2139	2144	2148	2150	2153	2156	2159	2163	2167	2169	2172	2175	2178	2181	2187	2190	2192	2197	2200	2204	2207	2210	2213	2217	2221	2225	2229	2235	2239	2242	2245	2249	2253	2256	2260	2263	2267	2271	2274	2277	2282	2286	2289	2293	2297	2301	2304	2307	2309	2312	2314	2316	2318	2322	2325	2329	2331	2335	2340	2344	2348	2351	2354	2358	2362	2364	2367	2369	2373	2375	2378	2381	2384	2386	2389	2393	2398	2401	2406	2409	2412	2415	2419	2422	2425	2427	2430	2433	2438	2442	2446	2450	2455	2459	2464	2469	2473	2477	2482	2486	2488	2495	2499	2503	2505	2508	2511	2515	2519	2522	2526	2530	2534	2538	2541	2547	2551	2553	2556	2561	2565	2569	2572	2579	2583	2588	2591	2594	2596	2599	2602	2605	2609	2612	2616	2619	2622	2626	2630	2634	2638	2640	2644	2648	2652	2656	2659	2662	2666	2668	2671	2674	2676	2680	2683	2688	2693	2696	2700	2705	2709	2713	2715	2718	2720	2723	2726	2731	2734	2737	2739	2742	2747	2751	2755	2759	2763	2766	2769	2773	2777	2783	2788	2791	2801	2806	2810	2814	2818	2822	2825	2829	2831	2833	2835	2837	2840	2844	2850	2853	2856	2859	2863	2866	2878	2880	2884	2888	2893	2897	2900	2905	2907	2911	2915	2918	2922	2924	2926	2928	2930	2932	2936	2940	2944	2948	2952	2955	2957	2961	2964	2966	2969	2973	2976	2978	2983	2987	2991	2995	2999	3002	3005	3008	3010	3013	3016	3020	3024	3027	3030	3034	3036	3040	3044	3047	3049	3055	3058	3062	3065	3068	3072	3078	3083	3086	3090	3093	3096	3100	3103	3108	3111	3115	3121	3125	3130	3140	3144	3148	3152	3155	3159	3163	3166	3170	3174	3179	3183	3185	3187	3189	3192	3195	3199	3203	3205	3208	3210	3213	3216	3221	3223	3231	3234	3238	3242	3245	3249	3253	3257	3260	3263	3266	3270	3274	3279	3283	3287	3290	3301	3305	3308	3312	3316	3319	3324	3328	3331	3334	3339	3343	3347	3351	3355	3358	3362	3365	3369	3371	3375	3384	3388	3390	3394	3398	3402	3406	3409	3411	3415	3418	3421	3425	3428	3432	3436	3441	3445	3449	3453	3457	3460	3463	3466	3471	3474	3477	3480	3483	3486	3490	3494	3497	3501	3504	3507	3510	3513	3515	3518	3532	3535	3537	3541	3545	3549	3552	3555	3557	3560	3564	3567	3570	3573	3577	3581	3584	3587	3591	3594	3598	3600	3604	3609	3613	3616	3619	3623	3627	3631	3634	3637	3640	3644	3650	3653	3655	3660	3663	3666	3669	3673	3676	3682	3687	3690	3693	3696	3700	3705	3707	3711	3715	3721	3724	3727	3730	3733	3737	3739	3744	3747	3750	3752	3756	3760	3763	3767	3771	3775	3778	3783	3786	3789	3792	3796	3799	3802	3804	3807	3812	3816	3821	3825	3829	3833	3836	3838	3841	3848	3853	3855	3859	3861	3865	3868	3872	3874	3877	3881	3884	3887	3891	3895	3899	3903	3906	3911	3917	3921	3925	3929	3940	3942	3944	3948	3951	3953	3957	3960	3964	3969	3971	3973	3976	3979	3982	3984	3988	3991	3993	3995	3998	4003	4007	4012	4015	4018	4021	4024	4030	4033	4037	4041	4045	4048	4052	4056	4059	4062	4066	4070	4073	4076	4079	4082	4085	4088	4091	4094	4097	4099	4104	4108	4113	4116	4118	4120	4123	4126	4128	4133	4137	4140	4143	4146	4150	4154	4158	4162	4164	4167	4170	4174	4177	4180	4183	4186	4192	4200	4204	4206	4211	4214	4217	4221	4225	4230	4232	4236	4241	4244	4246	4250	4253	4260	4263	4265	4269	4273	4277	4281	4286	4290	4294	4298	4301	4304	4307	4310	4315	4317	4320	4323	4329	4332	4334	4338	4341	4345	4349	4353	4357	4361	4364	4368	4371	4376	4378	4381	4384	4388	4391	4395	4398	4401	4405	4408	4411	4414	4418	4421	4423	4427	4431	4437	4440	4444	4448	4451	4453	4458	4468	4472	4475	4479	4483	4486	4490	4493	4498	4504	4509	4515	4518	4521	4525	4531	4535	4537	4539	4543	4545	4547	4552	4555	4559	4562	4566	4570	4573	4576	4580	4584	4587	4590	4594	4597	4602	4604	4608	4611	4614	4617	4621	4624	4627	4631	4633	4638	4643	4648	4651	4656	4661	4664	4667	4670	4674	4678	4682	4684	4687	4691	4694	4696	4701	4705	4708	4710	4714	4718	4721	4724	4728	4732	4736	4741	4745	4751	4753	4756	4758	4761	4764	4767	4771	4776	4778	4782	4786	4790	4793	4796	4801	4806	4808	4811	4813	4817	4821	4823	4827	4830	4832	4836	4840	4843	4848	4851	4855	4858	4861	4865	4869	4871	4875	4878	4882	4885	4888	4890	4894	4896	4899	4903	4907	4909	4912	4915	4919	4923	4927	4933	4936	4942	4944	4948	4950	4953	4957	4962	4965	4968	4971	4974	4976	4979	4982	4986	4989	4992	4995	4997	5000	5003	5006	5008	5012	5016	5019	5022	5026	5028	5031	5034	5037	5040	5042	5047	5051	5054	5058	5061	5065	5069	5072	5076	5082	5085	5089	5092	5096	5098	5101	5105	5108	5111	5114	5118	5122	5126	5130	5133	5137	5139	5144	5146	5150	5153	5157	5161	5165	5169	5172	5177	5181	5184	5187	5190	5196	5202	5206	5210	5214	5216	5219	5222	5224	5227	5231	5235	5238	5242	5246	5248	5252	5255	5257	5260	5262	5264	5267	5271	5275	5278	5280	5284	5287	5292	5295	5303	5306	5312	5316	5318	5322	5327	5329	5333	5336	5341	5346	5349	5353	5357	5360	5363	5368	5373	5376	5379	5387	5389	5393	5397	5400	5404	5408	5410	5415	5420	5423	5426	5430	5434	5441	5443	5446	5449	5452	5455	5461	5463	5465	5467	5470	5474	5478	5481	5486	5489	5493	5496	5499	5503	5506	5509	5513	5516	5520	5522	5525	5529	5532	5534	5537	5540	5543	5547	5550	5554	5557	5559	5562	5565	5568	5571	5574	5578	5580	5583	5587	5591	5595	5597	5599	5603	5606	5610	5617	5621	5627	5632	5635	5638	5641	5645	5648	5652	5655	5659	5662	5665	5669	5672	5675	5677	5681	5685	5688	5693	5697	5701	5706	5709	5712	5716	5719	5722	5724	5726	5730	5734	5736	5739	5743	5748	5756	5758	5761	5763	5767	5770	5772	5775	5777	5780	5783	5789	5792	5794	5798	5802	5809	5812	5816	5818	5820	5824	5827	5830	5834	5838	5842	5845	5849	5852	5855	5857	5860	5864	5868	5872	5874	5876	5878	5880	5884	5887	5893	5896	5899	5903	5906	5909	5911	5913	5915	5921	5923	5926	5928	5931	5934	5937	5940	5944	5948	5953	5956	5960	5965	5969	5972	5974	5976	5979	5982	5986	5988	5992	5995	5999	6002	6005	6009	6011	6013	6015	6018	6020	6022	6024	6028	6031	6034	6037	6041	6045	6047	6050	6054	6058	6061	6065	6069	6071	6075	6079	6083	6086	6088	6092	6096	6100	6105	6110	6112	6115	6117	6119	6122	6126	6131	6134	6138	6142	6146	6148	6150	6154	6156	6159	6163	6166	6169	6173	6177	6179	6181	6185	6187	6189	6192	6194	6198	6201	6204	6208	6210	6213	6215	6219	6222	6224	6227	6230	6233	6237	6240	6244	6246	6248	6250	6252	6254	6256	6259	6261	6264	6270	6272	6276	6279	6283	6287	6289	6292	6295	6297	6299	6302	6304	6307	6309	6311	6313	6315	6317	6320	6324	6327	6329	6332	6335	6337	6340	6344	6348	6351	6353	6357	6359	6361	6365	6367	6371	6374	6377	6379	6382	6384	6386	6390	6392	6397	6401	6404	6406	6409	6416	6419	6423	6426	6429	6433	6436	6439	6443	6450	6452	6455	6457	6460	6463	6465	6468	6471	6474	6478	6482	6486	6489	6494	6496	6499	6502	6506	6509	6511	6515	6519	6523	6528	6532	6535	6538	6542	6545	6549	6551	6553	6561	6565	6568	6571	6575
