# Supplementary material for: ENCAPP: elastic-net-based prognosis prediction and biomarker discovery for human cancers
Source: BMC Genomics. 2015 Apr 3;16(1):263. doi: 10.1186/s12864-015-1465-9 (PMC4392808; doi:10.1186/s12864-015-1465-9)
Supplement: Additional file 7: ENCAPP_Code_Datasets. — ENCAPP code and associated datasets. [file 12864_2015_1465_MOESM7_ESM.zip › ENCAPP_Code_Datasets/Track_Modules_ColonDf.txt]

1	5	7	10	13	25	28	30	36	41	45	51	56	60	65	75	81	83	89	92	95	100	102	118	133	137	146	149	159	166	168	173	178	182	185	191	195	201	204	207	212	217	222	224	228	230	235	238	242	247	250	259	264	267	270	273	275	279	283	288	294	299	304	308	313	318	324	328	337	341	345	350	355	360	367	370	375	380	386	391	395	401	405	409	416	427	429	433	438	446	451	453	458	461	467	473	479	483	487	489	503	508	512	517	520	525	528	531	536	539	542	545	548	552	555	560	563	569	572	578	582	587	591
