# Supplementary material for: ENCAPP: elastic-net-based prognosis prediction and biomarker discovery for human cancers
Source: BMC Genomics. 2015 Apr 3;16(1):263. doi: 10.1186/s12864-015-1465-9 (PMC4392808; doi:10.1186/s12864-015-1465-9)
Supplement: Additional file 7: ENCAPP_Code_Datasets. — ENCAPP code and associated datasets. [file 12864_2015_1465_MOESM7_ESM.zip › ENCAPP_Code_Datasets/Track_Modules_OVPlatRD.txt]

1	4	9	13	17	20	25	28	34	48	52	57	62	66	69	73	78	83	86	101	106	112	116	119	122	134	137	142	147	151	156	159	162	166	169	174	179	207	211	215	219	223	226	230	233	236	241	245	248	251	253	256	268	273	281	284	287	292	296	300	305	310	314	319	322	328	331	335	339	343	353	358	362	383	388	392	397	401	403	407	411	415	419	425	429	451	456	460	463	467	473	475	479	483	488	493	496	502	506	510	514	518	523	529	533	545	550	556	559	563	569	573	578	583	587	590	600	622	626	630	636	641	645	650	654	657	660	665	669	673	680	683	688	691	694	697	700	715	720	723	726	729	731	734	739	744	748	751	754	757	766	784	787	790	796	799	802	805	809	813	818	823	827	831	835	840	844	847	851	855	862	866	870	876	881	886	891	900	906	911	915	918	923	927	931	942	949	955	960	963	968	974	978	981	985	988	995	999	1003	1008	1013	1015	1019	1022	1027	1031	1034	1038	1043	1047	1053	1060	1063	1067	1070	1074	1077	1080	1085	1088	1093	1097	1100	1110	1113	1118	1123	1126	1130	1133	1142	1147	1150	1152	1154	1160	1165	1168	1172	1175	1179	1183	1187	1191	1196	1200	1206	1212	1217	1227	1231	1235	1238	1241	1252	1256	1260	1265	1269	1272	1276	1279	1282	1285	1290	1294	1298	1301	1305	1310	1314	1318	1324	1329	1333	1337	1343	1348	1354	1359	1363	1367	1371	1376	1380	1385	1388	1394	1400	1403	1408	1418	1422	1427	1432	1435	1440	1445	1448	1451	1454	1457	1461	1467	1470	1474	1479	1482	1486	1490	1495	1500	1504	1509	1512	1515	1518	1523	1526	1531	1534	1536	1539	1542	1545	1548	1553	1558	1560	1565	1570	1573	1580	1585	1587	1591	1604	1609	1615	1620	1623	1626	1629	1633	1637	1639	1643	1649	1653	1658	1662	1666	1669	1672	1676	1679	1684	1690	1693	1697	1702	1706	1708	1715	1720	1723	1727	1731	1735	1739	1742	1745	1750	1754	1761	1764	1767	1770	1773	1777	1782	1786	1791	1795	1800	1803	1814	1817	1821	1824	1826	1830	1834	1838	1841	1843	1849	1852	1857	1862	1867	1875	1880	1884	1890	1902	1905	1910	1913	1916	1920	1924	1929	1934	1937	1942	1945	1950	1954	1958	1960	1964	1968	1974	1977	1982	1986	1989	1994	1997	2000	2005	2008	2012	2015	2018	2023	2025	2028	2032	2035	2037	2041	2045	2050	2054	2058	2062	2065	2069	2074	2077	2081	2084	2088	2093	2098	2101	2106	2110	2116	2118	2121	2124	2128	2133	2137	2140	2147	2153	2155	2159	2168	2173	2182	2188	2191	2200	2203	2208	2212	2215	2219	2225	2228	2232	2235	2238	2243	2247	2250	2253	2257	2261	2265	2269	2273	2278	2283	2288	2291	2299	2303	2309	2313	2316	2320	2324	2329	2332	2336	2339	2342	2345	2348	2360	2363	2369	2374	2380	2386	2390	2393	2398	2401	2405	2408	2412	2415	2418	2421	2424	2427	2431	2433	2437	2441	2445	2450	2453	2455	2462	2465	2468	2472	2475	2478	2482	2486	2489	2494	2499	2501	2506	2510	2515	2519	2522	2528	2532	2537	2541	2545	2548	2556	2561	2564	2567	2571	2577	2582	2584	2588	2592	2597	2602	2607	2611	2617	2622	2625	2630	2634	2636	2639	2644	2649	2654	2657	2662	2666	2673	2678	2682	2685	2690	2694	2700	2704	2709	2714	2719	2723	2730	2734	2739	2742	2748	2752	2755	2759	2764	2768	2772	2777	2780	2784	2787	2791	2796	2799	2805	2810	2814	2819	2824	2829	2832	2839	2843	2848	2851	2856	2859	2863	2867	2871	2873	2875	2879	2884	2890	2894	2897	2901	2908	2912	2915	2918	2922	2927	2931	2940	2947	2952	2957	2961	2966	2970	2985	2991	2995	2997	3002	3009	3014	3018	3023	3027	3031	3036	3040	3045	3049	3053	3059	3064	3069	3072	3075	3077	3079	3081	3088	3092	3095	3097	3100	3103	3107	3111	3115	3118	3121	3126	3128	3131	3134	3138	3142	3146	3149	3155	3160	3163	3168	3173	3175	3178	3183	3187	3191	3194	3197	3200	3208	3213	3216	3220	3225	3229	3232	3236	3239	3242	3245	3251	3254	3257	3261	3266	3272	3274	3278	3282	3286	3291	3296	3301	3306	3311	3314	3317	3319	3321	3325	3329	3336	3339	3342	3346	3348	3353	3357	3362	3366	3369	3373	3378	3383	3386	3389	3392	3395	3401	3404	3409	3415	3418	3422	3427	3430	3435	3438	3442	3445	3448	3453	3458	3461	3464	3469	3472	3476	3480	3483	3488	3491	3495	3498	3508	3511	3514	3518	3522	3526	3529	3533	3537	3540	3543	3546	3549	3554	3558	3562	3565	3571	3576	3579	3582	3586	3593	3597	3602	3607	3610	3615	3619	3624	3627	3632	3645	3647	3651	3656	3660	3665	3669	3672	3681	3683	3686	3688	3690	3696	3704	3709	3715	3721	3725	3727	3731	3735	3739	3744	3748	3752	3756	3761	3764	3767	3771	3775	3780	3784	3787	3790	3794	3799	3802	3806	3808	3813	3816	3828	3833	3837	3841	3846	3850	3854	3861	3865	3870	3875	3881	3885	3889	3893	3897	3900	3903	3908	3911	3915	3921	3925	3928	3930	3934	3936	3939	3943	3947	3951	3955	3959	3963	3968	3971	3974	3978	3981	3987	3994	3998	4003	4007	4011	4015	4017	4021	4025	4030	4033	4037	4041	4044	4048	4051	4054	4057	4060	4063	4075	4078	4081	4084	4087	4096	4101	4105	4109	4113	4116	4121	4125	4130	4133	4139	4143	4151	4155	4158	4160	4165	4169	4172	4175	4180	4184	4187	4191	4195	4198	4203	4209	4212	4216	4219	4222	4224	4228	4233	4239	4244	4248	4252	4255	4258	4261	4263	4268	4271	4274	4279	4282	4284	4289	4294	4297	4301	4306	4310	4314	4316	4320	4324	4328	4342	4346	4349	4353	4360	4363	4365	4370	4375	4377	4381	4386	4391	4395	4398	4403	4408	4417	4420	4424	4427	4430	4433	4437	4440	4444	4447	4451	4457	4461	4465	4467	4478	4491	4498	4502	4507	4512	4516	4520	4526	4531	4534	4537	4541	4545	4549	4553	4557	4560	4565	4568	4573	4576	4578	4585	4589	4592	4595	4601	4605	4609	4616	4620	4625	4630	4633	4636	4639	4641	4644	4649	4653	4656	4658	4662	4666	4668	4671	4683	4686	4689	4694	4696	4698	4704	4708	4712	4715	4721	4724	4730	4734	4737	4742	4745	4750	4753	4757	4761	4766	4769	4774	4777	4779	4785	4787	4793	4798	4801	4804	4809	4814	4817	4820	4824	4827	4830	4833	4839	4845	4850	4855	4858	4862	4866	4872	4875	4878	4882	4887	4896	4901	4905	4909	4912	4915	4921	4923	4925	4928	4932	4936	4940	4946	4950	4953	4956	4960	4964	4968	4971	4975	4979	4983	4988	4991	4996	4999	5003	5006	5010	5016	5019	5023	5029	5034	5036	5039	5044	5049	5053	5057	5060	5067	5072	5076	5079	5083	5088	5091	5093	5097	5100	5105	5109	5112	5115	5120	5124	5129	5133	5137	5141	5144	5148	5151	5154	5161	5164	5168	5172	5174	5178	5181	5186	5189	5192	5198	5202	5206	5209	5212	5217	5220	5222	5227	5232	5236	5238	5240	5243	5245	5249	5252	5254	5259	5261	5264	5268	5273	5276	5283	5285	5289	5297	5301	5306	5311	5314	5318	5323	5329	5336	5339	5342	5345	5348	5351	5355	5358	5361	5365	5369	5373	5377	5381	5384	5388	5391	5395	5399	5407	5410	5413	5416	5419	5423	5427	5432	5437	5440	5443	5447	5451	5454	5458	5461	5464	5468	5470	5475	5480	5485	5488	5492	5497	5501	5504	5509	5514	5519	5523	5526	5529	5534	5539	5552	5556	5562	5565	5569	5571	5574	5580	5583	5585	5587	5593	5596	5600	5602	5605	5610	5613	5618	5620	5625	5630	5634	5637	5641	5646	5649	5660	5665	5669	5674	5679	5682	5687	5690	5694	5697	5701	5704	5709	5713	5718	5721	5726	5730	5736	5741	5743	5746	5750	5753	5756	5760	5763	5766	5769	5773	5776	5779	5782	5787	5793	5797	5800	5804	5809	5812	5814	5817	5820	5825	5828	5831	5836	5840	5843	5847	5852	5855	5860	5863	5868	5872	5876	5880	5888	5891	5894	5898	5902	5905	5909	5914	5916	5919	5921	5926	5930	5933	5936	5940	5943	5948	5951	5953	5956	5961	5966	5970	5975	5979	5984	5986	5994	5997	6001	6004	6006	6009	6012	6015	6018	6022	6026	6028	6031	6034	6040	6044	6048	6051	6056	6062	6069	6073	6075	6078	6081	6086	6089	6094	6104	6108	6113	6116	6119	6124	6127	6132	6135	6140	6150	6155	6159	6162	6166	6168	6172	6174	6176	6182	6186	6189	6192	6194	6197	6201	6204	6207	6210	6213	6217	6220	6224	6228	6233	6236	6238	6242	6246	6250	6253	6258	6260	6265	6270	6273	6276	6279	6283	6286	6290	6304	6307	6311	6315	6320	6325	6330	6333	6337	6340	6343	6345	6348	6351	6355	6358	6361	6365	6369	6373	6377	6381	6384	6391	6397	6400	6406	6410	6414	6418	6420	6423	6429	6432	6434	6438	6442	6446	6449	6452	6455	6458	6461	6465	6470	6475	6479	6482	6484	6487	6492	6496	6500	6502	6505	6509	6514	6516	6526	6530	6534	6537	6542	6546	6550	6553	6556	6560	6564	6568	6572	6576	6580	6586	6591	6595	6599	6604	6606	6611	6614	6618	6621	6626	6630	6633	6635	6640	6643	6649	6653	6658	6664	6667	6670	6674	6677	6680	6683	6686	6690	6693	6696	6700	6702	6706	6711	6717	6720	6725	6729	6735	6739	6745	6748	6753	6755	6760	6766	6770	6772	6776
